# Supplementary material for: Metabolic role of pyrophosphate-linked phosphofructokinase pfk for C1 assimilation in Methylotuvimicrobium alcaliphilum 20Z
Source: Microb Cell Fact. 2020 Jun 16;19:131. doi: 10.1186/s12934-020-01382-5 (PMC7298851; doi:10.1186/s12934-020-01382-5)
Supplement: Supplementary file 2 — Additional file 2. Nomarlized flux distribution of wild-type and ∆pfk by MCMC sampling. [file 12934_2020_1382_MOESM2_ESM.xlsx]

## Sheet: Table S1
Table S1: Nomarlized flux distribution of wild-type and ∆pfk by MCMC sampling
		∆PFK		WT
	In silico growth rate	0.1392	0.1274	0.1427	0.1357
Reaction ID	Reaction Name	Nomalized flux methane	Nomalized flux methanol	Normalized flux on methane	Normalized flux on methanol
3HAD100_1	3-hydroxyacyl-[acyl-carrier-protein] dehydratase (n-C10:0)	0.659	0.659	0.659	0.659
3HAD120_1	3-hydroxyacyl-[acyl-carrier-protein] dehydratase (n-C12:0)	0.659	0.659	0.659	0.659
3HAD140_1	3-hydroxyacyl-[acyl-carrier-protein] dehydratase (n-C14:0)	0.65	0.65	0.65	0.65
3HAD160_1	3-hydroxyacyl-[acyl-carrier-protein] dehydratase (n-C16:0)	0.639	0.639	0.639	0.639
3HAD180	3-hydroxyacyl-[acyl-carrier-protein] dehydratase (n-C18:0)	0.002	0.002	0.002	0.002
3HAD40_1	3-hydroxyacyl-[acyl-carrier-protein] dehydratase (n-C4:0)	0.659	0.659	0.659	0.659
3HAD60_1	3-hydroxyacyl-[acyl-carrier-protein] dehydratase (n-C6:0)	0.659	0.659	0.659	0.659
3HAD80_1	3-hydroxyacyl-[acyl-carrier-protein] dehydratase (n-C8:0)	0.659	0.659	0.659	0.659
3HADN_1	3-hydroxyacyl-[acyl-carrier-protein] dehydratase (n1)	0.00022	0.00022	0.00022	0.00022
3HADN_2	3-hydroxyacyl-[acyl-carrier-protein] dehydratase (n2)	0.00022	0.00022	0.00022	0.00022
3OACOAS	3-oxoacyl-coa synthase	0.659	0.659	0.659	0.659
3OAR100_1	3-oxoacyl-[acyl-carrier-protein] reductase (n-C10:0)	0.659	0.659	0.659	0.659
3OAR120	3-oxoacyl-[acyl-carrier-protein] reductase (n-C12:0)	0.659	0.659	0.659	0.659
3OAR140_1	3-oxoacyl-[acyl-carrier-protein] reductase (n-C14:0)	0.658	0.658	0.658	0.658
3OAR160	3-oxoacyl-[acyl-carrier-protein] reductase (n-C16:0)	0.639	0.639	0.639	0.639
3OAR180_1	3-oxoacyl-[acyl-carrier-protein] reductase (n-C18:0)	0.002	0.002	0.002	0.002
3OAR40_1	3-oxoacyl-[acyl-carrier-protein] reductase (n-C4:0)	0.659	0.659	0.659	0.659
3OAR60_1	3-oxoacyl-[acyl-carrier-protein] reductase (n-C6:0)	0.659	0.659	0.659	0.659
3OAR80_1	3-oxoacyl-[acyl-carrier-protein] reductase (n-C8:0)	0.659	0.659	0.659	0.659
3OARN_1	3-oxoacyl-[acyl-carrier-protein] reductase (n1)	0.00022	0.00022	0.00022	0.00022
3OARN_2	3-oxoacyl-[acyl-carrier-protein] reductase (n2)	0.00022	0.00022	0.00022	0.00022
3OAS	3-oxoacyl-acp synthase	0.00022	0.00022	0.00022	0.00022
3OASN_1	3-oxoacyl-acp synthase (n1, nadph)	0.00022	0.00022	0.00022	0.00022
3OASN_2	3-oxoacyl-acp synthase (n2)	0.00022	0.00022	0.00022	0.00022
5DOAN	5'-deoxyadenosine nuclosidase	0.00044	0.00044	0.00044	0.00044
A5PISO	arabinose-5-phosphate isomerase	0.024	0.024	0.024	0.024
AACPS1_1	long-chain-fatty-acid-acp ligase (n-C14:0)	0.01	0.01	0.01	0.01
AATA	aminoadipate aminotransferase	0.182	0.182	0.182	0.182
AATA1	aromatic-amino-acid transaminase	0.111	0.111	0.111	0.111
ABFPT	atp:d-fructose 6-phosphotransferase	-0.026	-0.026	-0.026	-0.026
ACALDDH	aldehyde dehydrogenase	0.101876	1.57083	1.61506	1.5581
ACALDtpc	acald transport from p to c	0	0	0	0
ACALNOR	acetaldehyde:nad+ oxidoreductase (coa-acetylating)	-0.101436	-1.57039	-1.61462	-1.55766
ACALS	acetaldehyde synthetase	0.00044	0.00044	0.00044	0.00044
ACCOAC	acetyl-coa carboxylase	4.59466	4.59466	4.59466	4.59466
ACGK	acetylglutamate kinase	0.149	0.149	0.149	0.149
ACKr	acetate kinase	0.266865	3.97017	4.10524	3.92487
ACLS	acetolactate synthase	0.61032	0.61032	0.61032	0.61032
ACLS_2ahbut	acetolactate synthase (2-aceto-2-hydroxybutanoate forming)	0.203	0.203	0.203	0.203
ACONHT	aconitate hydratase	20.1302	7.95378	3.45132	2.72341
ACONHT_1	aconitate hydratase 1	20.1302	7.95378	3.45132	2.72341
ADCL	aminodeoxychorismate lyase	0.00022	0.00022	0.00022	0.00022
ADCS	aminodeoxychorismate synthase	0.00022	0.00022	0.00022	0.00022
ADGLGC	alpha-d-glucose adenylyltransferase	0.45	0.45	0.45	0.45
ADK1	adenylate kinase	0.981267	5.93248	6.12934	5.92
ADNK1	adenosine kinase	0.00022	0.00022	0.00022	0.00022
ADOCBLPP	adenosylcobalamin phosphate phosphatase	6.3e-08	6.3e-08	6.3e-08	6.3e-08
ADPT	adenine phosphoribosyltransferase	0.00044	0.00044	0.00044	0.00044
ADSK	adenylyl-sulfate kinase	0.11798	0.11798	0.11798	0.11798
ADSL1r	adenylsuccinate lyase	0.14286	0.14286	0.14286	0.14286
ADSL2r	adenylosuccinate lyase	0.11496	0.11496	0.11496	0.11496
ADSS	adenylosuccinate synthetase	0.14286	0.14286	0.14286	0.14286
AGGPR	n-acetyl-gamma-glutamyl-phosphate reductase	0.149	0.149	0.149	0.149
AHCi	adenosylhomocysteinase	0.00022	0.00022	0.00022	0.00022
AICART	phosphoribosylaminoimidazolecarboxamide formyltransferase	0.19296	0.19296	0.19296	0.19296
AIRC2	phosphoribosylaminoimidazole carboxylase	0.11496	0.11496	0.11496	0.11496
AIRC3	carboxyaminoimidazole ribonucleotide mutase	0.11496	0.11496	0.11496	0.11496
AKGDH	2-oxogluterate dehydrogenase	18.8589	6.11516	1.78044	1.13008
ALAALA	d-alanine--d-alanine ligase	0.053	0.053	0.053	0.053
ALAD_syn	alanine dehydrogenase	0.52522	0.52522	0.52522	0.52522
ALAR	alanine racemase	0.106	0.106	0.106	0.106
ALAS	5-aminolevulinate synthase	0.00176	0.00176	0.00176	0.00176
AMAOTr	adenosylmethionine-8-amino-7-oxononanoate transaminase	0.00022	0.00022	0.00022	0.00022
AMETS	s-adenosyl-l-methionine synthase	0.00022	0.00022	0.00022	0.00022
AMSs	nh4 synthase (spontaneous)	-3173.02	-1539.21	-1663.34	-1670.64
ANPRT	anthranilate phosphoribosyltransferase	0.072	0.072	0.072	0.072
ANS	anthranilate synthase	0.072	0.072	0.072	0.072
AOTA	acetylornithine delta-transaminase	0.149	0.149	0.149	0.149
AOXHEXCYCLs	2-amino-6-oxohexanoate dehydratase (spontaneous)	-0.182	-0.182	-0.182	-0.182
AOXSr	8-amino-7-oxononanoate synthase	0.00022	0.00022	0.00022	0.00022
APRAUR	5-amino-6-(5-phosphoribosylamino)uracil reductase	0.000880063	0.000880063	0.000880063	0.000880063
ARGSL	argininosuccinate lyase	0.149	0.149	0.149	0.149
ARGSS	argininosuccinate synthase	0.149	0.149	0.149	0.149
ARP	arabinose phosphatase	0.022	0.022	0.022	0.022
ASADH	aspartate-semialdehyde dehydrogenase	0.68422	0.68422	0.68422	0.68422
ASCA	acetyl-coA synthetase	0.362627	5.31384	5.5107	5.30136
ASNS2	asparagine synthetase	0.119	0.119	0.119	0.119
ASP1DC	aspartate 1-decarboxylase	0.00032	0.00032	0.00032	0.00032
ASPAT	aspartate aminotransferase	3167.87	1533.5	1657.79	1665.17
ASPAT1	aspartate aminotransferase (lphe forming)	0.171	0.171	0.171	0.171
ASPCT	aspartate carbamoyltransferase	0.1011	0.1011	0.1011	0.1011
ASPK	aspartate kinase	0.68422	0.68422	0.68422	0.68422
ASPL	aspartate lyase	3166.14	1531.77	1656.06	1663.44
ASPO6	lasp oxidase	0.00600006	0.00600006	0.00600006	0.00600006
ATPPRT	atp phosphoribosyltransferase	0.078	0.078	0.078	0.078
ATPS	atp synthase	-1.02123	-2.67163	7.29406	5.95406
BCTA	branched-chain-amino-acid transaminase	0.203	0.203	0.203	0.203
BCTA_glu	branched-chain-amino-acid transaminase (glutamate forming)	0.332	0.332	0.332	0.332
BCTA_val	branched-chain-amino-acid transaminase (valine forming)	0.278	0.278	0.278	0.278
BOF	biomass objective function	1	1	1	1
BPNT	3',5'-bisphosphate nucleotidase	0.11798	0.11798	0.11798	0.11798
BTS	biotin synthase	0.00022	0.00022	0.00022	0.00022
C2H6tep	c2h6 transport from e to p	0	0	0	0
Ca2tec	ca2 transport from e to c	0.01	0.01	0.01	0.01
CAT	catalase	0.00333003	0.00333003	0.00333003	0.00333003
CDGPT	cdp-diacylglycerol-glycerol-3-phosphate 3-phosphatidyltransferase	0.059	0.059	0.059	0.059
CDPDSP	cdp-diacylglycerol-serine o-phosphatidyltransferase	0.088	0.088	0.088	0.088
CH4tep	ch4 transport from e to p	84.0308	0	81.9857	0
CHORS	chorismate synthase	0.35422	0.35422	0.35422	0.35422
CHRM	chorismate mutase	0.282	0.282	0.282	0.282
CMK	4-diphosphocytidyl-2-C-methyl-d-erythritol kinase	0.793	0.793	0.793	0.793
COBS	adenosylcobinamide-gdp ribazoletransferase	6.3e-08	6.3e-08	6.3e-08	6.3e-08
COXOX	cytochrome cL-reductase	0.295471	91.8577	4.48419	86.2031
CPPPGO	coproporphyrinogen oxidase	0.00022	0.00022	0.00022	0.00022
CPS	carbamoyl phosphate synthase	0.2501	0.2501	0.2501	0.2501
CS	citrate synthase	20.1312	7.95478	3.45232	2.72441
CTPS2	ctp synthase (glutamine)	0.0511	0.0511	0.0511	0.0511
Cu2tec	cu2 transport from e to c	0.01	0.01	0.01	0.01
CYSS	cysteine synthase	0.02454	0.02454	0.02454	0.02454
CYTBCCYTC	cytC-cytochrome bc-oxidase	39.2232	28.7159	29.2047	19.5477
CYTBCQH2	ubiquinol-cytochrome bc-reductase	39.3706	28.7159	31.4564	19.5477
CYTCCOX	cytC-cytochrome-c oxidase	39.2232	28.7159	29.2047	19.5477
CYTCLEL	cytochrome cL to electron donor (direct coupling mode)	83.4404	0	72.9982	0
CYTCLEL_UPHILL	cytochrome cL to electron donor (uphill electron transfer)	0.147435	0	2.25167	0
CYTDUO	ubiquinol to ubiquinol oxidase	0	0	0	0
CYTK1	cytidylate kinase (cmp)	0.94232	0.94232	0.94232	0.94232
DABACT	l-2,4-diaminobutyric acid acetyltransferase	0.106	0.106	0.106	0.106
DAPE	diaminopimelate epimerase	0.053	0.053	0.053	0.053
DASYN	cdp-diacylglycerol synthase	0.147	0.147	0.147	0.147
DB4PS	3,4-dihydroxy-2-butanone-4-phosphate synthase	0.00176013	0.00176013	0.00176013	0.00176013
DBTA	diaminobutyrate--2-oxoglutarate transaminase	0.106	0.106	0.106	0.106
DBTS	dethiobiotin synthetase	0.00022	0.00022	0.00022	0.00022
DCTPD	dctp deaminase	0.0021	0.0021	0.0021	0.0021
DHAD1	dihydroxy-acid dehydratase (2,3-dihydroxy-3-methylbutanoate)	0.61032	0.61032	0.61032	0.61032
DHAD2	dihydroxy-acid dehydratase (2,3-dihydroxy-3-methylpentanoate)	0.203	0.203	0.203	0.203
DHDPRy	dihydrodipicolinate reductase (nadph)	0.053	0.053	0.053	0.053
DHDPS	dihydrodipicolinate synthase	0.053	0.053	0.053	0.053
DHFR	dihydrofolate reductase	0.00232	0.00232	0.00232	0.00232
DHFS	dihydrofolate synthase	0.00022	0.00022	0.00022	0.00022
DHNPA_1	dihydroneopterin aldolase	0.00022	0.00022	0.00022	0.00022
DHORDfum	(s)-dihydroorotate:fumarate oxidoreductase	0.1011	0.1011	0.1011	0.1011
DHPPDA	diaminohydroxyphosphoribosylaminopyrimidine deaminase	0.000880063	0.000880063	0.000880063	0.000880063
DHPS2	dihydropteroate synthase	0.00022	0.00022	0.00022	0.00022
DHQS	3-dehydroquinate synthase	0.35422	0.35422	0.35422	0.35422
DHR	dihydroorotase	0.1011	0.1011	0.1011	0.1011
DLDLBT	6,7-dimethyl-8-ribityllumazine synthase	0.00176013	0.00176013	0.00176013	0.00176013
DMATT	dimethylallyltranstransferase	0.123	0.123	0.123	0.123
DMBZIDS	5,6-dimethylbenzimidazole synthase	6.3e-08	6.3e-08	6.3e-08	6.3e-08
DMPPS	1-hydroxy-2-methyl-2-(E)-butenyl 4-diphosphate reductase (dmpp)	0.123	0.123	0.123	0.123
DNMPPA	dihydroneopterin monophosphate dephosphorylase	0.00022	0.00022	0.00022	0.00022
DNTPPA	dihydroneopterin triphosphate pyrophosphatase	0.00022	0.00022	0.00022	0.00022
DPCOAK	dephospho-coa kinase	0.00032	0.00032	0.00032	0.00032
DPHS	phospho-2-dehydro-3-deoxyheptonate aldolase	0.35422	0.35422	0.35422	0.35422
DPR	2-dehydropantoate 2-reductase	0.00032	0.00032	0.00032	0.00032
DQDH	3-dehydroquinate dehydratase	0.35422	0.35422	0.35422	0.35422
DTMPK	dtmp kinase	0.0021	0.0021	0.0021	0.0021
DUTPDP	dutp diphosphatase	0.0021	0.0021	0.0021	0.0021
DXRI	1-deoxy-d-xylulose 5-phosphate reductoisomerase	0.793	0.793	0.793	0.793
DXS	1-deoxy-d-xylulose-5-phosphate synthase	0.793	0.793	0.793	0.793
EAR100x_1	enoyl-[acyl-carrier-protein] reductase (nadh) (n-C10:0)	0.659	0.659	0.659	0.659
EAR120x	enoyl-[acyl-carrier-protein] reductase (nadh) (n-C12:0)	0.659	0.659	0.659	0.659
EAR140x	enoyl-[acyl-carrier-protein] reductase (nadh) (n-C14:0)	0.65	0.65	0.65	0.65
EAR160x_1	enoyl-[acyl-carrier-protein] reductase (nadh) (n-C16:0)	0.639	0.639	0.639	0.639
EAR180x_1	enoyl-[acyl-carrier-protein] reductase (nadh) (n-C18:0)	0.002	0.002	0.002	0.002
EAR40x_1	Enoyl-[acyl-carrier-protein] reductase (nadh) (n-C4:0)	0.659	0.659	0.659	0.659
EAR60x_1	enoyl-[acyl-carrier-protein] reductase (nadh) (n-C6:0)	0.659	0.659	0.659	0.659
EAR80x_1	enoyl-[acyl-carrier-protein] reductase (nadh) (n-C8:0)	0.659	0.659	0.659	0.659
ECTS	l-ectoine synthase	0.106	0.106	0.106	0.106
EDA	2-dehydro-3-deoxy-phosphogluconate aldolase	9.54763	14.1645	9.13506	1.55327
EDD	6-phosphogluconate dehydratase	9.54764	14.1645	9.13507	1.55327
EDH	ethanol dehydrogenase	0	0	0	0
EDTXS1	endotoxin synthesis (lauroyl transferase)	0.001	0.001	0.001	0.001
EDTXS4	endotoxin synthesis (myristoyl transferase)	0.001	0.001	0.001	0.001
ENO	enolase	-3.04328	-1.39273	28.1736	28.0984
EX_Acet	ac exchange	0.0146533	0.235696	0.218137	0.190145
EX_ADENOSYLCOBALAMIN	cob12 exchange	-1.69717e-21	0	-9.20954e-23	3.06878e-22
EX_ADENOSYLCOBINAMIDE__45__GDP	adocbigdp exchange	-6.3e-08	-6.3e-08	-6.3e-08	-6.3e-08
EX_c2h6_e	ethane exchange	0	0	0	0
EX_ca2_e	ca2 exchange	-0.01	-0.01	-0.01	-0.01
EX_ch4_e	ch4 exchange	-84.0308	0	-81.9857	0
EX_CO2	co2 exchange	39.4677	22.2233	36.4624	18.3389
EX_cu2_e	cu2 exchange	-0.01	-0.01	-0.01	-0.01
EX_ethanol_p	ethanol exchange	0	0	0	0
EX_fe2_e	fe2 exchange	-0.00612	-0.00612	-0.00612	-0.00612
EX_FORMATE	for exchange	0.0506138	24.304	0.631189	22.6594
EX_h_c	h+ exchange	14.1695	78.3028	10.6233	46.6698
EX_h2o_e	h2o exchange	51.858	26.4993	61.4184	37.8038
EX_Lactate	lac exchange	0.00907925	0.134379	0	0.122913
EX_meoh_e	methanol exchange	0	-91.8577	0	-86.2031
EX_mg2_e	mg2 exchange	-0.07	-0.07	-0.07	-0.07
EX_no3_e	no3 exchange	-6.7884	-6.7884	-6.7884	-6.7884
EX_o2_e	o2 exchange	-103.819	-60.3153	-98.8587	-52.9039
EX_pi_e	phosphate exchange	-1.07069	-1.07069	-1.07069	-1.07069
EX_so4_e	so4 exchange	-0.11798	-0.11798	-0.11798	-0.11798
FA160ACPHi	fatty-acyl-acp hydrolase (n-C16:0)	0.483	0.483	0.483	0.483
FA180ACPHi	fatty-acyl-acp hydrolase (n-C18:0)	0.002	0.002	0.002	0.002
FAE	5,6,7,8-tetrahydromethanopterin hydro-lyase	1.17009	31.3414	4.65851	30.2612
FALDtpc	fald transport from p to c	84.0308	91.8577	81.9857	86.2031
FBA	fructose-bisphosphate aldolase	-0.001	-0.001	30.0929	25.8636
FCLT	ferrochelatase	0.00022	0.00022	0.00022	0.00022
FDH	formate dehydrogenase	0.357001	4.6244	2.14188	1.56233
Fe2tec	fe2 transport from e to c	0.00612	0.00612	0.00612	0.00612
FHCA	formyltransferase/hydrolase	1.17009	31.3414	4.65851	30.2612
FMNAT	fad synthetase	0.00022	0.00022	0.00022	0.00022
FMNRx	fmn reductase (nad(p)h)	0.000220063	0.000220063	0.000220063	0.000220063
FNOR	ferredoxin-nadp+ reductase	0.793	0.793	0.793	0.793
FRD	fumarate reductase (nadh)	19.0451	6.86868	2.36622	1.63831
FRTT	farnesyltranstransferase	0.123	0.123	0.123	0.123
FTHFLi	formate-tetrahydrofolate ligase	0.0653327	1.71589	1.18831	5.34238
FUM	fumarate hydratase	-3185.49	-1538.94	-1658.73	-1665.39
G1PACT	glucosamine-1-phosphate n-acetyltransferase	0.057	0.057	0.057	0.057
G3PAT160	glycerol 3 phosphate o acyltransferase (n-C16:0)	0.154	0.154	0.154	0.154
G3PD2_2	glycerol-3-phosphate dehydrogenase (nad(p))	0.213	0.213	0.213	0.213
G5SADs	l-glutamate 5-semialdehyde dehydratase (spontaneous)	0.161	0.161	0.161	0.161
G5SD	glutamate-5-semialdehyde dehydrogenase	0.161	0.161	0.161	0.161
G6PDH2r	glucose 6-phosphate dehydrogenase	9.54779	14.1646	9.13522	1.55342
G6PI_1	glucose-6-phosphate 1-epimerase	0.497	0.497	0.497	0.497
GALBDS	beta-d-galactose synthase	0.005	0.005	0.005	0.005
GALUi	glucose-1-phosphate uridylyltransferase	0.005	0.005	0.005	0.005
GAPD	glyceraldehyde-3-phosphate dehydrogenase	-2.31929	-2.31929	27.7746	23.5453
GARFT	phosphoribosylglycinamide formyltransferase	0.11496	0.11496	0.11496	0.11496
GCALDD	glycolaldehyde dehydrogenase	0.00022	0.00022	0.00022	0.00022
GCL	glutamate--cysteine ligase	0.00022	0.00022	0.00022	0.00022
GDC	glutamate decarboxylase	0.0888505	0.656179	0.488439	0.410891
GF6PTA	glutamine-fructose-6-phosphate transaminase	0.057	0.057	0.057	0.057
GHMT	serine hydroxymethyltransferase	0.338447	-1.31211	-0.784528	-4.9386
GK1	guanylate kinase (gmp:atp)	0.0501001	0.0501001	0.0501001	0.0501001
GLGC	glucose-1-phosphate adenylyltransferase	0.45	0.45	0.45	0.45
GLU5K	glutamate 5-kinase	0.161	0.161	0.161	0.161
GLUPRT	glutamine phosphoribosyldiphosphate amidotransferase	0.11496	0.11496	0.11496	0.11496
GLUR	glutamate racemase	0.053	0.053	0.053	0.053
GLUS	glutamate synthase	3172.33	1538.53	1662.65	1669.95
GLUSy	glutamate synthase (nadph)	0.69456	0.69456	0.69456	0.69456
GLXR	glyoxylate reductase	0.00022	0.00022	0.00022	0.00022
GLYCK2	glycerate 2-kinase	0.116493	1.76705	1.23947	5.39354
GMPS2	gmp synthase	0.0501	0.0501	0.0501	0.0501
GSPK	glucosamine kinase	0	0	0	0
GTHS	glutathione synthetase	0.00022	0.00022	0.00022	0.00022
GTPCI	gtp cyclohydrolase I	0.00022	0.00022	0.00022	0.00022
GTPCII	gtp cyclohydrolase II	0.000880063	0.000880063	0.000880063	0.000880063
H2Otcp	h2o transport from c to p	-32.0709	28.0701	-18.9522	39.3619
H2Otep	h2o transport from p to e	51.858	26.4993	61.4184	37.8038
HACNH	homoaconitate hydratase	0.182	0.182	0.182	0.182
HACONT	methanogen homoaconitase	0.182	0.182	0.182	0.182
HCITS	homocitrate synthase	0.182	0.182	0.182	0.182
HCO3E_1	carbonic anhydrase	-4.95972	-4.95972	-4.95972	-4.95972
HDS	4-hydroxy-3-methylbut-2-en-1-yl diphosphate synthase	0.793	0.793	0.793	0.793
HICITD	homoisocitrate dehydrogenase	0.182	0.182	0.182	0.182
HISTD	histidinol dehydrogenase	0.078	0.078	0.078	0.078
HISTP	histidinol-phosphatase	0.078	0.078	0.078	0.078
HMBS	hydroxymethylbilane synthase	0.00022	0.00022	0.00022	0.00022
HPI	3-hexulose-6-phosphate isomerase	82.8609	60.5165	77.3274	55.9421
HPPK	2-amino-4-hydroxy-6- hydroxymethyldihydropteridine pyrophosphokinase	0.00022	0.00022	0.00022	0.00022
HPS	3-hexulose-6-phosphate synthase	82.8609	60.5165	77.3274	55.9421
HPYRRx	hydroxypyruvate reductase (nadh)	0.117493	1.76805	1.24047	5.39454
HSDH	homoserine dehydrogenase	0.52522	0.52522	0.52522	0.52522
HSK	homoserine kinase	0.432	0.432	0.432	0.432
HSST	homoserine o-succinyltransferase	0.09322	0.09322	0.09322	0.09322
HSTPTr	histidinol phosphate transaminase	0.078	0.078	0.078	0.078
ICDHyr	isocitrate dehydrogenase nadp	20.1302	7.95378	3.45132	2.72341
IG3PS	imidazole-glycerol-3-phosphate synthase	0.078	0.078	0.078	0.078
IGPDH	imidazoleglycerol-phosphate dehydratase	0.078	0.078	0.078	0.078
IGPS	indole-3-glycerol-phosphate synthase	0.072	0.072	0.072	0.072
IMDHT	isopropylmalate isomerase	-0.332	-0.332	-0.332	-0.332
IMPC	imp cyclohydrolase	0.19296	0.19296	0.19296	0.19296
IMPD	imp dehydrogenase	0.0501	0.0501	0.0501	0.0501
IPDPS	1-hydroxy-2-methyl-2-(E)-butenyl 4-diphosphate reductase (ipdp)	0.67	0.67	0.67	0.67
IPMD	3-isopropylmalate dehydrogenase	0.332	0.332	0.332	0.332
IPPS	2-isopropylmalate synthase	0.332	0.332	0.332	0.332
KARA1	ketol-acid reductoisomerase (2,3-dihydroxy-3-methylbutanoate)	0.61032	0.61032	0.61032	0.61032
KARA2	ketol-acid reductoisomerase	0.203	0.203	0.203	0.203
KAS	beta-ketoacyl synthase	0.659	0.659	0.659	0.659
KAS_1	beta-ketoacyl synthase 1	0.659	0.659	0.659	0.659
KAS_2	beta-ketoacyl synthase 2	0.659	0.659	0.659	0.659
KAS_3	beta-ketoacyl synthase 3	0.659	0.659	0.659	0.659
KAS_4	beta-ketoacyl synthase 4	0.639	0.639	0.639	0.639
KAS_5	beta-ketoacyl synthase 5	0.002	0.002	0.002	0.002
KAS_6	beta-ketoacyl synthase 6	0.658	0.658	0.658	0.658
KDOCT2	3-deoxy-manno-octulosonate cytidylyltransferase	0.002	0.002	0.002	0.002
KDOPP	3-deoxy-manno-octulosonate-8-phosphatase	0.002	0.002	0.002	0.002
KDOPS	2-dehydro-3-deoxyphosphooctonate aldolase	0.002	0.002	0.002	0.002
LDH	lac dehydrogenase	0.0130793	0.138379	0.004	0.126913
LNSTLS	lanosterol synthase	0.025	0.025	0.025	0.025
LPADSS	lipid-a-disaccharide synthase	0.002	0.002	0.002	0.002
MALCOAMT	malonyl-coa methyltransferase	0.00022	0.00022	0.00022	0.00022
MALTSS	maltose synthase	0.008	0.008	0.008	0.008
MCH	n(5),n(10)-methenyltetrahydromethanopterin cyclohydrolase	1.17009	31.3414	4.65851	30.2612
MCLA1	malyl-coa lyase	0.117273	1.76783	1.24025	5.39432
MCOATA	malonyl-coa-acp transacylase	0.65944	0.65944	0.65944	0.65944
MDH	malate dehydrogenase	3187.82	1538.81	1657.49	1665.3
ME	malic enzyme	-2.45162	-1.63499	0	-5.31373
MECDPS	2-c-methyl-d-erythritol 2,4-cyclodiphosphate synthase	0.793	0.793	0.793	0.793
MEohtep	meoh transport from e to p	0	91.8577	0	86.2031
MEPCT	2-c-methyl-d-erythritol 4-phosphate cytidylyltransferase	0.793	0.793	0.793	0.793
METAT	methionine adenosyltransferase	0.00088	0.00088	0.00088	0.00088
METS	methionine synthase	0.09344	0.09344	0.09344	0.09344
Mg2tec	mg2 transport from e to c	0.07	0.07	0.07	0.07
MOAT	3-deoxy-D-manno-octulosonic acid transferase	0.001	0.001	0.001	0.001
MOAT2	3-deoxy-D-manno-octulosonic acid transferase 2	0.001	0.001	0.001	0.001
MOHMT	3-methyl-2-oxobutanoate hydroxymethyltransferase	0.00032	0.00032	0.00032	0.00032
MTDB	nad(p)-dependent methylene h4mpt dehydrogenase	1.17009	31.3414	4.65851	30.2612
MTHFC	methenyltetrahydrofolate cyclohydrolase	0.242587	-1.40797	-0.880388	-5.03446
MTHFD	methylenetetrahydrofolate dehydrogenase (nadp)	0.242587	-1.40797	-0.880388	-5.03446
MTHFR2_1	methylenetetrahydrofolate reductase (nad(p)h)	0.09344	0.09344	0.09344	0.09344
MTK	malate thiokinase	0.117273	1.76783	1.24025	5.39432
MXA	methanol dehydrogenase (cytochrome cL)	84.0308	91.8577	81.9857	86.2031
MXA1	methanol dehydrogenase	0.00022	0.00022	0.00022	0.00022
NACO	nicotinate oxidase	6.3e-08	6.3e-08	6.3e-08	6.3e-08
NADHDH	nadh dehydrogenase	6.7884	6.7884	6.7884	6.7884
NADPPPS	nadp phosphatase	-0.002	-0.002	-0.00199999	-0.002
NADS2	nad synthase (glutamine-hydrolysing)	0.006	0.006	0.006	0.006
NADTRHD	nad(p) transhydrogenase	-3163.59	-1538.27	-1669.81	-1694.92
NDHQH2	nadh-ubiquinone reductase	39.5187	28.7159	33.6889	19.5477
NDPK1	nucleoside-diphosphate kinase (atp:gdp)	0.19096	0.19096	0.19096	0.19096
NDPK2	nucleoside-diphosphate kinase (atp:udp)	0.1631	0.1631	0.1631	0.1631
NDPK3	nucleoside-diphosphate kinase (atp:cdp)	0.93822	0.93822	0.93822	0.93822
NDPK4	nucleoside-diphosphate kinase (atp:dtdp)	0.0021	0.0021	0.0021	0.0021
NDPK5	nucleoside-diphosphate kinase (atp:dgdp)	0.002	0.002	0.002	0.002
NDPK7	nucleoside-diphosphate kinase (atp:dcdp)	0.0041	0.0041	0.0041	0.0041
NDPK8	nucleoside-diphosphate kinase (atp:dadp)	0.0021	0.0021	0.0021	0.0021
NITR	nitrate reductase	6.7884	6.7884	6.7884	6.7884
NNATr	nicotinate-nucleotide adenylyltransferase	0.006	0.006	0.006	0.006
NNDMBRT	nicotinate-nucleotide-dimethylbenzimidazole phosphoribosyltransferase	6.3e-08	6.3e-08	6.3e-08	6.3e-08
NNDPR	nicotinate-nucleotide diphosphorylase (carboxylating)	0.00600006	0.00600006	0.00600006	0.00600006
No3tec	no3 transport from e to c	6.7884	6.7884	6.7884	6.7884
NTRIRx	no2 reductase (nadh)	3.41769	3.40299	3.38508	3.37669
NTRIRy	no2 reductase (nadph)	3.37071	3.38541	3.40332	3.41171
O2tec	o2 transport from e to c	19.7879	60.3153	16.873	52.9039
O2tep	o2 transport from e to p	84.0308	0	81.9857	0
OCBT	ornithine carbamoyltransferase	0.149	0.149	0.149	0.149
OMPDC	orotidine-5'-phosphate decarboxylase	0.1011	0.1011	0.1011	0.1011
ORNTAC	ornithine transacetylase	0.149	0.149	0.149	0.149
ORPT	orotate phosphoribosyltransferase	0.1011	0.1011	0.1011	0.1011
P5CR	pyrroline-5-carboxylate reductase	0.161	0.161	0.161	0.161
Pabc	phosphate abc transporter	1.07069	1.07069	1.07069	1.07069
PALMTE	palmitoyl-CoA ligase	0.154	0.154	0.154	0.154
PANTS	pantothenate synthase	0.00032	0.00032	0.00032	0.00032
PAPPT3	phospho-n-acetylmuramoyl-pentapeptide- transferase	0.053	0.053	0.053	0.053
PAPSR	phosphoadenylyl-sulfate reductase (thioredoxin)	0.11798	0.11798	0.11798	0.11798
PC	pyruvate carboxylase	0.177491	2.64467	3.75209	2.59243
PDH	pyruvate dehydrogenase	0.356082	4.84762	30.0465	18.1125
PFK_ppi	pyrophosphate-fructose 6-phosphate 1-phosphotransferase	0	0	30.0939	25.8646
PGAMT	phosphoglucosamine mutase	0.057	0.057	0.057	0.057
PGCD	phosphoglycerate dehydrogenase	0.83448	0.83448	0.83448	0.83448
PGI	glucose-6-phosphate isomerase	10.0468	14.6636	9.63422	2.05242
PGK	phosphoglycerate kinase	-2.31929	-2.31929	27.7746	23.5453
PGL	6-phosphogluconolactonase	9.54779	14.1646	9.13522	1.55342
PGM	phosphoglycerate mutase	-3.04028	-1.38973	28.1766	28.1014
PGMT	phosphoglucomutase	0.497	0.497	0.497	0.497
PGPPT	1-palmitoylglycerol-3-phosphate o-palmitoyltransferase	0.154	0.154	0.154	0.154
PMDPHT	pyrimidine phosphatase	0.000880063	0.000880063	0.000880063	0.000880063
PMF	proton motive force	39.4005	47.0874	31.8952	36.7883
pMMO	particulate methane monooxygenase	84.0308	0	81.9857	0
pMMO_c2h6	particulate methane monooxygenase for c2h6	0	0	0	0
PNTK	pantothenate kinase	0.00032	0.00032	0.00032	0.00032
PPBNGS	porphobilinogen synthase	0.00088	0.00088	0.00088	0.00088
PPCDC	phosphopantothenoylcysteine decarboxylase	0.00032	0.00032	0.00032	0.00032
PPE	Pentose-5-phosphate 3-epimerase	47.1093	38.2455	59.1832	42.5851
PPNCL2	phosphopantothenate-cysteine ligase	0.00032	0.00032	0.00032	0.00032
PPND	prephenate dehydrogenase	0.111	0.111	0.111	0.111
PPNDH	prephenate dehydratase	0.171	0.171	0.171	0.171
PPPGO_1	protoporphyrinogen oxidase	0.00022	0.00022	0.00022	0.00022
PPPI_balance	pppi balance	0.029	0.029	0.029	0.029
PRAGSr	phosphoribosylglycinamide synthase	0.11496	0.11496	0.11496	0.11496
PRAI	phosphoribosylanthranilate isomerase	0.072	0.072	0.072	0.072
PRAMPC	phosphoribosyl-amp cyclohydrolase	0.078	0.078	0.078	0.078
PRASCSi	phosphoribosylaminoimidazole-succinocarboxamide synthase	0.11496	0.11496	0.11496	0.11496
PRATPP	phosphoribosyl-atp pyrophosphatase	0.078	0.078	0.078	0.078
PRFGCL	phosphoribosylformylglycinamidine cyclo-ligase	0.11496	0.11496	0.11496	0.11496
PRFGS	phosphoribosylformylglycinamidine synthase	0.11496	0.11496	0.11496	0.11496
PRMICI	1-(5-phosphoribosyl)-5-[(5- phosphoribosylamino)methylideneamino] imidazole-4-carboxamide isomerase	0.078	0.078	0.078	0.078
PRPPS	ribose-phosphate pyrophosphokinase	0.3725	0.3725	0.3725	0.3725
PSCVT	3-enolpyruvylshikimate-5-phosphate synthetase	0.35422	0.35422	0.35422	0.35422
PSDC	phosphatidylserine decarboxylase	0.086	0.086	0.086	0.086
PSERT	phosphoserine transaminase	0.83448	0.83448	0.83448	0.83448
PSP	phosphoserine phosphatase	0.83448	0.83448	0.83448	0.83448
PTAr	phosphotransacetylase	25.3519	3.55117	-25.7752	-18.5708
PTPATi	pantetheine-phosphate adenylyltransferase	0.00032	0.00032	0.00032	0.00032
PYK	pyruvate kinase	-3.81172	-2.16117	27.4052	27.3299
QH2EL	ubiquinone to electron donor (redox-arm mode)	0.148035	0	2.23251	0
QULNS	quinolinate synthase	0.00600006	0.00600006	0.00600006	0.00600006
R5PP	ribose 5-phosphate phosphatase	0.036	0.036	0.036	0.036
RBFK	riboflavin kinase	0.000660063	0.000660063	0.000660063	0.000660063
RESPCOX	cytochrome-c oxidase	39.5187	120.574	33.6889	105.751
RIBFS	riboflavin synthase	0.000880063	0.000880063	0.000880063	0.000880063
RNDR1	ribonucleoside-diphosphate reductase (adp)	0.0021	0.0021	0.0021	0.0021
RNDR2	ribonucleoside-diphosphate reductase (gdp)	0.002	0.002	0.002	0.002
RNDR3	ribonucleoside-diphosphate reductase (cdp)	0.0041	0.0041	0.0041	0.0041
RPI	ribose 5-phosphate isomerase	35.7784	22.2978	18.171	13.3839
SACCD1	saccharopine dehydrogenase (nadp, lglu forming)	0.182	0.182	0.182	0.182
SACCD2	saccharopine dehydrogenase (nad, llys forming)	0.182	0.182	0.182	0.182
SADT	sulfate adenylyltransferase	0.11798	0.11798	0.11798	0.11798
SDPDS	succinyl-diaminopimelate desuccinylase	0.053	0.053	0.053	0.053
SDPTA	succinyldiaminopimelate transaminase	0.053	0.053	0.053	0.053
SERAT	serine acetyltransferase	0.02454	0.02454	0.02454	0.02454
SGAT	serine-glyoxylate aminotransferase	0.117493	1.76805	1.24047	5.39454
SHSL2	o-succinylhomoserine sulfhydrylase	0.09322	0.09322	0.09322	0.09322
SKDH	shikimate dehydrogenase	0.35422	0.35422	0.35422	0.35422
SKK	shikimate kinase	0.35422	0.35422	0.35422	0.35422
SMO	squalene monooxygenase	0.025	0.025	0.025	0.025
SPL	sucrose phosphorylase	0.026	0.026	0.026	0.026
SQLS	squalene synthase	0.035	0.035	0.035	0.035
SSAL	succinate-semialdehyde dehydrogenase	0.0443007	0.656179	0.488439	0.410891
SSAL1	succinate-semialdehyde dehydrogenase 1	0.0445498	0	0	0
SUCOAS	succinyl-coa synthetase (adp-forming)	-18.7109	-5.96718	-1.63246	-0.982098
SULabc	sulfate transport via abc system	0.11798	0.11798	0.11798	0.11798
SULR	sulfite reductase nadph	0.11798	0.11798	0.11798	0.11798
TALA	transaldolase	36.1869	22.7063	18.5795	13.7924
TDSK	tetraacyldisaccharide 4'kinase	0.002	0.002	0.002	0.002
THDPS	tetrahydrodipicolinate succinylase	0.053	0.053	0.053	0.053
THPP2CD	tetrahydropiperidine-2-carboxylate dehydrogenase	0.182	0.182	0.182	0.182
THRD_L	threonine deaminase	0.203	0.203	0.203	0.203
THRS	threonine synthase	0.432	0.432	0.432	0.432
TKT1	transketolase 1	36.1869	22.7063	18.5795	13.7924
TKT2	transketolase 2	36.5412	23.0606	18.9337	14.1467
TMDS	thymidylate synthase	0.0021	0.0021	0.0021	0.0021
TPI	triosephosphate isomerase	0.223	0.223	-29.8709	-25.6416
TRDR	thioredoxin reductase (nadph)	0.12618	0.12618	0.12618	0.12618
TRPS1	tryptophan synthase (indoleglycerol phosphate)	0.072	0.072	0.072	0.072
U23GAAT	udp-3-o-(3-hydroxymyristoyl)glucosamine acyltransferase	0.004	0.004	0.004	0.004
UAGAAT	udp-n-acetylglucosamine acyltransferase	0.004	0.004	0.004	0.004
UAGCVT	udp-n-acetylglucosamine 1-carboxyvinyltransferase	0.053	0.053	0.053	0.053
UAGDP	udp-n-acetylglucosamine diphosphorylase	0.057	0.057	0.057	0.057
UAGH	udp-2,3-diacylglucosamine hydrolase	0.002	0.002	0.002	0.002
UAMAGS	udp-n-acetylmuramoylalanine--D-glutamate ligase	0.053	0.053	0.053	0.053
UAMAS	udp-n-acetylmuramoyl-L-alanine synthetase	0.053	0.053	0.053	0.053
UAMTAAL	udp-n-acetylmuramoyl-tripeptide--d-alanyl-d- alanine ligase	0.053	0.053	0.053	0.053
UAPGR	udp-n-acetylenolpyruvoylglucosamine reductase	0.053	0.053	0.053	0.053
UDCPDP	undecaprenyl-diphosphatase	0.053	0.053	0.053	0.053
UDCPDPS	undecaprenyl diphosphate synthase	0.053	0.053	0.053	0.053
UDPG4E	udp-glucose 4-epimerase	0.005	0.005	0.005	0.005
UHGADA	udp-3-o-acetylglucosamine deacetylase	0.004	0.004	0.004	0.004
UM3PL	udp-n-acetylmuramoylalanyl-d-glutamate--2, 6-diaminopimelate ligase	0.053	0.053	0.053	0.053
UMPK	ump kinase	0.1561	0.1561	0.1561	0.1561
UPP3S	uroporphyrinogen-III synthase	0.00022	0.00022	0.00022	0.00022
UPPDC1	uroporphyrinogen decarboxylase	0.00022	0.00022	0.00022	0.00022
X5PPKT	d-xylulose 5-phosphate phosphoketolase	25.6188	7.52134	-21.67	-14.6459
