# Supplementary material for: Metabolic role of pyrophosphate-linked phosphofructokinase pfk for C1 assimilation in Methylotuvimicrobium alcaliphilum 20Z
Source: Microb Cell Fact. 2020 Jun 16;19:131. doi: 10.1186/s12934-020-01382-5 (PMC7298851; doi:10.1186/s12934-020-01382-5)
Supplement: Supplementary file 3 — Additional file 3. Differentially expressed genes of Methylotuvimicrobium alcaliphilum 20Z wild-type and Δpfk grown on methane. [file 12934_2020_1382_MOESM3_ESM.xlsx]

## Sheet: Table S1
Table S2: Differentially expressed genes of Methylomicrobium alcaliphilum 20Z wild-type and Δpfk grown on methane
Gene/Locus_tag	Product	Wild-type	Δpfk	log2(fold_change)	test_stat	p_value	q_value	significant
carB		167.45	179.567	0.10079	0.296108	0.66915	0.818253	no
fabG		176.371	151.008	-0.223993	-0.406709	0.56355	0.746092	no
fadE		9.32463	11.6433	0.320383	0.827424	0.24605	0.44799	no
ffs		0	0	0	0	1	1	no
flgH		365.004	455.345	0.319047	1.01994	0.14925	0.323786	no
fliA		331.39	273.055	-0.279342	-0.449647	0.52655	0.71746	no
gatB		126.622	153.334	0.276145	0.885215	0.20825	0.405136	no
gcvT		62.4151	57.7656	-0.111684	-0.343379	0.61765	0.7838	no
glyA		167.374	125.017	-0.420945	-1.36273	0.0533	0.158432	no
hflB		396.818	444.408	0.163406	0.4582	0.5176	0.709636	no
hisI		239.072	220.819	-0.114586	-0.170799	0.80615	0.899932	no
MEALZ_RS00005	chromosomal replication initiation protein DnaA	71.2121	30.0784	-1.24339	-3.72658	5e-05	0.000618375	yes
MEALZ_RS00010	DNA polymerase III subunit beta	53.5086	40.513	-0.401385	-1.18216	0.0943	0.236781	no
MEALZ_RS00015	DNA recombination protein RecF	31.5484	29.4944	-0.0971272	-0.26385	0.7005	0.836195	no
MEALZ_RS00020	DNA gyrase subunit B	65.428	56.6993	-0.206578	-0.670064	0.33515	0.546179	no
MEALZ_RS00025	hypothetical protein	101.21	76.3072	-0.407453	-0.757421	0.28515	0.492082	no
MEALZ_RS00030	hypothetical protein	5.76357	17.0117	1.56149	1.0873	0.4351	0.640165	no
MEALZ_RS00035	hypothetical protein	104.454	52.2279	-0.999975	-2.40386	0.0007	0.00569292	yes
MEALZ_RS00040	membrane protein	5.0609	10.4332	1.04372	0.942591	0.19625	0.389404	no
MEALZ_RS00045	hypothetical protein	7.61203	24.3547	1.67785	2.06237	0.00605	0.0313305	yes
MEALZ_RS00050	cytochrome-c peroxidase	15.1341	26.489	0.807596	2.1279	0.00215	0.013832	yes
MEALZ_RS00055	hypothetical protein	5.77282	10.0396	0.798361	0.276347	0.71625	0.845474	no
MEALZ_RS00060	GGDEF domain-containing protein	30.6923	28.5466	-0.104559	-0.331313	0.6372	0.796363	no
MEALZ_RS00065	integrase	66.8539	166.652	1.31776	3.77638	5e-05	0.000618375	yes
MEALZ_RS00070	hypothetical protein	81.1028	215.296	1.4085	2.02508	0.00455	0.024901	yes
MEALZ_RS00075	hypothetical protein	33.5565	69.1112	1.04233	3.34785	5e-05	0.000618375	yes
MEALZ_RS00080	protein translocase TatA	36.7525	23.788	-0.627612	-0.708302	0.3359	0.546507	no
MEALZ_RS00085	twin arginine-targeting protein translocase TatB	23.7729	30.4418	0.356737	0.581695	0.4068	0.614573	no
MEALZ_RS00090	hypothetical protein	0	5.92257	inf	#NAME?	0.0839	0.217891	no
MEALZ_RS00095	oxygenase	28.7966	18.1787	-0.66365	-1.67096	0.0198	0.0778383	no
MEALZ_RS00100	prolipoprotein diacylglyceryl transferase	126.652	140.283	0.147476	0.352694	0.61385	0.780509	no
MEALZ_RS00105	thymidylate synthase	92.2304	111.549	0.274367	0.592726	0.4031	0.610759	no
MEALZ_RS00110	hypothetical protein	98.683	217.304	1.13884	3.41308	5e-05	0.000618375	yes
MEALZ_RS00115	zinc chelation protein SecC	8.71287	15.2516	0.807743	1.27181	0.07425	0.199879	no
MEALZ_RS00120	transcriptional regulator Crp	23.7646	43.7995	0.882101	2.13475	0.0025	0.0155156	yes
MEALZ_RS00125	osmotically inducible protein C	371.482	234.365	-0.664539	-2.07758	0.0028	0.0170671	yes
MEALZ_RS00130	carB	221.083	197.844	-0.160224	-0.51229	0.4672	0.666783	no
MEALZ_RS00135	hypothetical protein	40.6031	138.157	1.76665	5.53279	5e-05	0.000618375	yes
MEALZ_RS00140	autotransporter domain-containing protein	81.1973	165.483	1.02718	3.29172	5e-05	0.000618375	yes
MEALZ_RS00145	hypothetical protein	45.7243	42.5779	-0.102854	-0.218641	0.7584	0.871967	no
MEALZ_RS00160	hypothetical protein	27.4672	64.4614	1.23073	2.1917	0.00485	0.0261593	yes
MEALZ_RS00165	hypothetical protein	26.5658	52.6286	0.986274	2.9572	5e-05	0.000618375	yes
MEALZ_RS00170	hypothetical protein	20.6876	73.9155	1.83711	3.19761	5e-05	0.000618375	yes
MEALZ_RS00180	hypothetical protein	42.4596	48.6056	0.195031	0.36407	0.6145	0.780964	no
MEALZ_RS00185	hypothetical protein	19.7582	31.8888	0.690597	1.63818	0.021	0.0811932	no
MEALZ_RS00190	hypothetical protein	17.1644	26.9928	0.653154	1.95539	0.0056	0.0295509	yes
MEALZ_RS00200	hypothetical protein	277.849	233.539	-0.250637	-0.591406	0.3957	0.604298	no
MEALZ_RS00205	hypothetical protein	93.3217	93.258	-0.000984816	-0.00225606	0.9841	0.991152	no
MEALZ_RS00210	transporter	17.7063	14.3405	-0.304163	-0.682847	0.33125	0.542116	no
MEALZ_RS00215	hypothetical protein	3.548	1.48929	-1.25238	-0.854171	0.264	0.468858	no
MEALZ_RS00220	hypothetical protein	7.33369	3.87054	-0.922006	-0.695974	0.3386	0.549328	no
MEALZ_RS00225	glucosidase	11.2841	14.2566	0.337333	0.934138	0.1878	0.378675	no
MEALZ_RS00230	hypothetical protein	60.1374	55.4337	-0.117499	-0.320965	0.6553	0.80952	no
MEALZ_RS00235	hypothetical protein	19.2448	37.9292	0.978843	1.4127	0.0514	0.154718	no
MEALZ_RS00240	adenylate cyclase	17.1992	28.8214	0.744797	1.9549	0.00585	0.0305998	yes
MEALZ_RS00250	hypothetical protein	50.9499	47.3737	-0.104993	-0.253097	0.72265	0.848829	no
MEALZ_RS00255	signal transduction histidine kinase	44.1335	32.3985	-0.445945	-1.4158	0.0465	0.144595	no
MEALZ_RS00260	response regulator	140.357	93.8996	-0.57991	-0.921554	0.1872	0.377975	no
MEALZ_RS00265	two-component system response regulator	48.8425	34.5974	-0.497474	-1.40082	0.046	0.143451	no
MEALZ_RS00270	CAAX protease family protein	76.0031	44.3165	-0.778212	-2.05613	0.00375	0.0213848	yes
MEALZ_RS00275	membrane protein	273.413	221.413	-0.304342	-0.780659	0.2707	0.475456	no
MEALZ_RS00280	polysaccharide biosynthesis protein	48.1798	47.9975	-0.00546974	-0.0125248	0.9862	0.991845	no
MEALZ_RS00285	hypothetical protein	30.9021	27.7622	-0.154581	-0.230779	0.739	0.860568	no
MEALZ_RS00290	hypothetical protein	20.7836	24.8092	0.255425	0.292737	0.6758	0.822345	no
MEALZ_RS00295	sulfotransferase	19.3784	22.158	0.193383	0.229148	0.73915	0.860575	no
MEALZ_RS00300	hypothetical protein	239.806	213.266	-0.169217	-0.429809	0.541	0.728822	no
MEALZ_RS00305	glycosyl transferase	57.2059	71.6427	0.324656	0.5454	0.4417	0.644872	no
MEALZ_RS00310	hypothetical protein	31.9743	44.737	0.484558	0.818522	0.248	0.450214	no
MEALZ_RS00315	hypothetical protein	61.5701	69.6052	0.176965	0.464675	0.513	0.705434	no
MEALZ_RS00320	exopolysaccharide biosynthesis protein	63.6878	109.103	0.776599	1.70366	0.01695	0.069019	no
MEALZ_RS00325	epimerase	78.5422	153.571	0.967366	2.24183	0.0014	0.00980985	yes
MEALZ_RS00330	hypothetical protein	80.4631	116.831	0.538023	1.715	0.01475	0.062224	no
MEALZ_RS00335	hypothetical protein	52.4356	89.2691	0.767615	2.44352	0.0005	0.00435069	yes
MEALZ_RS00340	capsular biosynthesis protein	95.5606	126.126	0.400375	1.28132	0.0733	0.197768	no
MEALZ_RS00345	hypothetical protein	98.3664	29.2883	-1.74784	-1.95963	0.0211	0.0814217	no
MEALZ_RS00350	LysR family transcriptional regulator	108.461	175.955	0.698036	1.73625	0.014	0.0597137	no
MEALZ_RS00355	type 12 methyltransferase	147.701	173.821	0.234926	0.466904	0.50615	0.700205	no
MEALZ_RS00360	sulfurtransferase	245.649	357.001	0.53933	1.68098	0.01825	0.0732391	no
MEALZ_RS00365	GTP-binding protein TypA	225.976	236.233	0.0640431	0.192375	0.7873	0.888352	no
MEALZ_RS00370	imidazoleglycerol-phosphate dehydratase	276.487	240.218	-0.202868	-0.657312	0.34715	0.557602	no
MEALZ_RS00375	imidazole glycerol phosphate synthase subunit HisH	164.021	170.045	0.0520351	0.166132	0.8129	0.903247	no
MEALZ_RS00380	1-(5-phosphoribosyl)-5-[(5- phosphoribosylamino)methylideneamino]imidazole-4- carboxamide isomerase	368.519	398.079	0.111314	0.353586	0.608	0.775611	no
MEALZ_RS00385	imidazole glycerol phosphate synthase cyclase subunit	221.748	230.779	0.0575894	0.146916	0.83455	0.915436	no
MEALZ_RS00395	phosphoribosyl-ATP pyrophosphatase	178.567	192.265	0.106628	0.117586	0.8672	0.931862	no
MEALZ_RS00400	protein translocase TatA	259.132	246.512	-0.0720304	-0.163636	0.8161	0.904616	no
MEALZ_RS00405	twin arginine-targeting protein translocase TatB	150.097	131.712	-0.188506	-0.470829	0.50145	0.696526	no
MEALZ_RS00410	twin arginine-targeting protein translocase TatC	78.156	50.6503	-0.625785	-1.78656	0.01235	0.0538291	no
MEALZ_RS00415	lipase	11.9469	8.03688	-0.571932	-0.990161	0.16285	0.344166	no
MEALZ_RS00420	pteridine reductase	62.2923	50.3629	-0.306691	-0.846454	0.2263	0.425363	no
MEALZ_RS00425	hypothetical protein	31.471	17.3425	-0.859715	-2.02835	0.0059	0.030767	yes
MEALZ_RS00430	2-amino-4-hydroxy-6- hydroxymethyldihydropteridine diphosphokinase	125.324	113.363	-0.144705	-0.421932	0.54105	0.728822	no
MEALZ_RS00435	dihydroneopterin triphosphate 2'-epimerase	157.42	159.437	0.018364	0.0499307	0.94405	0.969917	no
MEALZ_RS00440	glycerol-3-phosphate acyltransferase	111.018	109.616	-0.0183357	-0.0542022	0.93785	0.968249	no
MEALZ_RS00445	tRNA (adenosine(37)-N6)-threonylcarbamoyltransferase complex transferase subunit TsaD	87.6801	50.0276	-0.809524	-2.47015	0.00055	0.00470018	yes
MEALZ_RS00450	30S ribosomal protein S21	895.616	373.003	-1.26369	-3.52111	5e-05	0.000618375	yes
MEALZ_RS00455	aspartyl-tRNA amidotransferase subunit B	1179.9	548.25	-1.10576	-3.44352	5e-05	0.000618375	yes
MEALZ_RS00460	DNA primase	173.98	137.312	-0.341471	-1.0641	0.12545	0.288221	no
MEALZ_RS00465	RNA polymerase sigma factor RpoD	577.099	478.02	-0.271748	-0.739251	0.297	0.505955	no
MEALZ_RS00470	tRNA-Met	0	0	0	0	1	1	no
MEALZ_RS00475	methionine adenosyltransferase	359.126	295.874	-0.279504	-0.85852	0.2134	0.411172	no
MEALZ_RS00480	adenosylhomocysteinase	264.051	267.051	0.0163	0.0505311	0.9438	0.969859	no
MEALZ_RS00485	methylenetetrahydrofolate reductase [NAD(P)H]	87.9446	72.8297	-0.272068	-0.829846	0.23705	0.437515	no
MEALZ_RS00490	16S rRNA (uracil(1498)-N(3))-methyltransferase	30.7272	35.2265	0.197141	0.424216	0.5495	0.735051	no
MEALZ_RS00495	CAAX protease family protein	13.8788	19.9095	0.520579	0.865291	0.2254	0.424606	no
MEALZ_RS00500	YajQ family cyclic di-GMP-binding protein	305.473	198.626	-0.620995	-1.96393	0.00495	0.0266026	yes
MEALZ_RS00505	multifunctional CCA tRNA nucleotidyl transferase/2'3'-cyclic phosphodiesterase/2'nucleotidase/phosphatase	81.5083	58.9985	-0.466268	-1.47331	0.0358	0.120548	no
MEALZ_RS00510	anion permease	71.6774	88.8201	0.309369	0.931884	0.1776	0.364756	no
MEALZ_RS00515	IMP dehydrogenase	437.977	512.42	0.22647	0.648587	0.3628	0.573102	no
MEALZ_RS00520	GMP synthetase	79.3243	108.242	0.448421	1.38031	0.04825	0.148072	no
MEALZ_RS00525	tRNA-specific adenosine deaminase	49.209	47.3747	-0.0548055	-0.0523717	0.94015	0.968775	no
MEALZ_RS00530	glucose-6-phosphate isomerase	134.76	59.5508	-1.17821	-3.72238	5e-05	0.000618375	yes
MEALZ_RS00535	hypothetical protein	126.409	117.42	-0.106426	-0.243735	0.7284	0.852905	no
MEALZ_RS00540	hypothetical protein	2255.96	2066.62	-0.126472	-0.345256	0.62075	0.785937	no
MEALZ_RS00545	copper oxidase	2081.39	2002.08	-0.0560478	-0.145601	0.83355	0.915208	no
MEALZ_RS00555	membrane protein	197.944	117.054	-0.757915	-2.16559	0.00265	0.0162942	yes
MEALZ_RS00560	hypothetical protein	202.071	155.675	-0.376329	-1.21039	0.08135	0.212947	no
MEALZ_RS00565	hypothetical protein	139.225	116.347	-0.258983	-0.776664	0.2689	0.473408	no
MEALZ_RS00570	lipid A export permease/ATP-binding protein MsbA	123.34	133.488	0.114068	0.36373	0.6024	0.771038	no
MEALZ_RS00575	16S ribosomal RNA	1.83746	0.224562	-3.03253	0	1	1	no
MEALZ_RS00580	tRNA-Ile	0	0	0	0	1	1	no
MEALZ_RS00585	tRNA-Ala	0	0	0	0	1	1	no
MEALZ_RS00590	23S ribosomal RNA	3.41292	0.954622	-1.83801	-3.2375	0.0001	0.00113134	yes
MEALZ_RS00600	ABC transporter permease	79.4289	84.331	0.0863995	0.196749	0.7761	0.881967	no
MEALZ_RS00605	iron ABC transporter ATP-binding protein	112.775	150.461	0.415946	0.943372	0.18235	0.37113	no
MEALZ_RS00610	mammalian cell entry protein	175.484	207.603	0.242486	0.689189	0.3237	0.534389	no
MEALZ_RS00615	hypothetical protein	76.4984	94.0056	0.297318	0.429469	0.54265	0.729825	no
MEALZ_RS00620	hypothetical protein	464.357	61.346	-2.92019	-8.15261	5e-05	0.000618375	yes
MEALZ_RS00625	photosynthetic protein synthase I	121.52	411.401	1.75935	5.12881	5e-05	0.000618375	yes
MEALZ_RS00630	Selenium-binding family protein	619.501	2081.95	1.74876	4.48816	5e-05	0.000618375	yes
MEALZ_RS00635	membrane protein	537.314	1419.48	1.40153	4.37068	5e-05	0.000618375	yes
MEALZ_RS00640	TetR family transcriptional regulator	603.031	1836.21	1.60643	4.74488	5e-05	0.000618375	yes
MEALZ_RS00645	hypothetical protein	80.9726	89.8622	0.150282	0.305868	0.6664	0.816395	no
MEALZ_RS00650	YggS family pyridoxal phosphate enzyme	53.3887	25.0157	-1.0937	-2.72078	0.0001	0.00113134	yes
MEALZ_RS00655	twitching motility protein PilT	614.072	555.144	-0.145545	-0.421666	0.54265	0.729825	no
MEALZ_RS00660	twitching motility protein PilT	359.547	353.3	-0.0252888	-0.0765011	0.9129	0.956451	no
MEALZ_RS00665	molecular chaperone DjlA	28.9533	20.7743	-0.478931	-1.16118	0.10705	0.258997	no
MEALZ_RS00670	phosphoribosylaminoimidazolesuccinocarboxamide synthase	138.272	106.881	-0.3715	-1.19134	0.0925	0.233488	no
MEALZ_RS00675	hypothetical protein	60.2536	53.3355	-0.17595	-0.480824	0.5016	0.696573	no
MEALZ_RS00680	phosphopantothenoylcysteine decarboxylase	82.0783	119.426	0.541043	1.44376	0.03815	0.125975	no
MEALZ_RS00685	deoxyuridine 5'-triphosphate nucleotidohydrolase	136.995	220.671	0.687776	1.23657	0.07985	0.210118	no
MEALZ_RS00690	phosphoglucomutase	138.26	222.928	0.689199	2.0701	0.00375	0.0213848	yes
MEALZ_RS00695	acetylglutamate kinase	149.852	255.89	0.771987	2.04681	0.0029	0.0175336	yes
MEALZ_RS00700	DUF4124 domain-containing protein	82.0256	66.2803	-0.307493	-0.520713	0.4499	0.6523	no
MEALZ_RS00705	YggT family protein	81.8103	89.5701	0.130736	0.209055	0.76445	0.876224	no
MEALZ_RS00710	pyrroline-5-carboxylate reductase	146.506	134.057	-0.128118	-0.352561	0.6177	0.7838	no
MEALZ_RS00715	deoxyribodipyrimidine photo-lyase	69.3122	86.9067	0.326358	0.847622	0.23265	0.432602	no
MEALZ_RS00720	short-chain dehydrogenase	51.2322	70.8553	0.467825	0.850294	0.22945	0.428922	no
MEALZ_RS00725	disulfide bond formation protein B	89.1881	121.659	0.44792	1.28562	0.06605	0.184068	no
MEALZ_RS00730	methyltransferase	160.555	184.95	0.20407	0.662465	0.33785	0.548708	no
MEALZ_RS00735	primosomal protein N'	102.618	80.2253	-0.355158	-1.1408	0.1016	0.249551	no
MEALZ_RS00740	arginine--tRNA ligase	126.431	139.351	0.140372	0.447501	0.52795	0.718548	no
MEALZ_RS00745	sporulation domain-containing protein	134.507	127.414	-0.0781519	-0.229537	0.7392	0.860575	no
MEALZ_RS00755	chromosome segregation protein SMC	14.2568	6.64369	-1.1016	-2.08575	0.0056	0.0295509	yes
MEALZ_RS00765	anthranilate phosphoribosyltransferase	67.4726	85.5499	0.342465	0.87416	0.2121	0.409694	no
MEALZ_RS00770	glutamine amidotransferase	77.8419	103.602	0.412433	0.561936	0.41525	0.621816	no
MEALZ_RS00775	anthranilate synthase component I	103.411	95.7229	-0.111454	-0.311362	0.6608	0.813287	no
MEALZ_RS00780	5-carboxymethyl-2-hydroxymuconate isomerase	50.8204	47.3392	-0.102373	-0.288806	0.6863	0.827703	no
MEALZ_RS00785	two-component sensor histidine kinase	52.059	41.5363	-0.325774	-0.633416	0.36825	0.577974	no
MEALZ_RS00790	DNA-binding response regulator	205.053	205.987	0.00655882	0.0166302	0.9814	0.989684	no
MEALZ_RS00795	YggW family oxidoreductase	137.429	160.148	0.220719	0.71637	0.3061	0.516449	no
MEALZ_RS00800	orotate phosphoribosyltransferase	59.4148	54.5034	-0.124475	-0.334123	0.63315	0.79423	no
MEALZ_RS00805	hypothetical protein	185.553	269.805	0.540083	1.62324	0.0221	0.0843542	no
MEALZ_RS00810	tRNA (guanine(46)-N(7))-methyltransferase	47.6532	38.5079	-0.307419	-0.769248	0.2752	0.480568	no
MEALZ_RS00815	hypothetical protein	18.512	16.8205	-0.138238	-0.0972895	0.8845	0.940889	no
MEALZ_RS00820	thiamine biosynthesis protein ThiS	175.509	121.281	-0.533189	-1.71995	0.0135	0.0580996	no
MEALZ_RS00825	phospho-2-dehydro-3-deoxyheptonate aldolase	195.277	106.362	-0.876532	-2.83126	5e-05	0.000618375	yes
MEALZ_RS00830	ABC transporter ATP-binding protein	24.7283	25.874	0.0653433	0.191263	0.7838	0.885882	no
MEALZ_RS00835	DUF389 domain-containing protein	11.7693	11.4256	-0.0427591	-0.10958	0.87595	0.936296	no
MEALZ_RS00840	hypothetical protein	78.2919	80.3861	0.0380833	0.0854953	0.9044	0.950965	no
MEALZ_RS00845	hypothetical protein	157.941	188.859	0.257922	0.624784	0.3763	0.585296	no
MEALZ_RS00850	Fe-S protein	182.879	235.798	0.366662	0.494767	0.487	0.684251	no
MEALZ_RS00855	hypothetical protein	39.1098	49.404	0.337099	0.716988	0.30515	0.515283	no
MEALZ_RS00860	IS110 family transposase	49.5645	41.944	-0.240841	-0.694849	0.31225	0.522545	no
MEALZ_RS00865	hypothetical protein	1304.28	887.148	-0.55601	-1.62727	0.01935	0.0765478	no
MEALZ_RS00870	metal-binding protein	1311.12	952.463	-0.461067	-1.14452	0.10365	0.25344	no
MEALZ_RS00875	hypothetical protein	442.433	500.359	0.177504	0.538666	0.43245	0.637517	no
MEALZ_RS00880	hypothetical protein	110.179	151.698	0.461349	1.41255	0.0436	0.138167	no
MEALZ_RS00885	copper-translocating P-type ATPase	76.9855	129.286	0.747906	2.35682	0.0007	0.00569292	yes
MEALZ_RS00890	hypothetical protein	58.9085	66.3896	0.172482	0.504648	0.4672	0.666783	no
MEALZ_RS00895	1-acyl-sn-glycerol-3-phosphate acyltransferase	38.926	48.5911	0.319956	0.874171	0.21365	0.411424	no
MEALZ_RS00900	penicillin-insensitive murein endopeptidase	39.6122	74.5168	0.91162	2.59724	0.00045	0.00397644	yes
MEALZ_RS00905	thiopurine S-methyltransferase	34.4415	54.8639	0.67171	1.09282	0.12295	0.284999	no
MEALZ_RS00910	hypothetical protein	22.1177	77.1115	1.80175	4.04507	5e-05	0.000618375	yes
MEALZ_RS00915	aquaporin Z	5.60955	13.0663	1.2199	2.14203	0.00575	0.0301957	yes
MEALZ_RS00920	hypothetical protein	93.706	72.7598	-0.365	-0.931317	0.18575	0.375492	no
MEALZ_RS00925	hypothetical protein	18.0525	12.7594	-0.500636	-0.302156	0.66985	0.818607	no
MEALZ_RS00930	hypothetical protein	53.0072	45.8995	-0.207709	-0.420273	0.5542	0.738181	no
MEALZ_RS00935	cellulose synthase	8.01798	11.9241	0.572573	1.46202	0.03965	0.129709	no
MEALZ_RS00940	hypothetical protein	41.4348	38.8692	-0.0922173	-0.268429	0.7028	0.837207	no
MEALZ_RS00945	hypothetical protein	78.8012	106.312	0.432013	0.67388	0.3379	0.548714	no
MEALZ_RS00950	tRNA-Thr	0	0	0	0	1	1	no
MEALZ_RS00955	hypothetical protein	304.461	245.781	-0.308883	-0.61871	0.3802	0.588908	no
MEALZ_RS00960	hypothetical protein	140.75	93.6725	-0.587434	-1.17998	0.0969	0.241029	no
MEALZ_RS00965	hypothetical protein	190.824	212.561	0.155635	0.123857	0.8636	0.929683	no
MEALZ_RS00970	translation repressor RelE	203.686	275.183	0.434045	0.470223	0.4945	0.690808	no
MEALZ_RS00975	hypothetical protein	17.6895	16.2899	-0.11892	-0.268816	0.6996	0.835788	no
MEALZ_RS00980	hypothetical protein	8.1334	11.6229	0.515037	0.565255	0.4161	0.622012	no
MEALZ_RS00985	hypothetical protein	2.01595	1.94355	-0.0527675	-0.0712037	0.93745	0.968249	no
MEALZ_RS00990	hypothetical protein	1340.02	1567.56	0.226272	0.653288	0.352	0.561386	no
MEALZ_RS00995	tRNA-Thr	0	0	0	0	1	1	no
MEALZ_RS01005	integrase	0	0	0	0	1	1	no
MEALZ_RS01010	ATP-binding protein	0	0	0	0	1	1	no
MEALZ_RS01015	transposase	21.7256	13.0374	-0.736738	-0.952903	0.18085	0.368894	no
MEALZ_RS01020	plasmid stabilization protein	53.29	32.805	-0.699948	-1.3014	0.06925	0.190278	no
MEALZ_RS01025	antitoxin	85.4976	55.797	-0.615696	-1.08409	0.131	0.296581	no
MEALZ_RS01030	recombinase	17.5097	16.0936	-0.121669	-0.21349	0.7597	0.872847	no
MEALZ_RS01035	helicase IV	13.2582	10.4552	-0.342666	-0.959416	0.17105	0.355397	no
MEALZ_RS01040	hypothetical protein	44.7614	58.1979	0.378712	0.615836	0.38145	0.590232	no
MEALZ_RS01045	hypothetical protein	128.881	152.125	0.239226	0.682873	0.32745	0.538256	no
MEALZ_RS01050	hypothetical protein	39.7375	27.1249	-0.550883	-0.899149	0.2076	0.404697	no
MEALZ_RS01055	alpha/beta hydrolase	3.8388	7.7846	1.01997	1.63303	0.028	0.100877	no
MEALZ_RS01060	hypothetical protein	2.46793	2.64855	0.101902	0.113255	0.86765	0.932178	no
MEALZ_RS01065	sodium-translocating pyrophosphatase	102.039	135.862	0.41302	1.31085	0.0609	0.173811	no
MEALZ_RS01070	formate dehydrogenase subunit delta	40.1933	41.0167	0.0292566	0.0371193	0.9472	0.971816	no
MEALZ_RS01075	sufurtransferase FdhD	2.76926	2.52437	-0.133578	-0.136504	0.84255	0.919151	no
MEALZ_RS01080	formate dehydrogenase subunit alpha	1.30867	2.5298	0.950926	1.26514	0.0843	0.218514	no
MEALZ_RS01085	hypothetical protein	0	0	0	0	1	1	no
MEALZ_RS01090	hypothetical protein	2.07114	1.4273	-0.537135	-0.381992	0.59955	0.769286	no
MEALZ_RS01095	hypothetical protein	0	2.52695	inf	0	1	1	no
MEALZ_RS01100	saccharopine dehydrogenase	41.9301	48.2413	0.202283	0.608267	0.38275	0.591401	no
MEALZ_RS01105	hypothetical protein	35.6551	47.5277	0.41466	1.13024	0.10995	0.263611	no
MEALZ_RS01110	transporter	22.196	29.185	0.394928	1.14416	0.10895	0.262107	no
MEALZ_RS01115	secretion protein HlyD	32.2455	35.6063	0.143036	0.414012	0.55275	0.737154	no
MEALZ_RS01120	hypothetical protein	46.3589	40.499	-0.194962	-0.61851	0.37895	0.587963	no
MEALZ_RS01125	type II secretion system protein E	28.2098	37.018	0.392028	1.18997	0.09015	0.229202	no
MEALZ_RS01130	hypothetical protein	29.1522	53.4853	0.875535	2.68717	5e-05	0.000618375	yes
MEALZ_RS01135	inorganic pyrophosphatase	622.7	464.16	-0.423914	-1.31851	0.06095	0.17387	no
MEALZ_RS01140	TVP38/TMEM64 family protein	6.23094	9.01204	0.532406	0.868041	0.21215	0.409725	no
MEALZ_RS01145	CDP-diacylglycerol--serine O-phosphatidyltransferase	6.86494	9.57821	0.48051	0.761352	0.2783	0.484531	no
MEALZ_RS01150	hypothetical protein	20.852	25.9355	0.314739	0.700916	0.32125	0.531944	no
MEALZ_RS01155	hypothetical protein	6.01398	3.30379	-0.864199	-0.632381	0.38965	0.59804	no
MEALZ_RS01160	hypothetical protein	1.93741	3.32425	0.778897	1.1966	0.0919	0.232415	no
MEALZ_RS01165	hypothetical protein	0.532527	0.77552	0.542309	0	1	1	no
MEALZ_RS01170	hypothetical protein	62.7761	201.505	1.68253	4.4377	5e-05	0.000618375	yes
MEALZ_RS01175	zinc carboxypeptidase	14.5873	50.4492	1.79012	3.6011	5e-05	0.000618375	yes
MEALZ_RS01180	alpha/beta hydrolase	21.3109	58.4921	1.45665	2.94629	5e-05	0.000618375	yes
MEALZ_RS01185	aspartate kinase	215.378	545.317	1.34022	2.7558	0.0006	0.00505515	yes
MEALZ_RS01190	hypothetical protein	299.326	83.7798	-1.83704	-5.06863	5e-05	0.000618375	yes
MEALZ_RS01195	hypothetical protein	60.9402	104.073	0.772129	2.06135	0.00425	0.0235833	yes
MEALZ_RS01200	paraslipin	41.4799	72.1857	0.799302	1.4259	0.04575	0.143008	no
MEALZ_RS01205	paraslipin	84.8912	160.4	0.917986	2.44497	0.00045	0.00397644	yes
MEALZ_RS01215	hypothetical protein	107.326	123.245	0.199533	0.645408	0.3644	0.574642	no
MEALZ_RS01220	LysR family transcriptional regulator	36.5984	35.9237	-0.0268473	-0.0725181	0.9173	0.958791	no
MEALZ_RS01225	hypothetical protein	251.388	162.258	-0.631624	-1.60126	0.02315	0.0872195	no
MEALZ_RS01230	esterase	95.9841	59.52	-0.689422	-0.810239	0.22485	0.42444	no
MEALZ_RS01235	sulfate ABC transporter ATP-binding protein	83.6187	13.9246	-2.58618	-6.58948	5e-05	0.000618375	yes
MEALZ_RS01240	sulfate ABC transporter permease subunit CysW	55.469	18.3156	-1.59861	-3.97241	5e-05	0.000618375	yes
MEALZ_RS01245	sulfate ABC transporter permease subunit CysT	37.6865	12.3856	-1.60538	-3.68827	5e-05	0.000618375	yes
MEALZ_RS01250	sulfate transporter subunit	73.9043	26.4658	-1.48153	-3.99968	5e-05	0.000618375	yes
MEALZ_RS01255	alginate export family protein	0	0	0	0	1	1	no
MEALZ_RS01260	isovaleryl-CoA dehydrogenase	15.0226	13.8418	-0.118098	-0.276568	0.6943	0.832227	no
MEALZ_RS01265	phenylalanine racemase	0.630854	0.900564	0.513523	0	1	1	no
MEALZ_RS01270	hypothetical protein	7.43472	7.23709	-0.0388672	-0.0634922	0.9289	0.963968	no
MEALZ_RS01275	phosphopantetheine-binding protein	184.242	186.683	0.0189886	0.0378377	0.9611	0.979283	no
MEALZ_RS01280	FAD-dependent oxidoreductase	43.9592	50.8439	0.20991	0.6331	0.36865	0.578215	no
MEALZ_RS01285	beta-ketoacyl-[acyl-carrier-protein] synthase II	25.4793	32.2453	0.339764	0.764731	0.27135	0.476318	no
MEALZ_RS01290	3-hydroxyacyl-ACP dehydratase	63.0038	69.2486	0.136346	0.228002	0.7414	0.861793	no
MEALZ_RS01295	beta-ketoacyl-ACP reductase	67.2625	92.2876	0.456335	1.26154	0.07175	0.194729	no
MEALZ_RS01300	beta-ketoacyl-ACP synthase II	8.01449	7.18048	-0.158531	-0.182921	0.79365	0.891756	no
MEALZ_RS01305	hypothetical protein	14.7168	10.5027	-0.486703	-1.06144	0.13095	0.29658	no
MEALZ_RS01310	hypothetical protein	3.82241	6.22523	0.703643	1.27664	0.07445	0.200147	no
MEALZ_RS01315	diguanylate cyclase	31.9806	17.5491	-0.865802	-2.29573	0.00135	0.00954911	yes
MEALZ_RS01320	hypothetical protein	9.07934	15.258	0.748909	0.553656	0.4509	0.653116	no
MEALZ_RS01325	RNA-splicing ligase RtcB	15.7294	36.2215	1.20338	3.19369	5e-05	0.000618375	yes
MEALZ_RS01330	archease	7.23507	28.53	1.9794	3.06276	0.00085	0.00663722	yes
MEALZ_RS01335	pyridine nucleotide-disulfide oxidoreductase	44.7109	48.9514	0.130725	0.393208	0.57475	0.753158	no
MEALZ_RS01340	hypothetical protein	91.8861	118.016	0.361066	0.522221	0.4651	0.665288	no
MEALZ_RS01345	cytochrome bd oxidase subunit I	59.9663	84.4463	0.493883	1.59325	0.022	0.08408	no
MEALZ_RS01350	cytochrome d ubiquinol oxidase subunit II	54.1889	65.7985	0.280057	0.861169	0.2152	0.413343	no
MEALZ_RS01360	phosphohydrolase	41.1182	46.5857	0.18011	0.58553	0.4068	0.614573	no
MEALZ_RS01365	hypothetical protein	89.0903	108.96	0.290457	0.942757	0.17705	0.364127	no
MEALZ_RS01370	MBL fold metallo-hydrolase	77.1588	56.2524	-0.455915	-1.29606	0.06575	0.18336	no
MEALZ_RS01375	hypothetical protein	118.653	79.0801	-0.585365	-1.53904	0.02745	0.099257	no
MEALZ_RS01380	class II fumarate hydratase	67.6607	75.0064	0.148695	0.477503	0.49715	0.692867	no
MEALZ_RS01385	bacterioferritin	179.419	192.8	0.103772	0.312451	0.6545	0.80895	no
MEALZ_RS01390	endonuclease	7.60564	4.63523	-0.714429	-1.22556	0.0876	0.224342	no
MEALZ_RS01395	membrane protein	36.1807	65.1283	0.848066	2.66223	0.00025	0.00246228	yes
MEALZ_RS01400	hypothetical protein	102.632	144.963	0.498204	1.48638	0.03485	0.118014	no
MEALZ_RS01405	2-oxoglutarate synthase	48.7109	55.052	0.176549	0.199745	0.7732	0.880734	no
MEALZ_RS01410	2-oxoglutarate synthase	116.452	168.201	0.530447	1.55035	0.02805	0.100877	no
MEALZ_RS01415	hypothetical protein	0	4.83061	inf	0	1	1	no
MEALZ_RS01420	transcriptional regulator	48.5005	70.3329	0.536199	0.80344	0.25795	0.461682	no
MEALZ_RS01425	hypothetical protein	88.3176	92.1208	0.0608262	0.08738	0.90075	0.948797	no
MEALZ_RS01430	toxin	91.854	101.566	0.145003	0.221529	0.7527	0.868652	no
MEALZ_RS01435	prevent-host-death family protein	246.039	370.929	0.592253	1.36516	0.05285	0.157613	no
MEALZ_RS01440	DUF4917 domain-containing protein	69.5632	114.389	0.717559	2.26447	0.0016	0.0109167	yes
MEALZ_RS01450	hypothetical protein	101.831	117.38	0.205015	0.377766	0.58915	0.761962	no
MEALZ_RS01455	hypothetical protein	112.594	170.679	0.60015	1.17327	0.10015	0.246903	no
MEALZ_RS01460	transcriptional regulator	158.242	296.266	0.90476	2.09086	0.0043	0.0238054	yes
MEALZ_RS01465	hypothetical protein	284.699	332.998	0.226078	0.713306	0.313	0.523287	no
MEALZ_RS01470	ribonucleotide reductase subunit alpha	68.0735	46.2996	-0.556094	-1.51298	0.03345	0.114474	no
MEALZ_RS01475	hypothetical protein	42.5242	39.467	-0.107639	-0.167751	0.8065	0.90021	no
MEALZ_RS01485	helicase SNF2	39.9889	36.8013	-0.119843	-0.388411	0.5784	0.755372	no
MEALZ_RS01490	hypothetical protein	23.5526	29.0263	0.301476	0.712021	0.30615	0.516461	no
MEALZ_RS01495	hypothetical protein	918.953	697.293	-0.398225	-1.28498	0.0693	0.190284	no
MEALZ_RS01500	Fis family transcriptional regulator	111.826	105.119	-0.0892403	-0.28953	0.6806	0.825244	no
MEALZ_RS01505	hypothetical protein	1211.2	684.382	-0.823565	-2.62916	5e-05	0.000618375	yes
MEALZ_RS01510	transcriptional regulator	66.1267	56.203	-0.234585	-0.621972	0.3776	0.586249	no
MEALZ_RS01515	hypothetical protein	753.759	460.52	-0.710841	-2.2934	0.0011	0.00813728	yes
MEALZ_RS01520	aconitate hydratase	243.241	288.477	0.246069	0.700727	0.31545	0.525765	no
MEALZ_RS01525	copper-translocating P-type ATPase	332.795	322.708	-0.0444015	-0.127348	0.85485	0.925165	no
MEALZ_RS01530	prevent-host-death family protein	139.888	137.739	-0.0223351	-0.0434356	0.95525	0.976	no
MEALZ_RS01535	toxin YoeB	60.8544	70.23	0.206726	0.286136	0.68245	0.825444	no
MEALZ_RS01540	protein CreA	56.2341	87.7372	0.641744	1.61798	0.02395	0.08936	no
MEALZ_RS01545	Fis family transcriptional regulator	62.5377	77.3702	0.307051	0.990244	0.1576	0.335863	no
MEALZ_RS01550	carbonic anhydrase	101.927	131.476	0.36727	1.12477	0.1094	0.262714	no
MEALZ_RS01555	N-acetyltransferase	48.9395	37.9768	-0.365882	-1.03189	0.14635	0.319584	no
MEALZ_RS01560	hypothetical protein	115.329	191.412	0.73093	1.76177	0.01435	0.0608373	no
MEALZ_RS01570	transglutaminase	17.9713	7.1369	-1.33232	-3.36141	5e-05	0.000618375	yes
MEALZ_RS01575	hypothetical protein	46.4772	11.6072	-2.0015	-2.98959	0.00025	0.00246228	yes
MEALZ_RS01580	ATPase AAA	83.1154	29.6491	-1.48713	-3.48738	5e-05	0.000618375	yes
MEALZ_RS01585	conjugal transfer protein TraR	328.31	219.068	-0.583683	-1.71418	0.017	0.0691519	no
MEALZ_RS01590	hypothetical protein	62.5471	37.0467	-0.755598	-1.01276	0.15255	0.328145	no
MEALZ_RS01595	tRNA uridine-5-carboxymethylaminomethyl(34) synthesis enzyme MnmG	205.402	206.062	0.00462488	0.013198	0.98445	0.991304	no
MEALZ_RS01600	16S rRNA methyltransferase G	94.0821	94.0828	9.97379e-06	9.37071e-06	0.9986	0.9986	no
MEALZ_RS01605	chromosome partitioning protein ParA	83.7521	81.3041	-0.0427962	-0.128639	0.8534	0.924098	no
MEALZ_RS01610	chromosome partitioning protein ParB	151.17	135.468	-0.158223	-0.512176	0.46435	0.66478	no
MEALZ_RS01615	ATP synthase I	871.648	396.639	-1.13592	-3.61023	5e-05	0.000618375	yes
MEALZ_RS01620	F0F1 ATP synthase subunit A	653.324	400.136	-0.707308	-2.17909	0.00195	0.0128144	yes
MEALZ_RS01625	F0F1 ATP synthase subunit C	2489.44	1399.11	-0.831307	-2.63361	0.00015	0.00160578	yes
MEALZ_RS01630	F0F1 ATP synthase subunit B	1643.09	999.395	-0.717287	-2.16907	0.00235	0.0147766	yes
MEALZ_RS01635	ATP synthase subunit delta	1139.51	755.928	-0.592087	-1.82077	0.0104	0.0471175	yes
MEALZ_RS01640	ATP synthase subunit alpha	724.622	580.602	-0.319678	-0.88058	0.2065	0.403707	no
MEALZ_RS01645	F0F1 ATP synthase subunit gamma	405.154	382.692	-0.0822882	-0.257996	0.71335	0.843467	no
MEALZ_RS01650	ATP synthase subunit beta	780.592	665.497	-0.230137	-0.635484	0.36535	0.575532	no
MEALZ_RS01655	F0F1 ATP synthase subunit epsilon	1507.97	2025.52	0.425683	1.2764	0.0724	0.195826	no
MEALZ_RS01660	UDP-N-acetylglucosamine diphosphorylase/glucosamine-1-phosphate N-acetyltransferase	188.702	184.69	-0.0309978	-0.0978343	0.88925	0.943039	no
MEALZ_RS01665	glutamine--fructose-6-phosphate aminotransferase	107.739	123.86	0.201167	0.643408	0.36045	0.569767	no
MEALZ_RS01670	transcriptional regulator	62.1504	202.035	1.70077	5.20292	5e-05	0.000618375	yes
MEALZ_RS01675	hypothetical protein	18.2351	10.2409	-0.832377	-0.468303	0.32945	0.54028	no
MEALZ_RS01680	MerR family transcriptional regulator	57.5631	74.1549	0.365399	0.487971	0.487	0.684251	no
MEALZ_RS01685	hypothetical protein	9.50406	12.2492	0.366067	0.787446	0.2606	0.465032	no
MEALZ_RS01690	type I restriction enzyme specificity protein HsdS	13.3421	20.6938	0.633217	1.13444	0.1115	0.265939	no
MEALZ_RS01695	hypothetical protein	9.48897	14.9382	0.654683	1.21649	0.08455	0.218877	no
MEALZ_RS01700	hypothetical protein	9.93707	16.6326	0.743118	1.662	0.02025	0.0791386	no
MEALZ_RS01705	hypothetical protein	121.987	529.235	2.11719	6.16827	5e-05	0.000618375	yes
MEALZ_RS01710	hypothetical protein	119.407	420.084	1.81479	5.21113	5e-05	0.000618375	yes
MEALZ_RS01715	pyridine nucleotide-disulfide oxidoreductase	271.972	835.911	1.61989	4.48501	5e-05	0.000618375	yes
MEALZ_RS01720	hypothetical protein	610.927	2371.69	1.95684	5.12936	5e-05	0.000618375	yes
MEALZ_RS01725	membrane protein	678.678	2326.55	1.77739	5.43497	5e-05	0.000618375	yes
MEALZ_RS01730	sulfurtransferase	1002.32	3599.17	1.84432	5.36069	5e-05	0.000618375	yes
MEALZ_RS01735	TetR family transcriptional regulator	1848.52	3380.01	0.870654	2.34096	0.001	0.00753279	yes
MEALZ_RS01740	RND transporter	12.7345	8.42694	-0.595657	-1.39249	0.0492	0.150254	no
MEALZ_RS01745	cytochrome c	15.5336	8.84012	-0.813259	-1.28174	0.0748	0.200727	no
MEALZ_RS01750	ABC transporter	11.0766	7.46195	-0.569894	-1.02141	0.15305	0.328924	no
MEALZ_RS01755	ABC transporter permease	26.5701	19.8818	-0.418352	-0.658302	0.3473	0.557687	no
MEALZ_RS01760	hemolysin secretion protein D	80.9489	46.0307	-0.814415	-2.05011	0.00385	0.0217887	yes
MEALZ_RS01765	TetR family transcriptional regulator	31.9935	28.3107	-0.17643	-0.199133	0.7793	0.883079	no
MEALZ_RS01770	copper homeostasis protein	1000.01	701.436	-0.511623	-1.52956	0.03095	0.108689	no
MEALZ_RS01775	protein-L-isoaspartate O-methyltransferase	507.029	473.9	-0.097486	-0.297361	0.6745	0.821859	no
MEALZ_RS01780	nicotinamidase	338.154	270.425	-0.322453	-0.406344	0.55515	0.739148	no
MEALZ_RS01785	nicotinate phosphoribosyltransferase	441.936	360.69	-0.29308	-0.709636	0.3057	0.51592	no
MEALZ_RS01790	hypothetical protein	940.137	1094.71	0.21961	0.627924	0.37255	0.582039	no
MEALZ_RS01795	hypothetical protein	832.079	63.7178	-3.70695	-10.2721	5e-05	0.000618375	yes
MEALZ_RS01800	ATP-dependent DNA helicase	66.9314	80.0339	0.257929	0.797126	0.25845	0.4623	no
MEALZ_RS01810	hypothetical protein	38.6169	25.9531	-0.573327	-1.24713	0.0748	0.200727	no
MEALZ_RS01815	RNA helicase	238.319	21.8872	-3.44473	-9.78635	5e-05	0.000618375	yes
MEALZ_RS01825	guanylate kinase	120.258	144.83	0.268226	0.825255	0.2405	0.442107	no
MEALZ_RS01830	hypothetical protein	7.79362	18.9618	1.28273	0.330933	0.6357	0.79557	no
MEALZ_RS01835	aminoglycoside phosphotransferase	32.8702	53.2966	0.697263	1.91023	0.00645	0.0329168	yes
MEALZ_RS01840	hypothetical protein	46.7097	47.8297	0.034183	0.0373244	0.95435	0.975331	no
MEALZ_RS01845	sulfoxide reductase heme-binding subunit YedZ	740.862	258.612	-1.51842	-2.89459	0.0008	0.00634635	yes
MEALZ_RS01850	NADH dehydrogenase	48.2335	30.3294	-0.66932	-1.91879	0.0061	0.0315347	yes
MEALZ_RS01855	deoxyribodipyrimidine photo-lyase	1005.56	592.384	-0.76339	-1.98409	0.0053	0.0282045	yes
MEALZ_RS01860	hypothetical protein	1038.48	530.633	-0.96869	-2.89247	5e-05	0.000618375	yes
MEALZ_RS01865	hypothetical protein	944.11	587.758	-0.683733	-1.43681	0.04075	0.132078	no
MEALZ_RS01870	hypothetical protein	851.856	490.882	-0.795234	-1.64349	0.02255	0.0854982	no
MEALZ_RS01875	hypothetical protein	1297.88	870.507	-0.576226	-1.54853	0.028	0.100877	no
MEALZ_RS01880	EamA family transporter	567.773	425.008	-0.417822	-1.24015	0.07645	0.203963	no
MEALZ_RS01885	hypothetical protein	750.396	666.235	-0.171621	-0.544439	0.43675	0.641313	no
MEALZ_RS01890	competence protein ComEA	14036.5	6970.08	-1.00993	-2.5539	0.00035	0.00326166	yes
MEALZ_RS01895	UDP-glucose 6-dehydrogenase	78.6299	96.0128	0.288149	0.926894	0.1881	0.37896	no
MEALZ_RS01905	DNA polymerase I	64.0197	101.572	0.665909	2.12211	0.003	0.0180287	yes
MEALZ_RS01910	histidine kinase	40.3783	64.1208	0.667211	1.87612	0.0081	0.0388637	yes
MEALZ_RS01915	MBL fold metallo-hydrolase	36.7279	64.8796	0.820886	2.30982	0.0013	0.00928338	yes
MEALZ_RS01920	YihA family ribosome biogenesis GTP-binding protein	30.8548	19.3963	-0.669716	-1.48982	0.03945	0.129197	no
MEALZ_RS01925	cytochrome c	300.422	302.312	0.00905148	0.0293446	0.9691	0.982755	no
MEALZ_RS01930	hypothetical protein	2.36202	4.27873	0.857165	0.39627	0.45805	0.659793	no
MEALZ_RS01935	thiol:disulfide interchange protein DsbA	261.363	219.806	-0.249821	-0.808702	0.2458	0.447785	no
MEALZ_RS01940	GGDEF domain-containing protein	165.222	181.489	0.135476	0.429592	0.54245	0.729803	no
MEALZ_RS01945	hypothetical protein	112.965	205.13	0.860657	2.5947	0.00035	0.00326166	yes
MEALZ_RS01950	2'-5' RNA ligase	93.899	179.966	0.938546	2.76219	0.0001	0.00113134	yes
MEALZ_RS01955	exodeoxyribonuclease VII large subunit	11.9055	9.2407	-0.365559	-0.845904	0.23275	0.432654	no
MEALZ_RS01960	flagellar brake protein	60.7158	26.4099	-1.20099	-3.18454	5e-05	0.000618375	yes
MEALZ_RS01965	QacE family quaternary ammonium compound efflux SMR transporter	187.092	218.225	0.222069	0.607533	0.3908	0.59919	no
MEALZ_RS01970	sulfurtransferase TusB	237.275	243.862	0.0395033	0.0857074	0.9015	0.949253	no
MEALZ_RS01975	sulfurtransferase TusE	131.986	192.275	0.542791	1.12471	0.1073	0.259444	no
MEALZ_RS01980	heat-shock protein Hsp15	253.058	113.354	-1.15864	-3.29021	5e-05	0.000618375	yes
MEALZ_RS01985	sulfurtransferase	497.762	264.78	-0.91066	-2.77403	0.0001	0.00113134	yes
MEALZ_RS01990	hypothetical protein	94.4838	105.597	0.160431	0.409346	0.5749	0.753189	no
MEALZ_RS01995	hypothetical protein	85.6829	133.701	0.641932	2.02807	0.0036	0.0206974	yes
MEALZ_RS02000	4-hydroxy-3-methylbut-2-enyl diphosphate reductase	237.59	258.642	0.122479	0.391638	0.5791	0.755956	no
MEALZ_RS02005	ribonuclease	121.505	73.3721	-0.72771	-1.9955	0.0055	0.0291132	yes
MEALZ_RS02010	hypothetical protein	57.8347	106.071	0.875022	2.81414	0.0001	0.00113134	yes
MEALZ_RS02015	U32 family peptidase	80.4803	77.919	-0.0466599	-0.149687	0.8326	0.914757	no
MEALZ_RS02020	D-tyrosyl-tRNA(Tyr) deacylase	23.9463	14.3602	-0.737725	-1.33575	0.0576	0.167432	no
MEALZ_RS02025	nuclease	38.6286	44.7521	0.212287	0.570781	0.4216	0.627255	no
MEALZ_RS02030	hypothetical protein	34.3642	34.7204	0.014878	0.0132384	0.9654	0.980969	no
MEALZ_RS02035	hypothetical protein	36.259	35.3051	-0.0384614	-0.0668286	0.92515	0.962533	no
MEALZ_RS02040	DUF2063 domain-containing protein	61.3541	70.7587	0.205748	0.297841	0.66865	0.817893	no
MEALZ_RS02045	hypothetical protein	211.869	221.105	0.0615575	0.173656	0.80185	0.897396	no
MEALZ_RS02050	hypothetical protein	1561.05	941.097	-0.730103	-2.30798	0.00115	0.00843404	yes
MEALZ_RS02055	hypothetical protein	1.69138	8.73029	2.36783	1.50499	0.2766	0.482203	no
MEALZ_RS02060	endonuclease III	33.7569	90.7148	1.42616	1.50642	0.03665	0.122341	no
MEALZ_RS02065	electron transport complex subunit RsxE	51.7566	127.643	1.3023	1.79387	0.0107	0.0481299	yes
MEALZ_RS02070	electron transporter RnfG	93.5606	200.022	1.09619	1.88498	0.0073	0.0360683	yes
MEALZ_RS02075	electron transporter RnfG	66.2329	143.519	1.11562	2.18186	0.00245	0.0152767	yes
MEALZ_RS02080	electron transport complex protein RnfC	50.4194	145.048	1.52448	4.14832	5e-05	0.000618375	yes
MEALZ_RS02085	electron transport complex subunit RsxB	71.4302	193.534	1.43798	2.3676	0.001	0.00753279	yes
MEALZ_RS02090	electron transport complex subunit A	119.385	235.443	0.979755	3.03937	5e-05	0.000618375	yes
MEALZ_RS02095	carbonic anhydrase	57.6561	40.2078	-0.519998	-1.67702	0.01605	0.0663952	no
MEALZ_RS02100	hypothetical protein	29.7017	5.51549	-2.42898	-1.25029	0.17805	0.365116	no
MEALZ_RS02105	GDP-mannose 4,6-dehydratase	66.3742	110.51	0.735488	2.32208	0.0009	0.00695042	yes
MEALZ_RS02110	GDP-fucose synthetase	51.3964	88.949	0.791312	2.39831	0.0007	0.00569292	yes
MEALZ_RS02115	preprotein translocase subunit SecA	204.64	183.721	-0.15557	-0.458804	0.50125	0.696399	no
MEALZ_RS02120	maltodextrin phosphorylase	482.549	511.279	0.0834344	0.218308	0.7569	0.871164	no
MEALZ_RS02125	RNA methyltransferase	188.067	154.192	-0.286517	-0.862138	0.2179	0.416445	no
MEALZ_RS02130	DDE transposase	129.203	123.609	-0.0638589	-0.205768	0.76545	0.877034	no
MEALZ_RS02135	glycerol-3-phosphate dehydrogenase	39.711	18.3523	-1.11357	-2.88338	5e-05	0.000618375	yes
MEALZ_RS02140	preprotein translocase subunit SecB	120.651	59.2397	-1.0262	-2.72748	0.00015	0.00160578	yes
MEALZ_RS02145	sulfurtransferase	104.643	48.2858	-1.11581	-2.77182	0.0001	0.00113134	yes
MEALZ_RS02150	transcriptional regulator	102.604	47.3659	-1.11517	-2.40478	0.0013	0.00928338	yes
MEALZ_RS02155	peptidase M23	151.887	169.256	0.156201	0.505317	0.4638	0.66455	no
MEALZ_RS02160	peptidase S41	443.557	602.188	0.441094	1.28244	0.06465	0.181011	no
MEALZ_RS02165	hypothetical protein	39.3266	40.6378	0.0473187	0.130988	0.85745	0.926971	no
MEALZ_RS02170	hypothetical protein	23.245	36.5763	0.653986	1.10675	0.1226	0.284353	no
MEALZ_RS02175	hypothetical protein	69.1242	100.865	0.545171	1.76049	0.0115	0.0510176	no
MEALZ_RS02185	diguanylate cyclase response regulator	41.2884	62.4255	0.596399	1.72403	0.0142	0.0603942	no
MEALZ_RS02190	glyceraldehyde-3-phosphate dehydrogenase	64.4158	83.6758	0.377394	1.18002	0.0926	0.233641	no
MEALZ_RS02195	hypothetical protein	761.122	555.327	-0.454789	-1.39951	0.0447	0.140757	no
MEALZ_RS02200	riboflavin biosynthesis protein RibD	5.05438	5.16498	0.0312271	0.049897	0.96065	0.979108	no
MEALZ_RS02205	membrane protein	47.5699	44.6478	-0.0914617	-0.188668	0.78855	0.889175	no
MEALZ_RS02210	multicopper oxidase	2.61089	5.17472	0.98694	1.43206	0.0486	0.149031	no
MEALZ_RS02215	multicopper oxidase type 3	30.3696	41.0135	0.433471	1.33457	0.05545	0.162727	no
MEALZ_RS02225	3-hydroxyacyl-CoA dehydrogenase	14.4445	21.7189	0.58843	1.36062	0.0536	0.158701	no
MEALZ_RS02230	acetyl-CoA acetyltransferase	7.22329	16.2383	1.16867	1.40699	0.05145	0.15483	no
MEALZ_RS02235	alpha/beta hydrolase	4.84217	14.7411	1.60612	2.47575	0.0016	0.0109167	yes
MEALZ_RS02240	hypothetical protein	29.4729	41.2784	0.486002	1.0975	0.1237	0.285855	no
MEALZ_RS02245	twitching motility protein PilT	215.22	105.294	-1.03139	-3.28323	5e-05	0.000618375	yes
MEALZ_RS02250	tRNA (5-methylaminomethyl-2-thiouridylate)-methyltransferase	70.3006	70.5731	0.00558151	0.0138221	0.9855	0.991794	no
MEALZ_RS02255	SirA family protein	90.7264	91.3774	0.0103151	0.00702814	0.98955	0.993342	no
MEALZ_RS02260	cation transporter	34.5916	37.9185	0.132481	0.237922	0.73225	0.855569	no
MEALZ_RS02265	bifunctional ornithine acetyltransferase/N-acetylglutamate synthase	34.429	68.7341	0.997404	2.98529	0.0001	0.00113134	yes
MEALZ_RS02270	DNA mismatch repair protein MutT	71.4726	80.6723	0.174683	0.540864	0.4396	0.643221	no
MEALZ_RS02275	hypothetical protein	25.1404	24.7058	-0.0251617	-0.0685183	0.9242	0.962099	no
MEALZ_RS02280	hypothetical protein	22.0272	27.7175	0.331511	0.595504	0.40565	0.613533	no
MEALZ_RS02285	CopG family transcriptional regulator	60.3133	52.8873	-0.189555	-0.355284	0.61935	0.78521	no
MEALZ_RS02290	plasmid stabilization protein ParE	16.822	29.8476	0.82726	1.29581	0.07045	0.192205	no
MEALZ_RS02295	transcriptional regulator	66.3448	65.5667	-0.0170203	-0.0356159	0.9575	0.977547	no
MEALZ_RS02300	hypothetical protein	182.415	148.073	-0.300917	-0.745439	0.29085	0.499179	no
MEALZ_RS02305	hypothetical protein	1631.53	1364.58	-0.257767	-0.613465	0.3654	0.575535	no
MEALZ_RS02310	hypothetical protein	328.091	200.106	-0.713331	-2.1345	0.00295	0.0177998	yes
MEALZ_RS02315	hypothetical protein	166.665	181.331	0.121668	0.37221	0.5984	0.768471	no
MEALZ_RS02320	hypothetical protein	23.9442	28.6408	0.258396	0.585364	0.40295	0.610759	no
MEALZ_RS02325	hypothetical protein	35.3605	61.822	0.805984	1.50985	0.0349	0.118116	no
MEALZ_RS02330	general secretion pathway protein GspE	23.9975	48.887	1.02656	3.10209	5e-05	0.000618375	yes
MEALZ_RS02335	hypothetical protein	16.5333	23.82	0.526798	1.33616	0.06065	0.173512	no
MEALZ_RS02340	hypothetical protein	11.3206	15.5571	0.458624	0.725283	0.31185	0.522242	no
MEALZ_RS02345	hypothetical protein	6.35217	14.017	1.14185	1.35314	0.06855	0.188876	no
MEALZ_RS02350	hypothetical protein	19.6716	49.2386	1.32368	4.07104	5e-05	0.000618375	yes
MEALZ_RS02355	hypothetical protein	21.2011	33.9653	0.679925	1.77215	0.01195	0.0524684	no
MEALZ_RS02360	hypothetical protein	6.60394	10.6173	0.685018	1.07465	0.13475	0.301753	no
MEALZ_RS02370	prepilin-type N-terminal cleavage/methylation domain-containing protein	17.1709	24.8502	0.533297	0.95064	0.1852	0.375014	no
MEALZ_RS02375	transposase	24.2772	56.7755	1.22567	2.83324	0.00025	0.00246228	yes
MEALZ_RS02385	hypothetical protein	21.3849	37.6121	0.814604	1.94487	0.00725	0.0359252	yes
MEALZ_RS02390	ATPase AAA	28.4549	52.2701	0.87731	2.39261	0.0004	0.00363131	yes
MEALZ_RS02395	hypothetical protein	35.7297	47.1234	0.399317	0.704122	0.3163	0.52674	no
MEALZ_RS02400	transglutaminase	30.3461	57.2905	0.916784	2.44746	0.00055	0.00470018	yes
MEALZ_RS02405	glycosyl hydrolase family 57	22.3891	26.2691	0.23057	0.684063	0.32995	0.540662	no
MEALZ_RS02410	xylose reductase	86.7087	123.94	0.515399	1.62321	0.02045	0.0796856	no
MEALZ_RS02415	hypothetical protein	102.585	152.373	0.570782	1.46386	0.0413	0.133426	no
MEALZ_RS02420	nitrogen regulatory protein P-II	103.902	149.474	0.524679	1.34655	0.0604	0.173045	no
MEALZ_RS02425	sodium/hydrogen exchanger	88.7451	130.071	0.551563	1.76277	0.01375	0.058942	no
MEALZ_RS02430	tRNA-guanine(34) transglycosylase	111.675	64.1638	-0.799475	-2.53128	0.00045	0.00397644	yes
MEALZ_RS02435	preprotein translocase subunit YajC	111.115	80.5028	-0.464937	-1.13277	0.1111	0.265622	no
MEALZ_RS02440	protein-export membrane protein SecD	259.286	257.74	-0.00862895	-0.02589	0.9696	0.983048	no
MEALZ_RS02445	preprotein translocase subunit SecF	162.368	194.969	0.263979	0.854835	0.22445	0.424249	no
MEALZ_RS02450	integrase	75.1636	190.756	1.34362	4.29458	5e-05	0.000618375	yes
MEALZ_RS02460	nucleoside-diphosphate kinase	246.036	269.455	0.131173	0.219079	0.7559	0.870349	no
MEALZ_RS02465	23S rRNA (adenine(2503)-C(2))-methyltransferase RlmN	182.113	151.983	-0.260925	-0.696027	0.32155	0.532219	no
MEALZ_RS02470	type IV pilus biogenesis/stability protein PilW	97.3929	81.8463	-0.250898	-0.360751	0.59575	0.766551	no
MEALZ_RS02475	histidine--tRNA ligase	153.483	176.823	0.204224	0.568555	0.40925	0.616948	no
MEALZ_RS02480	hypothetical protein	12.173	23.5281	0.950702	0.812146	0.2691	0.473481	no
MEALZ_RS02485	hypothetical protein	199.964	250.036	0.322393	1.03927	0.137	0.304843	no
MEALZ_RS02490	outer membrane protein assembly factor BamB	113.661	150.198	0.402133	1.29545	0.06675	0.185499	no
MEALZ_RS02495	ribosome biogenesis GTPase Der	86.9802	103.516	0.251091	0.809355	0.25235	0.455618	no
MEALZ_RS02500	PAS domain-containing sensor histidine kinase	122.788	109.459	-0.165783	-0.454703	0.51725	0.709443	no
MEALZ_RS02505	two-component system response regulator	159.018	217.374	0.450993	0.656537	0.3491	0.5587	no
MEALZ_RS02510	GGDEF domain-containing response regulator	125.928	149.01	0.242817	0.773129	0.27305	0.478458	no
MEALZ_RS02515	two-component system response regulator	102.648	110.341	0.104263	0.333528	0.63555	0.79557	no
MEALZ_RS02520	hypothetical protein	126.123	192.419	0.609416	1.766	0.0128	0.0554868	no
MEALZ_RS02525	CopG family transcriptional regulator	777.387	721.645	-0.107344	-0.342145	0.62705	0.790479	no
MEALZ_RS02530	hypothetical protein	503.866	399.652	-0.334294	-1.06658	0.1319	0.297603	no
MEALZ_RS02535	methane monooxygenase	63880.8	26020.2	-1.29575	-2.4932	0.00065	0.00538526	yes
MEALZ_RS02540	ammonia monooxygenase	22151	9785.96	-1.17859	-2.43899	0.00055	0.00470018	yes
MEALZ_RS02545	methane monooxygenase/ammonia monooxygenase subunit B	22257.7	16449	-0.436304	-0.858169	0.21155	0.409029	no
MEALZ_RS02550	thiol-disulfide oxidoreductase	20.881	2.82062	-2.88811	-6.25495	5e-05	0.000618375	yes
MEALZ_RS02555	hypothetical protein	1033.12	1016.43	-0.0234899	-0.0745641	0.9147	0.957466	no
MEALZ_RS02560	hypothetical protein	772.573	705.398	-0.131233	-0.418571	0.5463	0.732904	no
MEALZ_RS02565	hypothetical protein	527.02	381.254	-0.467107	-1.07843	0.12405	0.286271	no
MEALZ_RS02570	methionine synthase	136.629	150.098	0.135635	0.399305	0.5653	0.746737	no
MEALZ_RS02575	TIGR00645 family protein	53.9907	59.7619	0.146515	0.280905	0.6907	0.830197	no
MEALZ_RS02580	glutaredoxin	272.462	338.843	0.31456	0.702826	0.30955	0.519774	no
MEALZ_RS02585	cupin	441.498	239.445	-0.882712	-2.7518	0.00015	0.00160578	yes
MEALZ_RS02590	hypothetical protein	103.481	77.7108	-0.413185	-1.15119	0.09975	0.246069	no
MEALZ_RS02595	sodium:calcium antiporter	195.872	133.667	-0.551274	-1.74641	0.01315	0.0567774	no
MEALZ_RS02600	alanine dehydrogenase	84.1028	124.879	0.57031	1.83197	0.0091	0.0426679	yes
MEALZ_RS02605	hypothetical protein	34.0039	21.1523	-0.684887	-0.944092	0.1846	0.374116	no
MEALZ_RS02610	hypothetical protein	44.6526	23.2209	-0.943322	-2.32006	0.0009	0.00695042	yes
MEALZ_RS02615	hypothetical protein	28.8414	10.4866	-1.4596	-2.45758	0.00115	0.00843404	yes
MEALZ_RS02620	lactate dehydrogenase	36.7077	38.2181	0.0581718	0.158821	0.82145	0.908465	no
MEALZ_RS02625	polysaccharide biosynthesis protein	6.71957	4.21275	-0.673606	-1.34998	0.06135	0.174595	no
MEALZ_RS02630	hypothetical protein	67.3594	45.1627	-0.576748	-1.04676	0.1336	0.300191	no
MEALZ_RS02635	ABC transporter ATP-binding protein	28.1443	16.6742	-0.755223	-1.31157	0.05955	0.171474	no
MEALZ_RS02640	ABC transporter permease	24.5472	25.2043	0.0381124	0.0750468	0.9142	0.957394	no
MEALZ_RS02645	ABC transporter substrate-binding protein	71.8621	52.7404	-0.446322	-1.34315	0.05615	0.164216	no
MEALZ_RS02650	cyclic pyranopterin phosphate synthase MoaA	344.726	478.507	0.473092	1.41774	0.04505	0.141374	no
MEALZ_RS02655	RNA helicase	209.208	208.882	-0.00224541	-0.00708622	0.99155	0.99413	no
MEALZ_RS02660	glutaconyl-CoA decarboxylase subunit beta	36.4811	39.6495	0.120154	0.342446	0.6252	0.789229	no
MEALZ_RS02665	oxaloacetate decarboxylase	176.488	202.999	0.201904	0.6259	0.37155	0.581389	no
MEALZ_RS02670	hypothetical protein	74.552	228.262	1.61437	5.11708	5e-05	0.000618375	yes
MEALZ_RS02675	TonB-dependent receptor	24.454	28.9073	0.241362	0.730303	0.29405	0.502865	no
MEALZ_RS02680	hypothetical protein	14.9052	26.171	0.812154	2.0884	0.0033	0.0193735	yes
MEALZ_RS02685	biotin synthase	82.6528	99.9965	0.274815	0.866455	0.218	0.416445	no
MEALZ_RS02690	N-acetyl-gamma-glutamyl-phosphate reductase	188.183	244.388	0.377036	1.21376	0.085	0.219661	no
MEALZ_RS02695	iron-sulfur cluster insertion protein ErpA	525.985	547.188	0.057016	0.169385	0.81005	0.901422	no
MEALZ_RS02700	anhydro-N-acetylmuramic acid kinase	17.8621	14.8601	-0.265456	-0.331611	0.6374	0.796467	no
MEALZ_RS02705	peptidase M23	167.578	225.752	0.429909	1.36231	0.0525	0.157079	no
MEALZ_RS02710	tyrosine--tRNA ligase	117.119	81.2319	-0.527856	-1.69739	0.01535	0.0640092	no
MEALZ_RS02715	16S ribosomal RNA	370.313	19.154	-4.27303	-11.6612	5e-05	0.000618375	yes
MEALZ_RS02720	tRNA-Ile	0	0	0	0	1	1	no
MEALZ_RS02725	tRNA-Ala	0	0	0	0	1	1	no
MEALZ_RS02730	23S ribosomal RNA	0.0411461	0.0277965	-0.565854	0	1	1	no
MEALZ_RS02745	ATPase AAA	21.02	22.3231	0.0867746	0.254573	0.71225	0.84281	no
MEALZ_RS02750	tRNA-Ser	0	0	0	0	1	1	no
MEALZ_RS02755	heme ABC transporter ATPase	53.3312	42.1649	-0.33894	-1.0839	0.11865	0.278279	no
MEALZ_RS02760	molybdopterin-binding protein	41.2143	26.6763	-0.627588	-1.77745	0.01195	0.0524684	no
MEALZ_RS02765	transporter	11.8032	6.77592	-0.800693	-1.57798	0.0321	0.111385	no
MEALZ_RS02770	orotidine 5'-phosphate decarboxylase	273.319	223.518	-0.290193	-0.937975	0.18025	0.368111	no
MEALZ_RS02775	hypothetical protein	281.563	213.793	-0.397247	-1.28792	0.06825	0.188484	no
MEALZ_RS02780	sigma-54-dependent Fis family transcriptional regulator	489.965	533.889	0.12386	0.373373	0.59275	0.764585	no
MEALZ_RS02785	serine/threonine protein phosphatase	86.0201	28.6401	-1.58664	-4.19075	5e-05	0.000618375	yes
MEALZ_RS02790	pyridoxine 5'-phosphate synthase	119.41	49.4269	-1.27255	-1.72046	0.0161	0.066556	no
MEALZ_RS02795	DNA repair protein RecO	236.574	50.1696	-2.23741	-3.35878	0.0001	0.00113134	yes
MEALZ_RS02800	GTPase Era	77.8323	46.5232	-0.74242	-1.00084	0.14995	0.324647	no
MEALZ_RS02805	ribonuclease III	144.164	81.156	-0.828941	-1.19935	0.09145	0.231522	no
MEALZ_RS02810	DUF4845 domain-containing protein	136.831	74.4596	-0.877861	-0.820452	0.2243	0.424206	no
MEALZ_RS02815	signal peptidase I	107.609	59.1133	-0.864241	-2.57067	0.0002	0.00204222	yes
MEALZ_RS02820	elongation factor 4	159.78	128.385	-0.315616	-1.00193	0.15225	0.327794	no
MEALZ_RS02825	serine peptidase	144.001	173.61	0.269773	0.850738	0.2248	0.42444	no
MEALZ_RS02830	sigma-E factor regulatory protein	141.762	103.781	-0.449929	-1.45087	0.0385	0.126815	no
MEALZ_RS02835	hypothetical protein	174.591	136.704	-0.352931	-1.08823	0.11885	0.278303	no
MEALZ_RS02840	RNA polymerase sigma factor RpoE	200.346	309.177	0.625935	2.01913	0.0035	0.020318	yes
MEALZ_RS02845	L-aspartate oxidase	111.916	93.2516	-0.26321	-0.855217	0.22425	0.424179	no
MEALZ_RS02850	hypothetical protein	205.916	136.303	-0.595237	-1.65333	0.0194	0.0767202	no
MEALZ_RS02855	hypothetical protein	238.112	259.534	0.124284	0.385101	0.5819	0.757129	no
MEALZ_RS02860	hypothetical protein	158.946	234.598	0.561655	1.74231	0.01215	0.0531124	no
MEALZ_RS02865	exosortase-affiliated protein, TIGR04073 family	3394.25	2705.56	-0.327166	-0.922144	0.18865	0.379684	no
MEALZ_RS02870	flagellar motor protein MotB	2395.99	2034.21	-0.236155	-0.625816	0.3681	0.577974	no
MEALZ_RS02875	cation transporter	159.697	114.87	-0.475325	-1.51838	0.0293	0.104336	no
MEALZ_RS02880	FAD-dependent oxidoreductase	37.972	28.0689	-0.435961	-1.20259	0.08915	0.227095	no
MEALZ_RS02885	hypothetical protein	463.002	1144.66	1.30583	3.81141	5e-05	0.000618375	yes
MEALZ_RS02890	prolyl aminopeptidase	23.1907	80.2539	1.79103	4.85498	5e-05	0.000618375	yes
MEALZ_RS02895	3-octaprenyl-4-hydroxybenzoate carboxy-lyase	17.8684	41.032	1.19934	2.61552	0.0004	0.00363131	yes
MEALZ_RS02900	hypothetical protein	127.158	121.839	-0.0616511	-0.200161	0.77435	0.881428	no
MEALZ_RS02905	pyrroloquinoline quinone biosynthesis protein PqqE	60.0456	74.0233	0.301921	0.89419	0.2081	0.405136	no
MEALZ_RS02910	pyrroloquinoline quinone biosynthesis protein PqqD	93.374	77.7825	-0.263576	-0.272714	0.7015	0.836648	no
MEALZ_RS02915	hypothetical protein	58.7824	63.8654	0.119649	0.315653	0.65025	0.805781	no
MEALZ_RS02920	pyrroloquinoline quinone biosynthesis protein C	78.1816	77.6346	-0.0101281	-0.0297765	0.96315	0.98035	no
MEALZ_RS02925	pyrroloquinoline quinone biosynthesis protein B	110.776	58.4964	-0.921226	-2.79986	0.0001	0.00113134	yes
MEALZ_RS02930	hypothetical protein	47.2673	64.2408	0.442649	0.604889	0.379	0.587964	no
MEALZ_RS02935	cytochrome b	79.1275	96.1826	0.281597	0.784253	0.26565	0.470042	no
MEALZ_RS02940	dihydroorotate dehydrogenase (quinone)	61.8103	68.6548	0.151513	0.459613	0.50935	0.702517	no
MEALZ_RS02945	multidrug transporter	26.7307	15.081	-0.82577	-1.94629	0.0059	0.030767	yes
MEALZ_RS02950	hypothetical protein	12.0309	2.39297	-2.32988	-1.60845	0.277	0.482619	no
MEALZ_RS02955	ATP-dependent DNA helicase RecQ	14.6691	14.6581	-0.00108156	-0.00343223	0.99655	0.997	no
MEALZ_RS02965	hypothetical protein	20.4056	26.713	0.388579	0.28066	0.70245	0.837124	no
MEALZ_RS02970	hypothetical protein	149.972	152.033	0.019688	0.0637885	0.92425	0.962099	no
MEALZ_RS02975	ABC-F family ATPase	79.4427	78.1122	-0.0243676	-0.0786776	0.91125	0.955729	no
MEALZ_RS02980	hypothetical protein	259.569	44.1513	-2.55559	-6.24943	5e-05	0.000618375	yes
MEALZ_RS02985	sucrose-phosphate synthase	146.072	195.479	0.420338	1.29385	0.06605	0.184068	no
MEALZ_RS02990	haloacid dehalogenase	167.382	245.695	0.553722	1.26026	0.0757	0.202369	no
MEALZ_RS02995	carbohydrate kinase	150.312	183.064	0.284386	0.596102	0.3997	0.607688	no
MEALZ_RS03000	alpha-amylase	112.709	117.76	0.0632402	0.202307	0.7747	0.881518	no
MEALZ_RS03005	ABC transporter ATP-binding protein	70.5445	66.5083	-0.0850004	-0.18795	0.7889	0.889263	no
MEALZ_RS03010	iron export ABC transporter permease subunit FetB	48.6079	50.7478	0.0621555	0.133511	0.85175	0.923231	no
MEALZ_RS03015	hypothetical protein	309.241	166.13	-0.896418	-2.70052	0.0002	0.00204222	yes
MEALZ_RS03020	hypothetical protein	387.652	313.917	-0.304376	-0.968918	0.1706	0.354998	no
MEALZ_RS03025	potassium channel protein	147.522	230.12	0.641452	1.5662	0.02665	0.0972473	no
MEALZ_RS03030	hypothetical protein	185.768	263.172	0.502509	0.972946	0.16805	0.351795	no
MEALZ_RS03035	DUF350 domain-containing protein	82.9911	117.944	0.507076	1.33785	0.0618	0.175457	no
MEALZ_RS03040	hypothetical protein	103.492	158.738	0.617129	1.89271	0.0071	0.0355506	yes
MEALZ_RS03045	hypothetical protein	81.5401	103.965	0.350516	1.12386	0.11135	0.265847	no
MEALZ_RS03050	hypothetical protein	336.687	250.192	-0.428372	-1.35704	0.05385	0.159283	no
MEALZ_RS03055	hypothetical protein	249.52	202.711	-0.29973	-0.844478	0.229	0.428416	no
MEALZ_RS03060	stringent starvation protein B	220.426	125.188	-0.816197	-1.56389	0.0273	0.0989242	no
MEALZ_RS03065	stringent starvation protein A	182.893	82.5424	-1.14779	-2.82186	0.0001	0.00113134	yes
MEALZ_RS03070	cytochrome c	187.065	169.385	-0.14323	-0.453016	0.5211	0.712635	no
MEALZ_RS03075	cytochrome b	145.978	123.758	-0.238228	-0.550276	0.4319	0.637419	no
MEALZ_RS03080	ubiquinol-cytochrome c reductase iron-sulfur subunit	303.531	265.226	-0.194622	-0.386099	0.5817	0.757099	no
MEALZ_RS03085	histidinol-phosphate aminotransferase	17.2159	13.1567	-0.38795	-0.920346	0.1936	0.386133	no
MEALZ_RS03090	histidinol dehydrogenase	35.05	31.7247	-0.143807	-0.413311	0.564	0.746191	no
MEALZ_RS03095	ATP phosphoribosyltransferase	59.2758	39.3612	-0.590668	-1.52476	0.0344	0.116755	no
MEALZ_RS03100	UDP-N-acetylglucosamine 1-carboxyvinyltransferase	64.9033	40.5205	-0.679638	-2.07524	0.0029	0.0175336	yes
MEALZ_RS03105	anti-sigma factor antagonist	51.8574	30.9168	-0.746157	-1.39165	0.05305	0.157973	no
MEALZ_RS03110	outer membrane lipid asymmetry maintenance protein MlaD	123.185	64.3108	-0.937692	-2.49625	0.0007	0.00569292	yes
MEALZ_RS03115	ABC transporter permease	81.4486	31.6499	-1.36369	-3.64702	5e-05	0.000618375	yes
MEALZ_RS03120	ABC transporter ATP-binding protein	170.591	32.7925	-2.3791	-6.9399	5e-05	0.000618375	yes
MEALZ_RS03125	sodium:calcium antiporter	100.638	76.9604	-0.386988	-1.22121	0.0839	0.217891	no
MEALZ_RS03130	D-arabinose 5-phosphate isomerase	120.989	126.301	0.0619957	0.200038	0.77525	0.881835	no
MEALZ_RS03135	3-deoxy-D-manno-octulosonate 8-phosphate phosphatase	126.518	128.617	0.0237366	0.0701949	0.9179	0.959124	no
MEALZ_RS03140	LPS export ABC transporter periplasmic protein LptC	163.478	166.538	0.0267565	0.0625654	0.933	0.965822	no
MEALZ_RS03145	lipopolysaccharide transport periplasmic proteinLptA	137.849	193.654	0.490388	1.06253	0.1329	0.299351	no
MEALZ_RS03150	ABC transporter ATP-binding protein	291.407	242.702	-0.263847	-0.851916	0.22585	0.425119	no
MEALZ_RS03155	RNA polymerase sigma-54 factor	247.629	292.69	0.241193	0.737919	0.29295	0.50163	no
MEALZ_RS03160	ribosomal subunit interface protein	1411.16	877.791	-0.684929	-2.21262	0.0022	0.0140703	yes
MEALZ_RS03165	RNase adaptor protein RapZ	435.203	275.951	-0.657273	-2.03421	0.00425	0.0235833	yes
MEALZ_RS03170	hypothetical protein	1311.73	1024.21	-0.356963	-1.05297	0.13365	0.300191	no
MEALZ_RS03175	cell division topological specificity factor MinE	179.212	163.365	-0.133564	-0.117989	0.86765	0.932178	no
MEALZ_RS03180	septum site-determining protein MinD	309.551	245.68	-0.333399	-1.0245	0.143	0.313702	no
MEALZ_RS03185	septum site-determining protein MinC	178.426	84.0368	-1.08623	-3.34376	5e-05	0.000618375	yes
MEALZ_RS03190	phosphate permease	60.491	22.1707	-1.44807	-4.29043	5e-05	0.000618375	yes
MEALZ_RS03195	phosphomethylpyrimidine synthase ThiC	761.018	368.534	-1.04613	-2.85366	5e-05	0.000618375	yes
MEALZ_RS03200	blue-light sensor BLUF	429.423	270.929	-0.664486	-2.12051	0.003	0.0180287	yes
MEALZ_RS03205	tellurium resistance protein	47.0823	19.5624	-1.2671	-3.40961	5e-05	0.000618375	yes
MEALZ_RS03210	5-bromo-4-chloroindolyl phosphate hydrolase	62.8577	33.6874	-0.89988	-2.49535	0.00075	0.00603384	yes
MEALZ_RS03215	MxaK protein	207.559	283.85	0.451607	0.955923	0.17205	0.356607	no
MEALZ_RS03220	MxaL protein	167.737	173.159	0.0458973	0.105758	0.881	0.939531	no
MEALZ_RS03225	hypothetical protein	182.782	224.051	0.293702	0.816836	0.24385	0.445251	no
MEALZ_RS03230	flagellar assembly protein FliW	364.501	389.726	0.0965383	0.311953	0.65145	0.806265	no
MEALZ_RS03235	aspartate 1-decarboxylase	425.771	373.519	-0.188896	-0.60408	0.38475	0.59334	no
MEALZ_RS03240	pantoate--beta-alanine ligase	144.683	187.865	0.376804	1.03557	0.1428	0.313493	no
MEALZ_RS03245	3-methyl-2-oxobutanoate hydroxymethyltransferase	72.6024	54.0543	-0.425609	-0.689421	0.32115	0.531852	no
MEALZ_RS03250	2-amino-4-hydroxy-6- hydroxymethyldihydropteridine diphosphokinase	109.136	89.3622	-0.288388	-0.805091	0.2569	0.460355	no
MEALZ_RS03255	polynucleotide adenylyltransferase PcnB	140.315	130.679	-0.102642	-0.33311	0.63675	0.795987	no
MEALZ_RS03260	hypothetical protein	1353.82	1143.09	-0.244096	-0.661831	0.3466	0.557312	no
MEALZ_RS03265	RDD domain-containing protein	211.598	125.867	-0.749421	-2.14025	0.00315	0.0187416	yes
MEALZ_RS03270	LPS export ABC transporter permease LptG	54.1423	40.1119	-0.432726	-0.875734	0.21465	0.412781	no
MEALZ_RS03275	LPS export ABC transporter permease LptF	71.15	65.712	-0.114706	-0.283694	0.6833	0.825669	no
MEALZ_RS03280	leucyl aminopeptidase	276.273	286.142	0.0506393	0.154135	0.82425	0.910213	no
MEALZ_RS03285	DNA polymerase III subunit chi	169.72	135.855	-0.321087	-0.925592	0.18535	0.375064	no
MEALZ_RS03290	valine--tRNA ligase	192.554	182.546	-0.0770032	-0.227513	0.74555	0.864217	no
MEALZ_RS03295	type IV-A pilus assembly ATPase PilB	112.725	128.647	0.19061	0.611296	0.38795	0.596658	no
MEALZ_RS03300	type II secretion system protein F	104.532	99.5981	-0.0697525	-0.224536	0.7558	0.870349	no
MEALZ_RS03305	prepilin peptidase	191.331	116.134	-0.720283	-2.1472	0.00295	0.0177998	yes
MEALZ_RS03310	dephospho-CoA kinase	42.0033	34.681	-0.276357	-0.31116	0.65765	0.810998	no
MEALZ_RS03315	cell division protein ZapD	149.991	114.278	-0.392321	-1.23322	0.07835	0.20736	no
MEALZ_RS03320	DNA gyrase inhibitor YacG	42.3438	69.9492	0.724157	0.365273	0.4133	0.620625	no
MEALZ_RS03325	hypothetical protein	26.5343	17.9765	-0.561744	-0.451377	0.51265	0.705115	no
MEALZ_RS03330	heat-shock protein Hsp70	35.2738	35.2403	-0.00136868	-0.00402727	0.99655	0.997	no
MEALZ_RS03335	nucleotide exchange factor GrpE	42.5975	30.5703	-0.478641	-1.12444	0.10705	0.258997	no
MEALZ_RS03340	molecular chaperone DnaJ	31.3435	14.3484	-1.12727	-1.13036	0.12665	0.290141	no
MEALZ_RS03345	hypothetical protein	16.0512	9.63336	-0.736566	-2.01457	0.004	0.0224673	yes
MEALZ_RS03350	ISL3 family transposase	0	0	0	0	1	1	no
MEALZ_RS03355	mobilization protein	19.5043	25.43	0.382743	0.875052	0.2185	0.416725	no
MEALZ_RS03360	transglutaminase	9.15033	17.5393	0.938694	1.3492	0.0581	0.168394	no
MEALZ_RS03365	hypothetical protein	8.01895	15.2064	0.923189	2.24545	0.00235	0.0147766	yes
MEALZ_RS03370	IMP dehydrogenase	14.3744	23.0269	0.679822	2.07149	0.0031	0.0185086	yes
MEALZ_RS03375	hypothetical protein	180.128	122.67	-0.55424	-1.76894	0.01175	0.0518955	no
MEALZ_RS03380	hypothetical protein	114.408	78.269	-0.547673	-1.2704	0.07445	0.200147	no
MEALZ_RS03385	sodium-dependent transporter	4.93218	7.97839	0.693874	1.20319	0.09515	0.238364	no
MEALZ_RS03390	MFS transporter	8.92858	8.43139	-0.0826601	-0.179422	0.79525	0.892937	no
MEALZ_RS03400	phosphorylase kinase	78.4529	85.0677	0.116785	0.279998	0.68985	0.829806	no
MEALZ_RS03405	glucokinase	143.15	220.278	0.621796	1.12202	0.11255	0.267655	no
MEALZ_RS03410	cytochrome c	484.674	191.548	-1.3393	-4.2384	5e-05	0.000618375	yes
MEALZ_RS03415	competence protein ComFB	79.5311	144.844	0.864911	1.90669	0.00855	0.0408098	yes
MEALZ_RS03425	hypothetical protein	42.7175	46.3422	0.117499	0.276788	0.69125	0.83038	no
MEALZ_RS03430	glycine--tRNA ligase subunit alpha	147.326	135.421	-0.121564	-0.21502	0.76075	0.873324	no
MEALZ_RS03435	glycine--tRNA ligase subunit beta	102.762	100.176	-0.0367784	-0.0913419	0.89845	0.947672	no
MEALZ_RS03440	1-acyl-sn-glycerol-3-phosphate acyltransferase	57.2439	38.3096	-0.579417	-1.23183	0.08265	0.2155	no
MEALZ_RS03445	hypothetical protein	128.954	112.029	-0.20299	-0.42378	0.54325	0.730289	no
MEALZ_RS03450	apolipoprotein N-acyltransferase	40.0416	28.916	-0.469629	-1.39758	0.05095	0.15379	no
MEALZ_RS03460	integrase	0	0	0	0	1	1	no
MEALZ_RS03465	chloride channel protein	19.5399	21.2594	0.121678	0.32029	0.6504	0.8058	no
MEALZ_RS03480	hypothetical protein	49.8779	44.0053	-0.180726	-0.329392	0.6333	0.794334	no
MEALZ_RS03485	6-pyruvoyltetrahydropterin synthase	66.2887	66.0322	-0.00559487	-0.0130507	0.98585	0.991794	no
MEALZ_RS03490	hypothetical protein	51.8181	45.2888	-0.194303	-0.55289	0.43835	0.642573	no
MEALZ_RS03495	hypothetical protein	13.9575	9.10779	-0.615867	-0.500088	0.4628	0.663754	no
MEALZ_RS03500	helicase	96.8374	97.2708	0.00644295	0.0200873	0.97865	0.987828	no
MEALZ_RS03505	hypothetical protein	56.3676	65.3814	0.214014	0.568325	0.41925	0.625472	no
MEALZ_RS03510	MBL fold hydrolase	58.2666	46.3192	-0.331059	-1.03041	0.14125	0.310662	no
MEALZ_RS03515	hypothetical protein	33.3036	26.5458	-0.327198	-0.661519	0.3443	0.554964	no
MEALZ_RS03520	hypothetical protein	52.2655	36.6385	-0.512499	-1.2789	0.06865	0.188977	no
MEALZ_RS03525	hypothetical protein	26.1731	28.9472	0.14534	0.123709	0.88365	0.940585	no
MEALZ_RS03530	UDP-N-acetylglucosamine 4,6-dehydratase (inverting)	57.7317	72.5105	0.328826	0.783844	0.26805	0.472608	no
MEALZ_RS03535	UDP-4-amino-4, 6-dideoxy-N-acetyl-beta-L-altrosamine transaminase	38.9391	51.4091	0.400805	0.867536	0.20875	0.405452	no
MEALZ_RS03540	pseudaminic acid cytidylyltransferase	50.5434	57.7927	0.193365	0.279123	0.6923	0.831046	no
MEALZ_RS03545	UDP-2,4-diacetamido-2,4, 6-trideoxy-beta-L-altropyranose hydrolase	84.1929	121.467	0.52879	1.49226	0.03385	0.115281	no
MEALZ_RS03550	glycerol-3-phosphate cytidylyltransferase	84.2882	168.663	1.00074	2.71964	0.00025	0.00246228	yes
MEALZ_RS03555	glycosyl transferase	105.131	176.114	0.744313	1.78403	0.01215	0.0531124	no
MEALZ_RS03565	SAM-dependent methyltransferase	127.999	128.863	0.00971057	0.0314374	0.9652	0.980969	no
MEALZ_RS03570	hypothetical protein	114.98	146.122	0.345791	1.11575	0.1138	0.269863	no
MEALZ_RS03575	aminotransferase DegT	110.631	152.08	0.459066	1.4843	0.03485	0.118014	no
MEALZ_RS03590	haloacid dehalogenase	24.4389	16.4003	-0.575456	-0.325761	0.64385	0.800924	no
MEALZ_RS03595	ATP-dependent carboligase	33.9378	15.567	-1.1244	-0.907088	0.2035	0.399805	no
MEALZ_RS03600	LPS biosynthesis protein	57.9534	26.0978	-1.15096	-1.15916	0.1087	0.261928	no
MEALZ_RS03605	pseudaminic acid synthase	87.0644	39.819	-1.12862	-1.47414	0.0433	0.137691	no
MEALZ_RS03610	flagellin	2221.62	4879.65	1.13516	2.76817	0.00025	0.00246228	yes
MEALZ_RS03615	hypothetical protein	2053.42	4408.97	1.10241	3.0373	5e-05	0.000618375	yes
MEALZ_RS03620	flagellar hook-associated 2 domain-containing protein	844.357	1208.82	0.517672	1.35259	0.05945	0.171351	no
MEALZ_RS03625	flagellar protein FliS	734.474	1202.25	0.710954	2.25038	0.0014	0.00980985	yes
MEALZ_RS03630	flagellar protein FliT	1544.44	2202.5	0.512061	1.58079	0.02555	0.0939796	no
MEALZ_RS03635	hypothetical protein	61.3777	28.6953	-1.0969	-3.49372	5e-05	0.000618375	yes
MEALZ_RS03640	flagellin	182.661	129.247	-0.499038	-1.60269	0.0223	0.0848465	no
MEALZ_RS03645	cytochrome c biogenesis protein	77.9104	50.8663	-0.615105	-1.77377	0.01275	0.0553102	no
MEALZ_RS03650	signal recognition particle protein	311.876	236.014	-0.402103	-1.24183	0.07755	0.205704	no
MEALZ_RS03655	30S ribosomal protein S16	969.415	444.123	-1.12616	-3.36717	5e-05	0.000618375	yes
MEALZ_RS03660	ribosome maturation factor RimM	1386.27	843.139	-0.717369	-2.17586	0.00205	0.0133178	yes
MEALZ_RS03665	tRNA (guanine(37)-N(1))-methyltransferase	539.037	415.913	-0.374104	-1.16068	0.09935	0.245386	no
MEALZ_RS03670	50S ribosomal protein L19	821.058	654.3	-0.327533	-1.06301	0.13115	0.296808	no
MEALZ_RS03675	methylated-DNA--protein-cysteine methyltransferase	39.7049	29.8311	-0.412498	-0.576581	0.41555	0.621816	no
MEALZ_RS03680	site-specific tyrosine recombinase XerD	49.373	57.5618	0.22139	0.579423	0.4055	0.61346	no
MEALZ_RS03685	acyl-[acyl-carrier-protein]--UDP-N- acetylglucosamine O-acyltransferase	60.4479	82.417	0.447251	1.30724	0.06115	0.174233	no
MEALZ_RS03690	hypothetical protein	48.7525	57.7413	0.244125	0.512105	0.4682	0.667413	no
MEALZ_RS03695	(Fe-S)-binding protein	77.7146	77.7035	-0.000207023	-0.000539837	0.99115	0.993979	no
MEALZ_RS03700	aldehyde ferredoxin oxidoreductase	61.4204	105.375	0.778748	2.51073	0.00065	0.00538526	yes
MEALZ_RS03705	pyridine nucleotide-disulfide oxidoreductase	63.8364	92.3778	0.533168	1.69377	0.0175	0.0707282	no
MEALZ_RS03710	squalene monooxygenase	76.1015	55.0824	-0.466333	-1.47862	0.03325	0.114149	no
MEALZ_RS03715	(S)-2,3-epoxysqualene cyclase	56.8342	56.2072	-0.016004	-0.0518767	0.94205	0.969228	no
MEALZ_RS03720	hypothetical protein	146.596	144.66	-0.0191799	-0.0596564	0.9302	0.964667	no
MEALZ_RS03725	cytochrome P450	26.1707	15.9869	-0.711057	-1.95609	0.0053	0.0282045	yes
MEALZ_RS03730	ornithine cyclodeaminase	24.2874	16.2411	-0.580561	-1.42056	0.04695	0.145352	no
MEALZ_RS03735	hypothetical protein	68.7736	86.4138	0.329407	0.636195	0.36415	0.574551	no
MEALZ_RS03740	hypothetical protein	29.4669	29.3672	-0.00488822	-0.00692262	0.9516	0.973988	no
MEALZ_RS03745	short-chain dehydrogenase	132.376	141.03	0.0913538	0.2889	0.6774	0.823179	no
MEALZ_RS03750	2-dehydropantoate 2-reductase	55.74	40.3035	-0.467809	-1.14152	0.103	0.25216	no
MEALZ_RS03755	DnaA regulatory inactivator Hda	49.4231	32.3124	-0.613098	-1.12107	0.11105	0.265555	no
MEALZ_RS03760	hypothetical protein	71.1494	38.0991	-0.901096	-1.91616	0.0088	0.0416371	yes
MEALZ_RS03765	arsenate reductase (glutaredoxin)	235.171	130.409	-0.850665	-2.32982	0.0009	0.00695042	yes
MEALZ_RS03770	4-hydroxybenzoate octaprenyltransferase	99.7619	127.029	0.3486	1.10857	0.11745	0.276216	no
MEALZ_RS03775	hypothetical protein	68.5258	99.5163	0.538286	1.63195	0.02095	0.0810523	no
MEALZ_RS03780	tRNA-Thr	0	0	0	0	1	1	no
MEALZ_RS03785	hypothetical protein	26.4268	26.9279	0.0271038	0.0337086	0.94325	0.969512	no
MEALZ_RS03790	hypothetical protein	8.43511	8.5427	0.0182851	0.0225989	0.9467	0.97147	no
MEALZ_RS03795	hypothetical protein	13.8581	2.34606	-2.56242	-1.77621	0.269	0.473445	no
MEALZ_RS03805	hypothetical protein	99.7049	136.219	0.450192	0.468534	0.50895	0.702278	no
MEALZ_RS03810	hypothetical protein	388.899	700.985	0.849988	1.85308	0.01095	0.0490145	yes
MEALZ_RS03815	hypothetical protein	58.4892	60.8684	0.0575249	0.185048	0.7924	0.891133	no
MEALZ_RS03820	methyl-accepting chemotaxis protein	74.3641	98.0077	0.398289	1.09949	0.1168	0.275283	no
MEALZ_RS03825	chemotaxis protein MotB	103.199	70.8273	-0.543046	-0.845539	0.2269	0.425954	no
MEALZ_RS03830	hypothetical protein	41.1712	27.2948	-0.593008	-1.74877	0.01305	0.0563864	no
MEALZ_RS03835	Superfamily II DNA/RNA helicase SNF2 family	49.4014	53.0955	0.104038	0.337601	0.6252	0.789229	no
MEALZ_RS03840	hypothetical protein	42.3536	37.3264	-0.182288	-0.495741	0.47805	0.67661	no
MEALZ_RS03845	239AB	16.5582	20.4205	0.302472	0.643518	0.35955	0.569097	no
MEALZ_RS03850	phosphatidylinositol kinase	10.9326	8.87615	-0.300628	-0.620855	0.37405	0.58301	no
MEALZ_RS03855	transcriptional regulator	18.6246	20.3774	0.129759	0.135872	0.83985	0.91724	no
MEALZ_RS03860	HNH endonuclease	28.0442	31.4867	0.16704	0.336447	0.63475	0.795235	no
MEALZ_RS03865	hypothetical protein	1.40693	0	#NAME?	0	1	1	no
MEALZ_RS03870	gamma-glutamyl-phosphate reductase	26.7061	24.9547	-0.097857	-0.264452	0.7126	0.842973	no
MEALZ_RS03875	hypothetical protein	132.339	88.1289	-0.586554	-1.35871	0.05795	0.168123	no
MEALZ_RS03880	hypothetical protein	171.515	86.3006	-0.990891	-1.57599	0.03225	0.111808	no
MEALZ_RS03890	diguanylate cyclase	297.994	195.182	-0.610459	-1.8167	0.01	0.0457915	yes
MEALZ_RS03895	hypothetical protein	204.55	192.211	-0.0897638	-0.290304	0.682	0.825444	no
MEALZ_RS03900	lytic murein transglycosylase B	180.889	164.991	-0.13272	-0.429815	0.5466	0.733157	no
MEALZ_RS03905	hypothetical protein	94.8453	71.0494	-0.416755	-1.26333	0.07415	0.1997	no
MEALZ_RS03910	hypothetical protein	297.186	372.818	0.327104	1.00669	0.14855	0.322678	no
MEALZ_RS03915	hypothetical protein	1233.49	1425.27	0.208493	0.572973	0.40915	0.616875	no
MEALZ_RS03920	hypothetical protein	336.498	283.525	-0.247123	-0.789029	0.25965	0.463822	no
MEALZ_RS03925	arginine decarboxylase	300.593	432.638	0.525353	0.208385	0.73835	0.860172	no
MEALZ_RS03930	hypothetical protein	315.672	404.68	0.358353	0.962375	0.17325	0.358224	no
MEALZ_RS03935	thiamine biosynthesis protein ApbE	71.5307	76.2609	0.0923802	0.279586	0.6928	0.831122	no
MEALZ_RS03940	hypothetical protein	24.0619	24.5466	0.0287742	0.0267412	0.918	0.959124	no
MEALZ_RS03945	lytic transglycosylase F	11.9919	7.42142	-0.692288	-1.56071	0.0305	0.10771	no
MEALZ_RS03950	translocation/assembly module TamB	14.0869	9.71711	-0.535756	-1.13997	0.10945	0.262728	no
MEALZ_RS03955	outer membrane protein assembly factor	28.8202	21.6591	-0.412106	-0.865588	0.21795	0.416445	no
MEALZ_RS03960	hypothetical protein	197.33	79.905	-1.30425	-3.52934	5e-05	0.000618375	yes
MEALZ_RS03965	serine protease	387.668	238.699	-0.699633	-2.16815	0.0019	0.0125688	yes
MEALZ_RS03970	GTP-binding protein	19.2179	8.88844	-1.11245	-2.58353	0.0004	0.00363131	yes
MEALZ_RS03975	hypothetical protein	11.5753	6.039	-0.938671	-1.55692	0.03375	0.115137	no
MEALZ_RS03980	hypothetical protein	30.0487	18.2213	-0.721675	-0.452767	0.5479	0.73383	no
MEALZ_RS03985	phosphoribosyl-AMP cyclohydrolase	21.5225	15.8653	-0.439968	-0.456842	0.5412	0.728845	no
MEALZ_RS03990	GTP-binding protein	28.825	18.0621	-0.674356	-1.42272	0.04175	0.134444	no
MEALZ_RS03995	ZIP family metal transporter	34.2249	18.2948	-0.903614	-2.14665	0.00375	0.0213848	yes
MEALZ_RS04000	twitching motility protein PilT	23.7602	30.4797	0.359304	0.704113	0.3223	0.53287	no
MEALZ_RS04005	prevent-host-death protein	47.3037	73.4577	0.63496	1.0008	0.15495	0.331576	no
MEALZ_RS04010	formylmethanofuran dehydrogenase subunit A	19.1373	16.4881	-0.214968	-0.579078	0.41065	0.618356	no
MEALZ_RS04015	GTP-binding protein	22.6556	13.4537	-0.751871	-1.784	0.01345	0.0579053	no
MEALZ_RS04020	GTP cyclohydrolase FolE2	25.4762	30.9285	0.279786	0.698727	0.32835	0.539142	no
MEALZ_RS04025	hypothetical protein	3333.77	4134.19	0.310452	0.786961	0.25965	0.463822	no
MEALZ_RS04030	arginyltransferase	27.135	19.7705	-0.456808	-0.823217	0.24245	0.443735	no
MEALZ_RS04035	leucyl/phenylalanyl-tRNA--protein transferase	41.3991	25.7203	-0.686692	-1.42822	0.04085	0.132331	no
MEALZ_RS04040	thioredoxin-disulfide reductase	203.534	144.749	-0.491717	-1.58821	0.0248	0.0918146	no
MEALZ_RS04045	DNA repair protein	122.205	89.7344	-0.445569	-1.34188	0.0547	0.161279	no
MEALZ_RS04050	peptide chain release factor 3	157.984	72.3987	-1.12574	-3.60787	5e-05	0.000618375	yes
MEALZ_RS04055	hypothetical protein	124.399	94.7819	-0.392289	-1.25213	0.07545	0.201836	no
MEALZ_RS04060	sulfurtransferase TusD	53.2857	72.5748	0.44572	1.04471	0.13945	0.308064	no
MEALZ_RS04065	sulfurtransferase TusC	47.5291	57.4028	0.27231	0.595994	0.4018	0.609869	no
MEALZ_RS04070	energy-dependent translational throttle protein EttA	94.2583	91.6828	-0.0399694	-0.129722	0.84995	0.922334	no
MEALZ_RS04075	hypothetical protein	108.856	72.9673	-0.577099	-1.55337	0.027	0.0980155	no
MEALZ_RS04080	two-component sensor histidine kinase	69.1883	46.1004	-0.585749	-1.36635	0.05515	0.162232	no
MEALZ_RS04085	DNA-binding response regulator	114.802	128.276	0.160093	0.346797	0.6153	0.781687	no
MEALZ_RS04090	fructose-6-phosphate aldolase	58.8436	64.143	0.124406	0.342992	0.62865	0.791536	no
MEALZ_RS04095	fructosamine kinase family protein	89.8307	136.667	0.605387	1.91632	0.00715	0.0356664	yes
MEALZ_RS04100	formaldehyde-activating enzyme	1002.34	1465.98	0.548487	1.52264	0.02885	0.103319	no
MEALZ_RS04105	hypothetical protein	59.8044	67.7296	0.179534	0.46973	0.5173	0.709443	no
MEALZ_RS04110	hypothetical protein	49.2603	39.1208	-0.332492	-0.81227	0.2492	0.451706	no
MEALZ_RS04115	hypothetical protein	40.3336	52.368	0.376704	1.21514	0.07875	0.207963	no
MEALZ_RS04125	ammonium transporter	37.714	56.0678	0.572073	1.72692	0.0142	0.0603942	no
MEALZ_RS04130	nitrogen regulatory protein P-II 1	217.056	199.487	-0.121768	-0.343802	0.62335	0.788143	no
MEALZ_RS04135	ammonium transporter	43.7694	65.8074	0.588328	1.81015	0.0098	0.0452049	yes
MEALZ_RS04140	nitrogen regulatory protein P-II 1	6.94202	10.4572	0.591075	0.658213	0.34905	0.5587	no
MEALZ_RS04145	type I glutamate--ammonia ligase	567.186	431.049	-0.395967	-1.13921	0.10735	0.25946	no
MEALZ_RS04150	PAS domain-containing sensor histidine kinase	26.3985	31.1082	0.236842	0.428801	0.54235	0.729751	no
MEALZ_RS04155	nitrogen regulation protein NR(I)	23.0314	37.386	0.698897	1.55573	0.03085	0.108497	no
MEALZ_RS04160	transketolase	560.871	387.805	-0.532337	-1.47824	0.03675	0.12264	no
MEALZ_RS04165	acriflavine resistance protein B	29.0616	33.4262	0.201863	0.550013	0.43235	0.637517	no
MEALZ_RS04170	MexH family multidrug efflux RND transporter periplasmic adaptor subunit	32.7264	37.7316	0.205321	0.325144	0.6434	0.800531	no
MEALZ_RS04175	hypothetical protein	100.34	94.6915	-0.0835891	-0.248998	0.7211	0.848216	no
MEALZ_RS04180	two-component system response regulator	74.7409	68.465	-0.12653	-0.36583	0.5954	0.766247	no
MEALZ_RS04185	response regulator	121.831	91.475	-0.413431	-0.555244	0.42415	0.629794	no
MEALZ_RS04200	fatty acid hydroxylase	59.4716	71.5049	0.265841	0.815578	0.2438	0.445228	no
MEALZ_RS04205	hypothetical protein	117.88	99.6337	-0.242619	-0.758511	0.27545	0.48076	no
MEALZ_RS04210	diguanylate cyclase	79.6461	76.5882	-0.0564828	-0.178561	0.7966	0.893781	no
MEALZ_RS04215	NAD(P)H-quinone oxidoreductase	89.878	87.6546	-0.0361383	-0.114399	0.87195	0.934498	no
MEALZ_RS04220	sulfurtransferase	133.581	137.547	0.0422161	0.136106	0.8434	0.919352	no
MEALZ_RS04225	NAD+ synthase	110.345	118.869	0.107357	0.347421	0.6242	0.788823	no
MEALZ_RS04230	hypothetical protein	109.067	134.177	0.298919	0.883605	0.20625	0.403351	no
MEALZ_RS04235	tRNA (N6-isopentenyl adenosine(37)-C2)-methylthiotransferase MiaB	203.001	157.408	-0.36698	-1.17041	0.09305	0.23448	no
MEALZ_RS04240	ATP-binding protein	96.1765	63.0058	-0.610198	-1.12453	0.1077	0.260148	no
MEALZ_RS04245	rRNA maturation RNase YbeY	109.13	135.308	0.310201	0.417837	0.55715	0.740656	no
MEALZ_RS04250	magnesium transporter	134.185	109.259	-0.296468	-0.643519	0.35395	0.563143	no
MEALZ_RS04255	hypothetical protein	16.4573	40.679	1.30556	3.73911	5e-05	0.000618375	yes
MEALZ_RS04260	autotransporter	85.3661	115.908	0.441242	1.38197	0.04635	0.144354	no
MEALZ_RS04265	hypothetical protein	98.4707	209.746	1.09088	1.59956	0.03275	0.112919	no
MEALZ_RS04270	plasmid stabilization protein	212.034	183.791	-0.206236	-0.445454	0.52675	0.717651	no
MEALZ_RS04275	hypothetical protein	69.7461	86.7947	0.315495	0.796475	0.25855	0.46234	no
MEALZ_RS04280	META domain-containing protein	205.8	224.645	0.126404	0.410332	0.55985	0.743005	no
MEALZ_RS04285	aspartate aminotransferase	187.106	134.343	-0.477941	-1.54365	0.02885	0.103319	no
MEALZ_RS04290	excinuclease ABC subunit B	43.2552	58.2482	0.429343	1.37931	0.0504	0.152708	no
MEALZ_RS04295	transglutaminase	82.0969	94.9569	0.209944	0.649236	0.3583	0.567871	no
MEALZ_RS04300	hypothetical protein	49.4243	57.1029	0.208345	0.660859	0.34835	0.558248	no
MEALZ_RS04305	hypothetical protein	88.9475	130.626	0.55442	1.60065	0.0209	0.0809113	no
MEALZ_RS04310	heme oxygenase	80.1055	92.4313	0.206481	0.286438	0.67515	0.822117	no
MEALZ_RS04320	tRNA-Val	0	0	0	0	1	1	no
MEALZ_RS04325	threonine--tRNA ligase	425.868	259.023	-0.717326	-2.06056	0.0036	0.0206974	yes
MEALZ_RS04330	translation initiation factor IF-3	1945.45	1762.64	-0.142361	-0.406439	0.5614	0.744235	no
MEALZ_RS04335	50S ribosomal protein L35	543.369	796.839	0.552354	1.40223	0.047	0.145393	no
MEALZ_RS04340	50S ribosomal protein L20	806.952	1630.04	1.01435	3.21564	5e-05	0.000618375	yes
MEALZ_RS04345	phenylalanine--tRNA ligase subunit alpha	105.723	104.85	-0.0119572	-0.0383614	0.95745	0.977547	no
MEALZ_RS04350	phenylalanine--tRNA ligase subunit beta	74.2287	90.5783	0.28719	0.91757	0.195	0.387731	no
MEALZ_RS04355	integration host factor subunit alpha	561.277	452.064	-0.312187	-0.617765	0.3843	0.592876	no
MEALZ_RS04360	MerR family transcriptional regulator	619.932	433.069	-0.517513	-1.24831	0.07735	0.205488	no
MEALZ_RS04365	tRNA-Pro	0	0	0	0	1	1	no
MEALZ_RS04370	sigma-54-dependent Fis family transcriptional regulator	73.0064	109.565	0.585695	1.89439	0.00735	0.0362553	yes
MEALZ_RS04375	PAS domain-containing sensor histidine kinase	104.739	162.614	0.634653	1.17139	0.09565	0.23909	no
MEALZ_RS04380	sigma-54-dependent Fis family transcriptional regulator	159.986	243.855	0.608079	1.45773	0.0359	0.12068	no
MEALZ_RS04385	flagellar hook-basal body complex protein FliE	95.7774	128.969	0.429272	1.048	0.1406	0.309745	no
MEALZ_RS04390	flagellar M-ring protein FliF	118.462	166.636	0.492283	0.775676	0.2616	0.46612	no
MEALZ_RS04395	flagellar motor switch protein FliG	112.647	179.887	0.67528	0.76252	0.28365	0.490699	no
MEALZ_RS04400	flagellar assembly protein FliH	213.104	341.582	0.680675	0.876596	0.2079	0.40492	no
MEALZ_RS04405	flagellar protein export ATPase FliI	149.577	207.413	0.471626	0.729515	0.2958	0.504918	no
MEALZ_RS04410	hypothetical protein	42.3942	59.4453	0.487694	0.724483	0.2979	0.506909	no
MEALZ_RS04415	flagellar export protein FliJ	96.4817	140.313	0.540319	1.50527	0.0338	0.115242	no
MEALZ_RS04425	hypothetical protein	7499.06	8804.32	0.231502	0.714679	0.30535	0.515475	no
MEALZ_RS04430	ubiquinone biosynthesis protein UbiB	40.6566	23.5169	-0.789791	-2.3412	0.0013	0.00928338	yes
MEALZ_RS04435	cupin	7.70866	5.89822	-0.3862	-0.412158	0.5714	0.750975	no
MEALZ_RS04440	DoxX family membrane protein	845.105	694.713	-0.282713	-0.84555	0.22405	0.424002	no
MEALZ_RS04445	mononuclear molybdenum enzyme YedY	943.927	711.303	-0.408212	-1.11644	0.10935	0.262714	no
MEALZ_RS04450	cytochrome P460	115.052	116.908	0.0230963	0.0670048	0.9256	0.962666	no
MEALZ_RS04455	histidine kinase	32.4678	21.3975	-0.60157	-1.74707	0.0146	0.0616565	no
MEALZ_RS04460	GTPase	129.765	133.38	0.039634	0.0876941	0.9014	0.949231	no
MEALZ_RS04465	two-component sensor histidine kinase	69.6467	67.5761	-0.0435415	-0.101768	0.8903	0.94353	no
MEALZ_RS04470	secretion system protein E	37.6269	35.3215	-0.0912157	-0.289588	0.6831	0.82551	no
MEALZ_RS04475	DDE transposase	123.193	112.319	-0.133311	-0.431198	0.5436	0.730527	no
MEALZ_RS04480	response regulator	103.816	124.495	0.262059	0.831392	0.22915	0.428629	no
MEALZ_RS04485	histidine kinase	58.137	87.313	0.586739	1.90082	0.00745	0.0366427	yes
MEALZ_RS04490	GGDEF domain-containing protein	31.4705	26.5526	-0.245149	-0.657122	0.35805	0.56755	no
MEALZ_RS04495	pantetheine-phosphate adenylyltransferase	104.21	61.1613	-0.768807	-2.03748	0.00465	0.0252976	yes
MEALZ_RS04500	ferredoxin	108.172	109.838	0.0220394	0.0457904	0.93875	0.968425	no
MEALZ_RS04505	B12-binding domain-containing radical SAM protein	25.135	16.9319	-0.569952	-1.54756	0.0311	0.108991	no
MEALZ_RS04510	tRNA-Met	0	0	0	0	1	1	no
MEALZ_RS04515	ribosome maturation factor	392.992	71.7986	-2.45247	-2.41988	0.0036	0.0206974	yes
MEALZ_RS04525	translation initiation factor IF-2	380.182	330.428	-0.202352	-0.557922	0.42535	0.630557	no
MEALZ_RS04530	ribosome-binding factor A	492.998	484.572	-0.0248729	-0.080091	0.91085	0.955477	no
MEALZ_RS04535	tRNA pseudouridine(55) synthase	199.999	222.897	0.156385	0.505765	0.4721	0.670811	no
MEALZ_RS04540	30S ribosomal protein S15	475.598	549.921	0.209483	0.626413	0.3664	0.576578	no
MEALZ_RS04545	polyribonucleotide nucleotidyltransferase	378.667	270.844	-0.483467	-1.36994	0.051	0.153863	no
MEALZ_RS04550	cytochrome c6	569.445	370.921	-0.618442	-1.90354	0.00685	0.0345304	yes
MEALZ_RS04555	carboxylate--amine ligase	84.8622	135.177	0.671651	2.13561	0.00255	0.0157686	yes
MEALZ_RS04560	hypothetical protein	66.8644	126.766	0.922861	2.86394	5e-05	0.000618375	yes
MEALZ_RS04565	ribosomal-protein-alanine N-acetyltransferase	44.9758	72.3053	0.684951	2.04155	0.00305	0.018274	yes
MEALZ_RS04570	hypothetical protein	37.3518	97.7935	1.38856	3.84611	5e-05	0.000618375	yes
MEALZ_RS04575	hypothetical protein	128.168	67.9057	-0.91643	-2.63464	0.0002	0.00204222	yes
MEALZ_RS04580	TonB-dependent receptor	22.8938	15.3896	-0.572994	-1.5646	0.02515	0.0928227	no
MEALZ_RS04585	adenosylcobinamide kinase	18.859	19.6296	0.05778	0.0559688	0.93865	0.968425	no
MEALZ_RS04590	cobyric acid synthase CobQ	22.7869	23.3965	0.0380898	0.0841503	0.90405	0.950681	no
MEALZ_RS04595	alpha-ribazole phosphatase	15.8615	17.9409	0.177727	0.179158	0.80615	0.899932	no
MEALZ_RS04600	adenosylcobinamide-GDP ribazoletransferase	20.7382	21.8398	0.0746689	0.102508	0.8839	0.940585	no
MEALZ_RS04605	HicB family protein	140.587	180.213	0.358243	0.618151	0.3741	0.583012	no
MEALZ_RS04610	peroxiredoxin	82.7933	77.5288	-0.094782	-0.251928	0.72685	0.851591	no
MEALZ_RS04615	integrase	43.0341	63.6045	0.563649	0.88725	0.20835	0.405136	no
MEALZ_RS04620	hypothetical protein	10.6216	11.5244	0.117694	0.173926	0.798	0.894764	no
MEALZ_RS04625	nicotinate-nucleotide--dimethylbenzimidazole phosphoribosyltransferase	15.2882	12.4558	-0.295605	-0.530984	0.4507	0.653057	no
MEALZ_RS04630	5,6-dimethylbenzimidazole synthase	15.1784	4.59479	-1.72395	-1.6303	0.02975	0.105592	no
MEALZ_RS04635	homoserine kinase	20.3163	7.48398	-1.44076	-2.2224	0.004	0.0224673	yes
MEALZ_RS04640	cobalamin biosynthesis protein CobD	28.9451	15.788	-0.874495	-1.25942	0.0849	0.219498	no
MEALZ_RS04645	aminotransferase	63.1183	20.7312	-1.60626	-3.58606	5e-05	0.000618375	yes
MEALZ_RS04650	membrane protein	36.5635	40.7713	0.15715	0.484432	0.4921	0.689115	no
MEALZ_RS04655	sulfurtransferase	44.5808	31.1313	-0.518057	-1.08775	0.1243	0.286627	no
MEALZ_RS04660	hypothetical protein	10.9652	12.6573	0.207039	0.180598	0.78175	0.884596	no
MEALZ_RS04665	transporter	54.1016	78.6019	0.538892	1.70545	0.01205	0.0528299	no
MEALZ_RS04670	alpha-amylase	58.6179	55.6415	-0.0751811	-0.242269	0.7313	0.855044	no
MEALZ_RS04675	hypothetical protein	3.08627	0.557363	-2.46917	-1.16851	0.27475	0.480414	no
MEALZ_RS04680	FAD-linked oxidase	113.933	90.6029	-0.330562	-1.00166	0.1521	0.327708	no
MEALZ_RS04690	hypothetical protein	3.29992	2.28886	-0.527806	-0.378352	0.5814	0.757056	no
MEALZ_RS04695	type I secretion system permease/ATPase	302.534	102.184	-1.56592	-4.83492	5e-05	0.000618375	yes
MEALZ_RS04700	HlyD family type I secretion periplasmic adaptorsubunit	132.339	86.7494	-0.609316	-1.46468	0.0372	0.123624	no
MEALZ_RS04705	type I secretion outer membrane protein	88.9476	49.157	-0.855558	-1.75155	0.01385	0.0591584	no
MEALZ_RS04710	hypothetical protein	129.388	130.486	0.0121927	0.0375261	0.9603	0.978983	no
MEALZ_RS04715	hypothetical protein	595.109	642.326	0.110151	0.323068	0.64175	0.799311	no
MEALZ_RS04720	SapC family protein	368.598	318.245	-0.211908	-0.674824	0.3356	0.54639	no
MEALZ_RS04725	hypothetical protein	1872.46	1053.79	-0.829351	-1.71483	0.01455	0.0614888	no
MEALZ_RS04730	hypothetical protein	630.668	313.675	-1.00761	-2.98596	5e-05	0.000618375	yes
MEALZ_RS04735	integrase	0	0.209414	inf	0	1	1	no
MEALZ_RS04740	ATP-binding protein	0	0	0	0	1	1	no
MEALZ_RS04755	hypothetical protein	241.098	209.329	-0.203848	-0.645031	0.3561	0.565284	no
MEALZ_RS04760	hypothetical protein	307.87	274.997	-0.162908	-0.499282	0.4716	0.670499	no
MEALZ_RS04765	ISL3 family transposase	64.661	76.7228	0.246761	0.781071	0.26205	0.466504	no
MEALZ_RS04770	hypothetical protein	103.128	127.195	0.302608	0.833372	0.2372	0.437546	no
MEALZ_RS04775	Fe2+-dependent dioxygenase	175.367	209.179	0.254366	0.820329	0.2424	0.443735	no
MEALZ_RS04780	hypothetical protein	17.6566	22.5075	0.350204	0.483446	0.4842	0.68176	no
MEALZ_RS04785	hypothetical protein	75.042	76.112	0.0204242	0.0614932	0.9277	0.963644	no
MEALZ_RS04790	hypothetical protein	42.5491	47.3828	0.155235	0.309432	0.66695	0.816711	no
MEALZ_RS04795	tRNA-Arg	0	0	0	0	1	1	no
MEALZ_RS04800	FlgN family protein	229.261	152.898	-0.584424	-0.932591	0.1613	0.341736	no
MEALZ_RS04805	flagellar biosynthesis anti-sigma factor FlgM	353.174	967.772	1.45429	3.13435	5e-05	0.000618375	yes
MEALZ_RS04810	flagellar basal body P-ring biosynthesis proteinFlgA	37.4094	47.7582	0.352347	0.919448	0.1962	0.389369	no
MEALZ_RS04815	chemotaxis protein CheW	246.835	291.204	0.238484	0.764171	0.2726	0.47781	no
MEALZ_RS04820	hypothetical protein	125.955	168.815	0.422533	1.36059	0.05425	0.160308	no
MEALZ_RS04825	flagellar basal-body rod protein FlgB	195.89	269.277	0.459046	1.38089	0.05175	0.155419	no
MEALZ_RS04830	flagellar basal body rod protein FlgC	147.968	255.026	0.785357	2.3315	0.0012	0.00870984	yes
MEALZ_RS04835	flagellar hook capping protein	210.346	272.935	0.375796	1.21772	0.08585	0.221188	no
MEALZ_RS04840	flagellar hook-basal body protein	185.343	227.995	0.298803	0.94282	0.1753	0.361212	no
MEALZ_RS04845	flagellar basal body rod protein FlgF	145.6	176.019	0.273721	0.877301	0.2104	0.407399	no
MEALZ_RS04850	flagellar basal body rod protein FlgG	233.639	325.555	0.47862	1.54448	0.0281	0.100996	no
MEALZ_RS04860	flagellar P-ring protein FlgI	108.864	183.836	0.755888	2.44091	0.00065	0.00538526	yes
MEALZ_RS04865	flagellar rod assembly protein/muramidase FlgJ	221.165	509.414	1.20371	3.62528	5e-05	0.000618375	yes
MEALZ_RS04870	flagellar hook-associated protein FlgK	236.212	520.096	1.1387	3.26	5e-05	0.000618375	yes
MEALZ_RS04875	flagellar hook-associated protein 3	154.955	256.173	0.725273	2.31828	0.0011	0.00813728	yes
MEALZ_RS04880	peptidase	190.078	237.385	0.320641	1.01231	0.15145	0.326838	no
MEALZ_RS04885	MEKHLA domain-containing protein	52.7488	68.7141	0.381467	0.948019	0.18195	0.370632	no
MEALZ_RS04890	acylphosphatase	26.6008	26.4437	-0.00854901	-0.0051452	0.97885	0.987863	no
MEALZ_RS04895	23S rRNA (guanine(2445)-N(2))/(guanine(2069)-N(7))- methyltransferase	28.8686	29.3485	0.0237874	0.0721882	0.91665	0.958688	no
MEALZ_RS04900	EAL domain-containing protein	53.9832	36.8194	-0.552046	-1.48675	0.03295	0.113445	no
MEALZ_RS04905	ribonuclease D	40.8191	26.9598	-0.598435	-1.66913	0.0181	0.0727104	no
MEALZ_RS04910	ABC transporter substrate-binding protein	43.5404	52.176	0.261032	0.320186	0.64815	0.803679	no
MEALZ_RS04920	two-component system response regulator	68.0315	117.475	0.788074	2.53117	0.0003	0.00287418	yes
MEALZ_RS04925	glycine dehydrogenase (aminomethyl-transferring)	45.8613	48.3084	0.0749985	0.239842	0.738	0.859932	no
MEALZ_RS04935	HDIG domain-containing protein	56.4198	61.5737	0.126112	0.368814	0.5965	0.767012	no
MEALZ_RS04940	two-component system response regulator	41.3448	44.3844	0.102349	0.32752	0.6427	0.799889	no
MEALZ_RS04945	multicopper oxidase	27.704	25.6647	-0.110307	-0.161744	0.8193	0.906985	no
MEALZ_RS04950	multicopper oxidase	18.9847	26.7536	0.494901	1.19406	0.09135	0.231318	no
MEALZ_RS04955	hypothetical protein	24.1758	33.0805	0.45242	1.04192	0.1378	0.305549	no
MEALZ_RS04960	ribosome small subunit-dependent GTPase	57.2435	31.3559	-0.868375	-1.06673	0.1315	0.297206	no
MEALZ_RS04965	peptidase M48	124.668	121.363	-0.0387648	-0.111167	0.8755	0.93615	no
MEALZ_RS04970	oligoribonuclease	228.896	147.167	-0.637243	-1.46483	0.03745	0.124179	no
MEALZ_RS04975	chromosome condensation protein CrcB	79.3986	88.9913	0.16455	0.305662	0.6568	0.810407	no
MEALZ_RS04980	hypothetical protein	89.4782	154.03	0.783605	0.877348	0.20375	0.400165	no
MEALZ_RS04985	serine--tRNA ligase	121.615	175.178	0.526499	1.68558	0.01655	0.0679694	no
MEALZ_RS04990	tungsten ABC transporter substrate-binding protein	78.0064	96.2969	0.303898	0.92507	0.19055	0.382284	no
MEALZ_RS04995	chemotaxis protein CheR	105.508	65.3735	-0.690578	-2.10129	0.0033	0.0193735	yes
MEALZ_RS05000	sulfur oxidation c-type cytochrome SoxX	39.356	45.7729	0.217911	0.242624	0.734	0.857194	no
MEALZ_RS05005	thiamine phosphate synthase	30.9091	29.0533	-0.0893273	-0.136605	0.84955	0.922334	no
MEALZ_RS05010	hydroxymethylpyrimidine/phosphomethylpyrimidine kinase	55.8883	42.8361	-0.383719	-0.860201	0.21775	0.4163	no
MEALZ_RS05015	membrane protein	66.0641	49.6908	-0.41089	-0.981205	0.17065	0.354998	no
MEALZ_RS05020	thioredoxin	71.0888	64.3228	-0.144294	-0.381592	0.59345	0.764745	no
MEALZ_RS05025	phosphoglycerate dehydrogenase	195.338	179.744	-0.12003	-0.330116	0.63645	0.795758	no
MEALZ_RS05030	haloacid dehalogenase	134.107	150.926	0.170462	0.226738	0.7447	0.86378	no
MEALZ_RS05035	hypothetical protein	171.974	165.571	-0.0547419	-0.176443	0.8061	0.899932	no
MEALZ_RS05045	crossover junction endodeoxyribonuclease RuvC	61.9954	88.2665	0.509705	0.699061	0.3182	0.528799	no
MEALZ_RS05050	Holliday junction branch migration protein RuvA	114.12	159.387	0.48198	1.01493	0.14365	0.315012	no
MEALZ_RS05055	Holliday junction branch migration DNA helicase RuvB	46.9912	58.7597	0.322435	0.615588	0.38715	0.595965	no
MEALZ_RS05060	tol-pal system-associated acyl-CoA thioesterase	119.159	165.652	0.475272	0.574008	0.42025	0.626178	no
MEALZ_RS05065	Tol-Pal system subunit TolQ	174.937	244.309	0.481875	1.07433	0.12485	0.28734	no
MEALZ_RS05070	protein TolR	251.693	361.097	0.520719	0.990041	0.1553	0.332206	no
MEALZ_RS05075	protein TolA	143.973	224.393	0.640232	1.99477	0.00615	0.0317383	yes
MEALZ_RS05080	Tol-Pal system beta propeller repeat protein TolB	177.597	278.918	0.651231	2.0492	0.00465	0.0252976	yes
MEALZ_RS05085	peptidoglycan-associated lipoprotein	594.912	789.447	0.408166	0.919632	0.19155	0.383646	no
MEALZ_RS05090	tol-pal system protein YbgF	315.698	332.448	0.0745845	0.140736	0.83555	0.91575	no
MEALZ_RS05095	7-carboxy-7-deazaguanine synthase	127.979	92.861	-0.462758	-1.39416	0.0445	0.140201	no
MEALZ_RS05100	7-cyano-7-deazaguanine synthase QueC	79.6748	78.6185	-0.0192539	-0.0557071	0.94025	0.968794	no
MEALZ_RS05105	tRNA-Lys	0	0	0	0	1	1	no
MEALZ_RS05110	integrase	12.7828	18.0087	0.494487	1.11717	0.11345	0.269193	no
MEALZ_RS05115	hypothetical protein	30.9871	25.2129	-0.297509	-0.30786	0.65125	0.806184	no
MEALZ_RS05120	23S rRNA (adenine(2503)-C(2))-methyltransferase RlmN	40.2089	45.1795	0.168154	0.482748	0.49515	0.691231	no
MEALZ_RS05125	hypothetical protein	74.769	61.466	-0.282651	-0.556306	0.4203	0.626178	no
MEALZ_RS05130	hypothetical protein	46.6918	29.7584	-0.649874	-1.31452	0.06355	0.17898	no
MEALZ_RS05135	hypothetical protein	22.9707	20.7551	-0.14633	-0.216161	0.75875	0.872285	no
MEALZ_RS05140	hypothetical protein	67.8209	38.9359	-0.80063	-1.40923	0.05045	0.152744	no
MEALZ_RS05145	hypothetical protein	18.6084	36.573	0.974822	1.16365	0.11925	0.279075	no
MEALZ_RS05150	hypothetical protein	43.8182	44.3291	0.0167235	0.0346272	0.9673	0.981948	no
MEALZ_RS05155	general secretion pathway protein GspH	187.224	146.131	-0.357501	-0.795255	0.25775	0.461462	no
MEALZ_RS05160	hypothetical protein	89.8119	111.726	0.314985	0.722986	0.3031	0.512909	no
MEALZ_RS05165	hypothetical protein	57.3342	90.979	0.666138	2.09965	0.00355	0.0205384	yes
MEALZ_RS05170	hypothetical protein	133.471	201.459	0.593964	1.9227	0.00725	0.0359252	yes
MEALZ_RS05175	hypothetical protein	7.36544	3.84735	-0.936908	-0.45864	0.5808	0.756669	no
MEALZ_RS05180	hypothetical protein	104.949	156.366	0.575244	1.3852	0.04825	0.148072	no
MEALZ_RS05185	hypothetical protein	59.2574	72.5763	0.292502	0.630544	0.3647	0.575039	no
MEALZ_RS05190	CopG family transcriptional regulator	142.638	146.75	0.0410029	0.0793273	0.91045	0.955141	no
MEALZ_RS05195	translation repressor RelE	26.1087	28.9205	0.147562	0.167106	0.8112	0.902114	no
MEALZ_RS05200	hypothetical protein	26.0282	23.788	-0.129843	-0.136392	0.8466	0.920489	no
MEALZ_RS05205	metal-dependent hydrolase	17.2237	12.1521	-0.503187	-1.01808	0.1543	0.330599	no
MEALZ_RS05210	hypothetical protein	57.447	67.7158	0.237262	0.322243	0.63975	0.797984	no
MEALZ_RS05215	metal-dependent hydrolase	85.2122	111.969	0.393967	1.09751	0.1189	0.278365	no
MEALZ_RS05220	hypothetical protein	36.7319	46.8665	0.351523	0.783734	0.26915	0.473499	no
MEALZ_RS05225	hypothetical protein	9.45873	15.2482	0.688918	0.658291	0.34085	0.551556	no
MEALZ_RS05230	DNA polymerase V subunit UmuC	1.13768	2.76863	1.28307	1.51537	0.04295	0.136833	no
MEALZ_RS05235	DNA polymerase V subunit D	2.64722	1.52086	-0.799596	-0.467695	0.52885	0.719596	no
MEALZ_RS05240	hypothetical protein	166.694	166.195	-0.00432793	-0.00748976	0.96875	0.982618	no
MEALZ_RS05245	hypothetical protein	173.476	131.646	-0.398066	-1.19939	0.08445	0.218713	no
MEALZ_RS05250	cupin	143.36	84.2506	-0.766881	-1.90602	0.0092	0.0429345	yes
MEALZ_RS05255	DNA polymerase V subunit D	3.41567	7.07748	1.05107	1.00568	0.1532	0.329128	no
MEALZ_RS05260	repressor LexA	224.154	163.424	-0.455868	-1.44815	0.0436	0.138167	no
MEALZ_RS05265	hypothetical protein	88.8221	89.3978	0.00932113	0.0244451	0.97505	0.985777	no
MEALZ_RS05270	DNA invertase	16.4376	16.7683	0.0287363	0.0408681	0.95645	0.976809	no
MEALZ_RS05275	cupin	121.721	214.11	0.814779	2.20235	0.00245	0.0152767	yes
MEALZ_RS05280	hypothetical protein	146.012	72.2916	-1.01419	-2.72466	0.00015	0.00160578	yes
MEALZ_RS05285	hypothetical protein	14.4346	14.4211	-0.00135441	-0.00134258	0.9237	0.961862	no
MEALZ_RS05290	ISL3 family transposase	0	0	0	0	1	1	no
MEALZ_RS05305	hypothetical protein	86.0589	186.787	1.118	2.72997	0.00025	0.00246228	yes
MEALZ_RS05310	inorganic pyrophosphatase	59.4384	41.9882	-0.50141	-1.20166	0.09375	0.235796	no
MEALZ_RS05315	magnesium transporter	6.91069	6.57465	-0.0719148	-0.149735	0.83075	0.913817	no
MEALZ_RS05320	cytochrome c	144.061	158.492	0.137724	0.430139	0.54045	0.728425	no
MEALZ_RS05325	hypothetical protein	34.2127	26.0951	-0.390752	-0.901109	0.20295	0.399184	no
MEALZ_RS05330	nitroreductase	37.6044	22.6553	-0.731051	-2.1316	0.00205	0.0133178	yes
MEALZ_RS05335	alkaline phosphatase	276.888	466.32	0.752018	2.40882	0.0008	0.00634635	yes
MEALZ_RS05340	histidine kinase	166.013	156.672	-0.0835541	-0.267316	0.704	0.837718	no
MEALZ_RS05350	hypothetical protein	151.066	92.7306	-0.704058	-1.59258	0.02875	0.103053	no
MEALZ_RS05355	IS110 family transposase	0	0	0	0	1	1	no
MEALZ_RS05360	GNAT family N-acetyltransferase	84.7379	128.156	0.596825	1.84927	0.00935	0.0434817	yes
MEALZ_RS05365	hypothetical protein	11.3798	10.3043	-0.143239	-0.154609	0.82615	0.911274	no
MEALZ_RS05370	hypothetical protein	43.5056	31.8572	-0.449584	-1.24956	0.07415	0.1997	no
MEALZ_RS05375	MBL fold metallo-hydrolase	72.7104	54.3365	-0.420241	-0.619698	0.3713	0.58115	no
MEALZ_RS05380	GGDEF-domain containing protein	65.6949	66.9624	0.0275688	0.0782745	0.90965	0.954553	no
MEALZ_RS05385	glycosyl transferase	38.2696	29.0453	-0.397894	-1.01548	0.15	0.324647	no
MEALZ_RS05390	haloacid dehalogenase	17.5202	9.51619	-0.880565	-0.962136	0.16405	0.345662	no
MEALZ_RS05395	diguanylate phosphodiesterase	17.3512	9.17248	-0.919651	-2.11827	0.00385	0.0217887	yes
MEALZ_RS05400	hypothetical protein	11780.2	24646	1.06499	3.04671	5e-05	0.000618375	yes
MEALZ_RS05405	hypothetical protein	17.9316	33.0262	0.881112	1.11186	0.1128	0.268023	no
MEALZ_RS05410	UPF0016 family membrane protein	111.734	118.359	0.0831057	0.25119	0.7186	0.846742	no
MEALZ_RS05415	ZIP family metal transporter	55.4854	34.002	-0.706489	-1.98512	0.00455	0.024901	yes
MEALZ_RS05420	hypothetical protein	39.459	39.9886	0.0192332	0.0562006	0.9354	0.967133	no
MEALZ_RS05425	GTP-binding protein	45.323	53.1503	0.229836	0.718909	0.2985	0.507786	no
MEALZ_RS05430	hypothetical protein	0	3.4267	inf	#NAME?	0.23495	0.435253	no
MEALZ_RS05435	sodium:proton antiporter	14.5218	13.6938	-0.0846958	-0.235451	0.73765	0.859776	no
MEALZ_RS05440	hypothetical protein	15.9621	6.89541	-1.21094	-0.676617	0.34995	0.559386	no
MEALZ_RS05445	GGDEF domain-containing protein	29.0291	30.4015	0.0666429	0.172006	0.81055	0.901643	no
MEALZ_RS05450	NUDIX domain-containing protein	34.5833	42.711	0.304535	0.681238	0.3315	0.54245	no
MEALZ_RS05455	cytochrome c	268.891	181.833	-0.56441	-1.80954	0.0104	0.0471175	yes
MEALZ_RS05460	hypothetical protein	134.634	102.289	-0.396394	-1.08037	0.12605	0.289322	no
MEALZ_RS05465	NAD-dependent malic enzyme	69.874	58.9149	-0.246124	-0.79308	0.25465	0.458178	no
MEALZ_RS05470	glycogen phosphorylase	15.4144	28.1568	0.869202	2.56288	0.0002	0.00204222	yes
MEALZ_RS05475	16S rRNA (adenine(1518)-N(6)/adenine(1519)-N(6))- dimethyltransferase	25.509	14.6796	-0.797193	-0.898507	0.2056	0.402475	no
MEALZ_RS05480	4-hydroxythreonine-4-phosphate dehydrogenase PdxA	102.019	51.5043	-0.986073	-2.77876	5e-05	0.000618375	yes
MEALZ_RS05485	hypothetical protein	106.503	140.421	0.398863	1.06331	0.1313	0.296922	no
MEALZ_RS05490	hypothetical protein	112.217	117.96	0.0720146	0.222281	0.7488	0.865678	no
MEALZ_RS05495	molecular chaperone DnaK	163.305	192.764	0.239266	0.742365	0.2919	0.500621	no
MEALZ_RS05500	molecular chaperone DnaK	85.0549	91.9783	0.112899	0.358396	0.60755	0.775304	no
MEALZ_RS05505	hypothetical protein	93.7365	117.387	0.324585	1.04719	0.12995	0.29493	no
MEALZ_RS05510	primosomal protein N' (replication factor Y) - superfamily II helicase	71.7185	81.7558	0.188975	0.601868	0.39215	0.60072	no
MEALZ_RS05515	DNA mismatch repair protein MutS	29.7554	35.4441	0.252396	0.802163	0.25945	0.463742	no
MEALZ_RS05520	damage-inducible protein CinA	91.034	150.631	0.726542	2.04466	0.00475	0.0257012	yes
MEALZ_RS05525	oxidoreductase	185.504	186.779	0.00988433	0.0318253	0.96445	0.980758	no
MEALZ_RS05530	nitrate ABC transporter substrate-binding protein	14.801	10.0326	-0.560999	-1.19231	0.09545	0.238865	no
MEALZ_RS05535	integrase	71.6177	197.323	1.46217	4.66704	5e-05	0.000618375	yes
MEALZ_RS05545	hypothetical protein	51.068	63.8375	0.321985	0.95606	0.1694	0.353425	no
MEALZ_RS05550	hypothetical protein	96.8461	112.828	0.220365	0.612224	0.38625	0.594809	no
MEALZ_RS05555	glutamate--tRNA ligase	202.222	221.232	0.129622	0.409085	0.55935	0.742671	no
MEALZ_RS05560	tRNA-Ala	0	0	0	0	1	1	no
MEALZ_RS05565	tRNA-Glu	0	0	0	0	1	1	no
MEALZ_RS05570	tRNA-Glu	0	0	0	0	1	1	no
MEALZ_RS05575	bacterioferritin	313.733	184.5	-0.765917	-2.39566	0.00105	0.00783532	yes
MEALZ_RS05580	exosortase system-associated protein, TIGR04073 family	391.34	450.654	0.203596	0.634687	0.35805	0.56755	no
MEALZ_RS05585	Rossman fold protein, TIGR00730 family	84.5715	51.9784	-0.702259	-1.89429	0.0085	0.0406198	yes
MEALZ_RS05590	hypothetical protein	96.4065	57.1366	-0.754715	-2.06863	0.00355	0.0205384	yes
MEALZ_RS05595	MFS transporter	59.5638	54.7939	-0.120421	-0.380489	0.57625	0.753965	no
MEALZ_RS05600	glutathione-disulfide reductase	263.732	141.884	-0.894358	-2.791	0.0001	0.00113134	yes
MEALZ_RS05605	peroxiredoxin	532.012	262.256	-1.02048	-3.22329	5e-05	0.000618375	yes
MEALZ_RS05610	ferritin	421.896	284.623	-0.567837	-1.61361	0.021	0.0811932	no
MEALZ_RS05615	hypothetical protein	61.8427	48.1401	-0.361363	-0.528406	0.4575	0.65947	no
MEALZ_RS05620	hypothetical protein	59.7608	71.3434	0.255582	0.291403	0.66465	0.815828	no
MEALZ_RS05625	hypothetical protein	56.9791	55.9509	-0.0262726	-0.0635542	0.9245	0.962192	no
MEALZ_RS05630	hypothetical protein	38.8616	45.5969	0.23059	0.447235	0.53145	0.721914	no
MEALZ_RS05635	hypothetical protein	36.1802	32.822	-0.140541	-0.327273	0.6365	0.795758	no
MEALZ_RS05640	sodium-independent anion transporter	37.3967	41.7072	0.157389	0.48237	0.48215	0.679996	no
MEALZ_RS05645	transcriptional regulator	48.4018	65.9068	0.445365	1.19524	0.0932	0.234709	no
MEALZ_RS05650	group 1 hemoglobin	166.979	395.844	1.24527	3.74481	5e-05	0.000618375	yes
MEALZ_RS05655	oxygenase	282.176	495.283	0.81166	2.50916	0.00065	0.00538526	yes
MEALZ_RS05660	hypothetical protein	66.1335	134.628	1.02552	1.72076	0.0179	0.0719796	no
MEALZ_RS05665	cytochrome c	50.4664	115.345	1.19256	2.88653	0.0001	0.00113134	yes
MEALZ_RS05670	nitric oxide reductase	115.093	298.613	1.37548	4.28394	5e-05	0.000618375	yes
MEALZ_RS05675	metal-dependent hydrolase	58.1009	113.278	0.963237	2.77888	0.00025	0.00246228	yes
MEALZ_RS05680	protein disulfide oxidoreductase	56.0337	107.939	0.945847	0.921677	0.2051	0.401891	no
MEALZ_RS05685	spermidine synthase	67.5568	102.022	0.594707	1.78892	0.01195	0.0524684	no
MEALZ_RS05690	antibiotic biosynthesis monooxygenase	205.43	295.46	0.524316	1.43839	0.0459	0.143327	no
MEALZ_RS05695	alcohol dehydrogenase	90.836	126.396	0.47661	1.53262	0.0297	0.105446	no
MEALZ_RS05700	phenylacetate--CoA ligase	46.1959	82.7302	0.840648	2.64159	0.0003	0.00287418	yes
MEALZ_RS05705	hypothetical protein	14.1709	12.6588	-0.162797	-0.248542	0.7228	0.848829	no
MEALZ_RS05710	hypothetical protein	23.8777	39.6175	0.730473	1.54296	0.0331	0.113797	no
MEALZ_RS05715	cytochrome c oxidase subunit II	38.3186	59.4171	0.632832	0.875721	0.20785	0.404889	no
MEALZ_RS05720	cytochrome c oxidase subunit I	31.2369	48.7063	0.640859	1.68477	0.0176	0.0710362	no
MEALZ_RS05725	hypothetical protein	42.7028	57.8068	0.436907	0.342269	0.63725	0.796363	no
MEALZ_RS05730	hypothetical protein	14.8524	17.311	0.220988	0.198761	0.76625	0.87753	no
MEALZ_RS05735	hypothetical protein	121.171	115.656	-0.0672015	-0.201602	0.7691	0.878352	no
MEALZ_RS05740	hypothetical protein	375.887	386.771	0.0411812	0.120213	0.86325	0.92954	no
MEALZ_RS05745	thiolase	137.952	141.589	0.0375483	0.121777	0.8656	0.931064	no
MEALZ_RS05750	2-oxoisovalerate dehydrogenase E1 subunit beta	32.1686	39.5261	0.297152	0.335268	0.62695	0.790479	no
MEALZ_RS05755	hypothetical protein	33.1367	56.9941	0.782384	1.38092	0.0612	0.174292	no
MEALZ_RS05760	hypothetical protein	57.1628	52.4436	-0.12431	-0.253293	0.71885	0.846869	no
MEALZ_RS05770	helicase	24.4523	26.4424	0.112883	0.361328	0.61045	0.777638	no
MEALZ_RS05780	hypothetical protein	227.499	195.254	-0.220504	-0.708015	0.3167	0.526966	no
MEALZ_RS05785	hypothetical protein	134.049	134.051	1.41166e-05	4.50581e-05	0.997	0.997167	no
MEALZ_RS05790	restriction endonuclease	77.7468	98.6184	0.343074	1.0944	0.1235	0.285553	no
MEALZ_RS05795	hypothetical protein	97.918	114.025	0.219705	0.699086	0.3106	0.520732	no
MEALZ_RS05800	hypothetical protein	48.6207	64.4996	0.407721	0.890661	0.2076	0.404697	no
MEALZ_RS05810	DNA polymerase	92.2525	125.46	0.443565	0.758617	0.28465	0.491646	no
MEALZ_RS05815	DUF86 domain-containing protein	91.3283	75.0932	-0.28238	-0.552805	0.4357	0.640496	no
MEALZ_RS05820	hypothetical protein	72.2019	73.9304	0.0341309	0.0688294	0.93035	0.964667	no
MEALZ_RS05825	DDE transposase	0.163195	0.218427	0.420552	0	1	1	no
MEALZ_RS05830	hypothetical protein	98.9332	93.5215	-0.0811558	-0.197578	0.78095	0.88411	no
MEALZ_RS05835	hypothetical protein	97.4975	86.6836	-0.169606	-0.255449	0.7206	0.847986	no
MEALZ_RS05840	RelE/StbE family addiction module toxin	45.0917	51.4069	0.189102	0.295954	0.6609	0.813326	no
MEALZ_RS05845	hypothetical protein	74.7604	90.7156	0.279075	0.90367	0.2031	0.399348	no
MEALZ_RS05850	hypothetical protein	19.3262	18.7255	-0.045551	-0.0496836	0.95165	0.973988	no
MEALZ_RS05855	hypothetical protein	23.6548	30.5996	0.371378	0.498092	0.4736	0.672143	no
MEALZ_RS05860	curli production assembly protein CsgG	157.971	178.934	0.179768	0.577611	0.40605	0.613828	no
MEALZ_RS05865	DUF4810 domain-containing protein	127.647	168.359	0.399382	0.735074	0.29735	0.506334	no
MEALZ_RS05870	hypothetical protein	118.315	125.788	0.0883555	0.230417	0.7481	0.865325	no
MEALZ_RS05875	N-acetyltransferase	20.8925	49.1992	1.23565	2.49393	0.0008	0.00634635	yes
MEALZ_RS05880	hypothetical protein	21.7149	45.3895	1.06367	1.17058	0.1072	0.259307	no
MEALZ_RS05885	peptidase M15	7.47151	6.13177	-0.285096	-0.694587	0.32385	0.534397	no
MEALZ_RS05890	cysteine desulfurase	27.1782	13.9483	-0.962363	-2.43208	0.00095	0.00725681	yes
MEALZ_RS05895	hypothetical protein	267.35	202.433	-0.401284	-1.29934	0.06145	0.174754	no
MEALZ_RS05900	SWIM zinc finger family protein	54.0898	42.1343	-0.360359	-0.976528	0.16825	0.352096	no
MEALZ_RS05905	SAM-dependent methyltransferase	176.142	187.607	0.090975	0.282748	0.68675	0.827855	no
MEALZ_RS05910	DsbA family protein	14.3498	18.9669	0.402451	0.804593	0.25745	0.461064	no
MEALZ_RS05915	hypothetical protein	55.19	43.6272	-0.339178	-0.945885	0.18325	0.372328	no
MEALZ_RS05920	D-Ala-D-Ala carboxypeptidase 3 (S13)	33.203	51.0802	0.621453	1.80213	0.01025	0.0465615	yes
MEALZ_RS05925	L-serine ammonia-lyase	75.8636	103.136	0.443072	1.4342	0.0409	0.132457	no
MEALZ_RS05930	outer membrane protein assembly factor BamD	149.104	93.4567	-0.673951	-2.12287	0.0027	0.0165505	yes
MEALZ_RS05935	23S rRNA pseudouridine synthase D	80.2853	77.4149	-0.0525251	-0.118524	0.86905	0.932591	no
MEALZ_RS05940	laccase	93.1535	124.626	0.419924	0.948956	0.17515	0.361028	no
MEALZ_RS05945	ZIP family metal transporter	60.9681	87.7021	0.524556	1.56054	0.02805	0.100877	no
MEALZ_RS05955	alpha-D-glucose phosphate-specific phosphoglucomutase	106.23	77	-0.464255	-0.438791	0.5188	0.710521	no
MEALZ_RS05960	L,D-transpeptidase	2104.71	2006.55	-0.0689042	-0.170437	0.80875	0.901038	no
MEALZ_RS05965	hypothetical protein	2597.27	1485.55	-0.805995	-2.52209	0.0004	0.00363131	yes
MEALZ_RS05970	hypothetical protein	0	2.89418	inf	0	1	1	no
MEALZ_RS05975	transpeptidase	57.3738	73.2976	0.353374	0.882146	0.20765	0.404697	no
MEALZ_RS05980	recombinase	52.8838	16.1703	-1.70948	-2.58617	0.0018	0.0120205	yes
MEALZ_RS05985	DNA-deoxyinosine glycosylase	58.2822	62.77	0.107019	0.276761	0.7017	0.836648	no
MEALZ_RS05990	hypothetical protein	101.317	142.718	0.49429	0.784658	0.266	0.470452	no
MEALZ_RS05995	hypothetical protein	174.748	237.554	0.442982	1.40238	0.0479	0.1473	no
MEALZ_RS06000	DNA polymerase IV	27.1821	13.8133	-0.976604	-2.424	0.00155	0.0106547	yes
MEALZ_RS06005	lipase	223.661	194.777	-0.199487	-0.54623	0.43505	0.640165	no
MEALZ_RS06010	hypothetical protein	257.756	146.718	-0.81296	-2.59519	0.0002	0.00204222	yes
MEALZ_RS06015	tyrosine recombinase XerC	16.5116	9.1113	-0.857755	-1.09805	0.1282	0.292738	no
MEALZ_RS06020	hypothetical protein	32.6698	21.4194	-0.609039	-0.917725	0.19595	0.388937	no
MEALZ_RS06025	diaminopimelate epimerase	36.9854	32.7982	-0.17334	-0.339049	0.62435	0.788823	no
MEALZ_RS06030	diaminopimelate decarboxylase	37.1913	36.0519	-0.0448874	-0.130582	0.85045	0.922408	no
MEALZ_RS06035	C4-dicarboxylate ABC transporter	19.7933	14.6368	-0.435416	-1.00577	0.14395	0.315496	no
MEALZ_RS06040	C4-dicarboxylate ABC transporter permease	27.1617	17.9103	-0.600788	-0.882366	0.20835	0.405136	no
MEALZ_RS06045	lytic transglycosylase	293.642	205.422	-0.515468	-1.61987	0.02185	0.0836137	no
MEALZ_RS06050	hypothetical protein	186.343	136.194	-0.452293	-1.44972	0.0371	0.123429	no
MEALZ_RS06055	hypothetical protein	69.4393	47.9835	-0.533214	-1.11064	0.11725	0.275908	no
MEALZ_RS06060	peptidase M23	100.512	74.1557	-0.438736	-1.39135	0.046	0.143451	no
MEALZ_RS06065	hypothetical protein	348.321	235.547	-0.564403	-1.61281	0.0234	0.0877463	no
MEALZ_RS06070	hypothetical protein	364.33	306.728	-0.248289	-0.756692	0.28125	0.48796	no
MEALZ_RS06090	prepilin-type N-terminal cleavage/methylation domain-containing protein	145.204	119.589	-0.279998	-0.765061	0.27365	0.479018	no
MEALZ_RS06095	transposase	49.637	58.0774	0.226561	0.575543	0.4202	0.626178	no
MEALZ_RS06100	cytosolic protein	115.619	117.502	0.0233104	0.075154	0.91285	0.956451	no
MEALZ_RS06105	hypothetical protein	100.348	147.553	0.556231	1.64578	0.0211	0.0814217	no
MEALZ_RS06110	hypothetical protein	113.268	94.7518	-0.257512	-0.700802	0.3167	0.526966	no
MEALZ_RS06115	hypothetical protein	89.1575	95.7021	0.102194	0.18046	0.8005	0.896473	no
MEALZ_RS06120	succinyl-diaminopimelate desuccinylase	74.6632	70.5449	-0.0818552	-0.256472	0.7126	0.842973	no
MEALZ_RS06125	arsenate reductase	253.54	262.252	0.0487429	0.144243	0.83365	0.915208	no
MEALZ_RS06130	hypothetical protein	142.124	50.1167	-1.50379	-2.77397	0.00055	0.00470018	yes
MEALZ_RS06135	hypothetical protein	114.832	108.55	-0.0811648	-0.240471	0.73005	0.854251	no
MEALZ_RS06140	2,3,4,5-tetrahydropyridine-2,6-dicarboxylate N-succinyltransferase	174.511	131.939	-0.403453	-1.29812	0.06275	0.177564	no
MEALZ_RS06145	succinyldiaminopimelate transaminase	46.0326	32.2195	-0.514721	-1.0441	0.13965	0.308392	no
MEALZ_RS06150	peptidase	73.0683	96.6672	0.40378	0.933061	0.18505	0.374838	no
MEALZ_RS06155	formylmethanofuran dehydrogenase subunit B	354.263	249.935	-0.50327	-1.54673	0.02685	0.0977085	no
MEALZ_RS06160	formylmethanofuran dehydrogenase subunit A	264.343	283.633	0.101612	0.3066	0.662	0.814009	no
MEALZ_RS06165	hypothetical protein	241.122	349.517	0.5356	1.01191	0.1494	0.323935	no
MEALZ_RS06170	hypothetical protein	194.474	284.016	0.546399	1.19554	0.09035	0.229369	no
MEALZ_RS06175	hypothetical protein	354.623	584.146	0.720045	1.36282	0.05605	0.164085	no
MEALZ_RS06180	hypothetical protein	207.158	309.608	0.579714	1.43035	0.04285	0.136697	no
MEALZ_RS06185	formylmethanofuran--tetrahydromethanopterin N-formyltransferase	423.227	420.357	-0.00981706	-0.0219676	0.97375	0.985013	no
MEALZ_RS06190	formylmethanofuran dehydrogenase subunit C	344.552	337.62	-0.029324	-0.0556735	0.93255	0.965691	no
MEALZ_RS06195	hypothetical protein	95.5123	54.5829	-0.807238	-2.21969	0.0021	0.0135982	yes
MEALZ_RS06200	hypothetical protein	144.822	240.816	0.733647	2.27467	0.00125	0.00899624	yes
MEALZ_RS06205	response regulator	2.85271	2.15712	-0.403228	-0.395981	0.58855	0.761534	no
MEALZ_RS06210	MFS transporter	4.2052	3.24369	-0.37454	-0.670191	0.3406	0.551226	no
MEALZ_RS06215	nitrite reductase large subunit	31.8566	52.3819	0.717474	2.04076	0.00425	0.0235833	yes
MEALZ_RS06220	nitrite reductase small subunit	110.543	227.547	1.04157	1.35569	0.0595	0.171412	no
MEALZ_RS06225	phenazine biosynthesis protein PhzF	54.6159	104.165	0.931479	2.84258	5e-05	0.000618375	yes
MEALZ_RS06230	cyanate hydratase	48.0655	34.1483	-0.493186	-1.13648	0.1099	0.263544	no
MEALZ_RS06235	protein kinase	7.89181	6.28553	-0.328323	-0.74222	0.29215	0.500705	no
MEALZ_RS06240	formate transporter	17.0443	37.6084	1.14177	2.7683	0.00035	0.00326166	yes
MEALZ_RS06245	DUF389 domain-containing protein	23.177	13.1408	-0.818642	-2.26255	0.00115	0.00843404	yes
MEALZ_RS06250	hypothetical protein	85.8586	52.8265	-0.700701	-1.70834	0.01575	0.0653806	no
MEALZ_RS06255	universal stress protein A	50.3157	34.8	-0.531921	-1.20177	0.0876	0.224342	no
MEALZ_RS06260	hypothetical protein	24.1146	19.0015	-0.343798	-0.686764	0.32155	0.532219	no
MEALZ_RS06265	glutathione ABC transporter ATP-binding protein	55.0361	47.1561	-0.222934	-0.712933	0.3077	0.517541	no
MEALZ_RS06270	hypothetical protein	70.0827	41.1012	-0.769876	-1.92146	0.00715	0.0356664	yes
MEALZ_RS06275	pyridine nucleotide-disulfide oxidoreductase	89.8124	72.9547	-0.299913	-0.964163	0.16925	0.353255	no
MEALZ_RS06280	IS110 family transposase	40.4729	31.3651	-0.367794	-1.01804	0.147	0.320301	no
MEALZ_RS06285	diguanylate cyclase response regulator	89.465	112.6	0.331812	1.05572	0.1351	0.302085	no
MEALZ_RS06290	hypothetical protein	50.1256	68.9717	0.460458	1.36255	0.0533	0.158432	no
MEALZ_RS06295	haloacid dehalogenase	40.6987	57.3653	0.495196	1.32329	0.06475	0.181206	no
MEALZ_RS06305	cytochrome c oxidase subunit II	209.686	223.902	0.0946399	0.160435	0.81525	0.904177	no
MEALZ_RS06310	cytochrome c oxidase subunit I	107.594	138.508	0.364369	0.95146	0.17425	0.359856	no
MEALZ_RS06315	cytochrome c	141.9	154.154	0.119504	0.377066	0.58825	0.761411	no
MEALZ_RS06320	molybdopterin biosynthesis protein MoeB	35.7808	39.9561	0.159229	0.412392	0.55035	0.735694	no
MEALZ_RS06325	molecular chaperone GroES	98.7799	67.3598	-0.55233	-1.18688	0.09275	0.233822	no
MEALZ_RS06330	molecular chaperone GroEL	151.823	228.394	0.589129	1.82914	0.01085	0.0486763	yes
MEALZ_RS06335	transcriptional regulator	68.3315	85.8645	0.32951	0.637075	0.3738	0.582849	no
MEALZ_RS06340	hypothetical protein	1293.06	800.081	-0.692568	-2.15305	0.0022	0.0140703	yes
MEALZ_RS06345	integrase	0	0	0	0	1	1	no
MEALZ_RS06350	ATP-binding protein	0	0	0	0	1	1	no
MEALZ_RS06355	ISL3 family transposase	0.0873886	0.065032	-0.426294	0	1	1	no
MEALZ_RS06360	NADP oxidoreductase	347.601	165.52	-1.07042	-3.28472	5e-05	0.000618375	yes
MEALZ_RS06365	NADP oxidoreductase	319.771	232.227	-0.461502	-0.775013	0.26355	0.468337	no
MEALZ_RS06370	NADP oxidoreductase	461.754	355.377	-0.377772	-0.965277	0.17405	0.359629	no
MEALZ_RS06375	NADP oxidoreductase	273.666	164.155	-0.73736	-2.25234	0.0015	0.0103647	yes
MEALZ_RS06380	flagellar motor protein MotB	74.1652	451.185	2.6049	8.01444	5e-05	0.000618375	yes
MEALZ_RS06385	hypothetical protein	52.2365	52.9374	0.0192285	0.0594584	0.92985	0.964451	no
MEALZ_RS06390	hypothetical protein	52.3953	288.297	2.46005	7.36488	5e-05	0.000618375	yes
MEALZ_RS06395	hypothetical protein	51.0661	98.5865	0.949023	2.812	5e-05	0.000618375	yes
MEALZ_RS06400	delta(14)-sterol reductase	44.4934	104.375	1.23011	3.81776	5e-05	0.000618375	yes
MEALZ_RS06405	hypothetical protein	20.8024	12.9371	-0.685228	-1.7067	0.0174	0.0703955	no
MEALZ_RS06410	hopanoid C-3 methylase HpnR	264.804	274.208	0.0503489	0.153219	0.8236	0.909974	no
MEALZ_RS06420	molybdopterin molybdenumtransferase MoeA	28.497	20.4772	-0.476792	-1.01515	0.14655	0.319612	no
MEALZ_RS06425	sulfur oxidation c-type cytochrome SoxA	27.1783	23.4148	-0.215035	-0.358737	0.60825	0.775618	no
MEALZ_RS06430	thiosulfate oxidation carrier complex protein SoxZ	54.3827	41.9888	-0.373141	-0.409182	0.5624	0.744899	no
MEALZ_RS06435	thiosulfate oxidation carrier protein SoxY	77.7796	56.4222	-0.463129	-1.15334	0.107	0.258981	no
MEALZ_RS06440	hypothetical protein	62.4663	141.975	1.18448	2.56739	0.00045	0.00397644	yes
MEALZ_RS06445	hypothetical protein	95.9499	143.699	0.582693	1.58909	0.0261	0.095708	no
MEALZ_RS06450	1-deoxy-D-xylulose-5-phosphate synthase	47.5003	98.8309	1.05702	3.39309	5e-05	0.000618375	yes
MEALZ_RS06455	copper resistance protein	12.3375	45.1611	1.87203	5.12231	5e-05	0.000618375	yes
MEALZ_RS06460	copper resistance protein CopC	7.45519	71.8224	3.26812	4.5821	5e-05	0.000618375	yes
MEALZ_RS06465	hopanoid biosynthesis-associated RND transporterHpnN	3.51968	46.1774	3.71367	8.87212	5e-05	0.000618375	yes
MEALZ_RS06470	hypothetical protein	19.7723	28.8477	0.544977	0.212337	0.7402	0.860817	no
MEALZ_RS06475	transcriptional regulator	81.3428	185.611	1.19019	3.27617	5e-05	0.000618375	yes
MEALZ_RS06480	hypothetical protein	5.8335	18.1255	1.63559	2.54966	0.0023	0.0145233	yes
MEALZ_RS06485	sodium-independent anion transporter	9.5373	28.5596	1.58232	2.60272	0.0005	0.00435069	yes
MEALZ_RS06490	universal stress protein A	31.4293	84.0899	1.41982	3.07912	5e-05	0.000618375	yes
MEALZ_RS06500	aspartate aminotransferase family protein	93.6917	153.527	0.712495	1.6982	0.0148	0.0623908	no
MEALZ_RS06505	NAD-dependent epimerase	91.203	162.855	0.836436	1.6342	0.0229	0.0864958	no
MEALZ_RS06510	cobyrinic acid a,c-diamide synthase	97.445	76.0487	-0.357664	-1.07042	0.1194	0.279317	no
MEALZ_RS06515	metal-chelation protein CHAD	58.4758	33.4712	-0.804921	-2.45934	0.0003	0.00287418	yes
MEALZ_RS06520	phosphohistidine phosphatase	47.028	60.2551	0.357564	0.889661	0.21265	0.41016	no
MEALZ_RS06525	phosphate-binding protein	36.4859	67.826	0.894502	2.57528	0.00035	0.00326166	yes
MEALZ_RS06530	phosphate ABC transporter permease	41.4018	65.7097	0.666415	1.42241	0.04355	0.138167	no
MEALZ_RS06535	phosphate ABC transporter, permease protein PstA	58.6452	102.745	0.80898	1.79525	0.0113	0.0502797	no
MEALZ_RS06540	phosphate ABC transporter ATP-binding protein	57.4769	90.2941	0.651649	1.94586	0.00715	0.0356664	yes
MEALZ_RS06545	hypothetical protein	131.452	129.911	-0.0170094	-0.0381478	0.95175	0.974007	no
MEALZ_RS06550	phosphate transport system regulatory protein PhoU	128.025	195.282	0.609135	1.95023	0.00595	0.0308929	yes
MEALZ_RS06555	RNA polymerase factor sigma-32	241.021	338.03	0.487993	1.52137	0.03205	0.111276	no
MEALZ_RS06560	DNA-3-methyladenine glycosylase	89.3284	102.414	0.197225	0.56166	0.42005	0.626178	no
MEALZ_RS06565	transcriptional regulator	70.1793	99.332	0.501212	1.51182	0.0315	0.109845	no
MEALZ_RS06570	CRISPR-associated helicase/endonuclease Cas3	38.4107	154.199	2.00522	6.26417	5e-05	0.000618375	yes
MEALZ_RS06575	type I-C CRISPR-associated protein Cas5	57.282	127.465	1.15395	1.67952	0.02085	0.0807963	no
MEALZ_RS06580	type I-C CRISPR-associated protein Cas8c/Csd1	45.945	77.2022	0.748733	1.67973	0.0177	0.0713675	no
MEALZ_RS06585	type I-C CRISPR-associated protein Cas7/Csd2	52.8452	75.0193	0.505488	0.789621	0.26175	0.466248	no
MEALZ_RS06590	CRISPR-associated protein Cas4	29.7344	58.9016	0.986173	1.85425	0.01015	0.046354	yes
MEALZ_RS06595	subtype I-C CRISPR-associated endonuclease Cas1	25.7323	47.6187	0.887951	2.05542	0.0045	0.0246839	yes
MEALZ_RS06600	CRISPR-associated endonuclease Cas2	25.3114	41.0907	0.699024	1.13925	0.1092	0.26255	no
MEALZ_RS06605	L,D-transpeptidase	108.526	139.293	0.360083	1.16364	0.099	0.244775	no
MEALZ_RS06610	hypothetical protein	29.101	23.4999	-0.30841	-0.227366	0.7558	0.870349	no
MEALZ_RS06615	hypothetical protein	71.2005	78.208	0.13543	0.195961	0.77865	0.882928	no
MEALZ_RS06620	phosphoribosylglycinamide formyltransferase/formyltetrahydrofolate deformylase	51.659	24.2315	-1.09213	-2.59636	0.0003	0.00287418	yes
MEALZ_RS06625	dihydrolipoyl dehydrogenase	224.736	159.15	-0.497847	-1.54671	0.03	0.106322	no
MEALZ_RS06630	dihydrolipoyllysine-residue acetyltransferase	260.106	172.762	-0.590318	-1.83344	0.0093	0.0432829	yes
MEALZ_RS06635	pyruvate dehydrogenase (acetyl-transferring), homodimeric type	339.632	258.575	-0.393389	-1.09899	0.1184	0.277848	no
MEALZ_RS06640	citrate (Si)-synthase	280.35	265.723	-0.0773052	-0.238586	0.7347	0.857902	no
MEALZ_RS06645	ketohydroxyglutarate aldolase	264.237	173.76	-0.604738	-1.93964	0.0055	0.0291132	yes
MEALZ_RS06650	phosphogluconate dehydratase	102.306	78.3267	-0.385315	-1.2483	0.07685	0.204665	no
MEALZ_RS06655	5-(carboxyamino)imidazole ribonucleotide mutase	89.9132	75.3582	-0.254768	-0.470392	0.5011	0.696399	no
MEALZ_RS06660	5-(carboxyamino)imidazole ribonucleotide synthase	46.7961	51.4446	0.13663	0.339354	0.62965	0.792001	no
MEALZ_RS06665	hypothetical protein	257.478	114.95	-1.16344	-3.70125	5e-05	0.000618375	yes
MEALZ_RS06670	hypothetical protein	16.7009	15.4558	-0.111782	-0.272538	0.70495	0.838431	no
MEALZ_RS06680	chemotaxis protein MotA	48.0224	49.4866	0.0433305	0.10252	0.8832	0.94048	no
MEALZ_RS06685	DNA-binding response regulator	193.526	195.733	0.0163577	0.0524575	0.94	0.968775	no
MEALZ_RS06690	methylenetetrahydromethanopterin dehydrogenase	321.509	184.789	-0.79898	-2.55502	0.00015	0.00160578	yes
MEALZ_RS06695	methylenetetrahydromethanopterin dehydrogenase	379.518	225.318	-0.752208	-2.37542	0.00115	0.00843404	yes
MEALZ_RS06700	hypothetical protein	37.8978	28.2726	-0.422711	-0.572494	0.404	0.611657	no
MEALZ_RS06705	5-formyltetrahydrofolate cyclo-ligase	182.111	188.708	0.0513445	0.163337	0.8116	0.90239	no
MEALZ_RS06710	carboxynorspermidine decarboxylase	91.8914	104.106	0.180056	0.581395	0.40555	0.61346	no
MEALZ_RS06715	alcohol dehydrogenase	115.453	141.27	0.29115	0.941996	0.1777	0.364836	no
MEALZ_RS06720	histidine kinase	44.8575	44.1096	-0.0242552	-0.0659079	0.9224	0.961335	no
MEALZ_RS06725	GGDEF-domain containing protein	70.0187	87.5398	0.322199	1.04465	0.13125	0.296866	no
MEALZ_RS06730	penicillin-binding protein 1B	72.0412	94.3324	0.388932	1.22896	0.08015	0.210683	no
MEALZ_RS06735	hypothetical protein	36.7182	55.4317	0.594217	1.61714	0.02235	0.0849826	no
MEALZ_RS06740	carboxymuconolactone decarboxylase	4.96676	1.34512	-1.88457	-1.57462	0.0466	0.144756	no
MEALZ_RS06745	AraC family transcriptional regulator	44.0795	68.7647	0.64156	1.8528	0.00915	0.0427848	yes
MEALZ_RS06750	dihydrolipoyl dehydrogenase	46.9503	63.8436	0.443407	1.42986	0.0406	0.131986	no
MEALZ_RS06755	arsenite methyltransferase	63.5851	87.0575	0.453279	0.967917	0.165	0.347113	no
MEALZ_RS06760	hypothetical protein	60.0366	98.512	0.714459	1.21056	0.0939	0.236074	no
MEALZ_RS06765	radical SAM/Cys-rich domain protein	32.2815	53.1555	0.71951	1.10829	0.11825	0.277714	no
MEALZ_RS06770	restriction endonuclease subunit M	18.2071	23.216	0.350618	1.00124	0.1563	0.333867	no
MEALZ_RS06775	ABC transporter	36.5654	16.4463	-1.15271	-2.85119	0.00015	0.00160578	yes
MEALZ_RS06785	hypothetical protein	99.4101	144.408	0.538688	1.2573	0.07865	0.207791	no
MEALZ_RS06790	transcriptional regulator	48.2464	63.0326	0.385677	0.8553	0.2263	0.425363	no
MEALZ_RS06795	hypothetical protein	7.05725	2.41531	-1.5469	0	1	1	no
MEALZ_RS06810	cytochrome-c peroxidase	24.147	13.491	-0.839848	-2.1027	0.0037	0.0211502	yes
MEALZ_RS06820	hypothetical protein	21.5304	24.2529	0.171781	0.272302	0.68755	0.828101	no
MEALZ_RS06830	CHASE2 domain-containing protein	30.4646	36.654	0.266838	0.790514	0.25395	0.457602	no
MEALZ_RS06835	hypothetical protein	74.5385	65.5831	-0.184661	-0.290234	0.68575	0.827457	no
MEALZ_RS06840	hypothetical protein	37.0259	31.6625	-0.225759	-0.589204	0.39635	0.604905	no
MEALZ_RS06845	transcriptional regulator	16.3305	21.3756	0.388397	0.815996	0.2488	0.451323	no
MEALZ_RS06850	hypothetical protein	30.1341	20.6865	-0.542707	-1.49023	0.0369	0.123003	no
MEALZ_RS06855	hypothetical protein	24.2733	18.9315	-0.358581	-0.586262	0.4025	0.610314	no
MEALZ_RS06860	hypothetical protein	25.9698	26.0902	0.00666894	0.0139767	0.99005	0.993376	no
MEALZ_RS06865	hypothetical protein	55.3186	19.2396	-1.52368	-3.7759	5e-05	0.000618375	yes
MEALZ_RS06870	tRNA-Leu	0	0	0	0	1	1	no
MEALZ_RS06875	ribonuclease R	246.388	222.945	-0.144245	-0.380951	0.58655	0.760181	no
MEALZ_RS06880	23S rRNA (guanosine(2251)-2'-O)-methyltransferase RlmB	198.411	147.957	-0.423311	-0.4929	0.4846	0.682163	no
MEALZ_RS06885	hypothetical protein	9.653	6.56575	-0.556018	-1.04633	0.14475	0.316901	no
MEALZ_RS06890	peptidase C14	9.35865	7.74981	-0.272141	-0.682338	0.34225	0.552848	no
MEALZ_RS06895	type VI secretion system-associated lipoprotein	1.12194	1.18847	0.0831118	0	1	1	no
MEALZ_RS06900	lytic transglycosylase	50.4583	68.6057	0.443239	1.28034	0.06915	0.190047	no
MEALZ_RS06905	acyl-CoA thioesterase	15.6324	11.2704	-0.472	-0.790314	0.2682	0.472663	no
MEALZ_RS06910	DNA topoisomerase IV subunit A	30.1413	26.9549	-0.161192	-0.498824	0.46765	0.667027	no
MEALZ_RS06915	bifunctional 5,10-methylene-tetrahydrofolate dehydrogenase/5,10-methylene-tetrahydrofolate cyclohydrolase	18.6006	13.9308	-0.417072	-0.94115	0.1845	0.373977	no
MEALZ_RS06920	sigma-54-dependent Fis family transcriptional regulator	24.7495	13.634	-0.860185	-1.38922	0.0491	0.150063	no
MEALZ_RS06925	histidine kinase	40.5424	24.4583	-0.729109	-2.00091	0.00495	0.0266026	yes
MEALZ_RS06930	hypothetical protein	254.666	219.453	-0.214697	-0.568551	0.41505	0.621816	no
MEALZ_RS06940	hypothetical protein	142.02	129.873	-0.128994	-0.242959	0.7309	0.854911	no
MEALZ_RS06945	sugar transporter	162.666	294.18	0.854786	2.72198	0.00025	0.00246228	yes
MEALZ_RS06950	polysaccharide chain length determinant protein	261.259	308.574	0.240134	0.727621	0.30115	0.510912	no
MEALZ_RS06955	exopolysaccharide biosynthesis protein	204.023	227.795	0.159006	0.51269	0.46605	0.66616	no
MEALZ_RS06960	hypothetical protein	158.844	149.486	-0.0876025	-0.279663	0.6992	0.835585	no
MEALZ_RS06965	polysaccharide deacetylase	157.011	141.343	-0.151663	-0.491065	0.4838	0.681438	no
MEALZ_RS06970	peptidoglycan bridge formation protein FemAB	106.505	80.4847	-0.404141	-1.28603	0.06665	0.185308	no
MEALZ_RS06975	sugar transferase	87.5028	80.2688	-0.12449	-0.399706	0.5677	0.748253	no
MEALZ_RS06980	Mg2+ and Co2+ transporter CorB	46.9815	53.1819	0.178843	0.52284	0.4449	0.647875	no
MEALZ_RS06985	hypothetical protein	64.606	62.6266	-0.0448908	-0.142656	0.83285	0.914864	no
MEALZ_RS06990	hypothetical protein	71.0159	46.4141	-0.613579	-1.79176	0.0114	0.0506492	no
MEALZ_RS06995	hypothetical protein	30.0442	28.57	-0.0725844	-0.156467	0.82435	0.910213	no
MEALZ_RS07000	hypothetical protein	17.6721	14.0816	-0.327665	-0.122891	0.86385	0.929683	no
MEALZ_RS07005	xanthine dehydrogenase	26.5491	36.5	0.459238	0.905508	0.19045	0.382147	no
MEALZ_RS07010	xanthine dehydrogenase iron-sulfur cluster and FAD-binding subunit	16.0934	26.7135	0.731103	0.881025	0.21645	0.414877	no
MEALZ_RS07015	adenine deaminase	43.2787	62.3816	0.527462	1.12828	0.11015	0.263931	no
MEALZ_RS07025	hypothetical protein	18.5368	18.3485	-0.0147298	-0.0105278	0.88865	0.942869	no
MEALZ_RS07030	hypothetical protein	69.6546	146.516	1.07277	2.97527	0.0001	0.00113134	yes
MEALZ_RS07035	hybrid sensor histidine kinase/response regulator	14.3172	9.54685	-0.584651	-1.36709	0.05325	0.158411	no
MEALZ_RS07040	(2Fe-2S) ferredoxin	30.8629	50.0802	0.698366	2.12726	0.0026	0.0160445	yes
MEALZ_RS07045	cobalamin-binding protein	35.9116	62.9683	0.810176	1.25577	0.07695	0.204794	no
MEALZ_RS07050	uroporphyrinogen decarboxylase	51.8287	77.1953	0.574761	1.35921	0.05085	0.153604	no
MEALZ_RS07055	hypothetical protein	36.5105	55.4857	0.603803	0.84484	0.2401	0.441576	no
MEALZ_RS07060	two-component sensor histidine kinase	36.1086	43.7957	0.278447	0.567565	0.4198	0.626058	no
MEALZ_RS07065	two-component system response regulator	48.628	54.2788	0.158603	0.386895	0.57775	0.755101	no
MEALZ_RS07070	adenosylmethionine--8-amino-7-oxononanoate aminotransferase BioA	27.8927	36.2989	0.380037	1.0699	0.1307	0.296238	no
MEALZ_RS07075	serine protease	33.5524	84.5407	1.33323	4.07286	5e-05	0.000618375	yes
MEALZ_RS07080	membrane protein	71.7407	108.903	0.602177	1.31872	0.063	0.177934	no
MEALZ_RS07085	hypothetical protein	51.2288	97.7296	0.931842	1.80379	0.0114	0.0506492	no
MEALZ_RS07090	sulfite dehydrogenase	28.6784	55.6502	0.956422	2.78905	0.0001	0.00113134	yes
MEALZ_RS07095	cytochrome c	102.501	105.523	0.041922	0.116447	0.8685	0.932588	no
MEALZ_RS07100	two-component system response regulator	112.799	146.32	0.375371	1.19838	0.0891	0.227064	no
MEALZ_RS07105	aldehyde-activating protein	712.164	260.432	-1.4513	-4.58574	5e-05	0.000618375	yes
MEALZ_RS07110	radical SAM protein	57.6078	59.0986	0.0368602	0.104624	0.8827	0.940169	no
MEALZ_RS07115	hypothetical protein	945.065	2247.8	1.25003	3.94988	5e-05	0.000618375	yes
MEALZ_RS07120	hypothetical protein	1.85564	1.29984	-0.513577	0	1	1	no
MEALZ_RS07125	tRNA(Ile)-lysidine synthase	28.432	40.4145	0.50736	1.47464	0.03755	0.124407	no
MEALZ_RS07135	CTP synthetase	171.747	119.374	-0.524797	-0.788624	0.2668	0.471258	no
MEALZ_RS07140	phosphopyruvate hydratase	458.738	322.511	-0.508322	-1.52383	0.03225	0.111808	no
MEALZ_RS07145	cell division protein FtsB	484.803	320.032	-0.599183	-1.74397	0.0145	0.0613426	no
MEALZ_RS07150	2-C-methyl-D-erythritol 4-phosphate cytidylyltransferase	121.616	117.984	-0.0437473	-0.116953	0.8669	0.931791	no
MEALZ_RS07155	2-C-methyl-D-erythritol 2,4-cyclodiphosphate synthase	87.2351	93.8962	0.106158	0.186566	0.7957	0.893191	no
MEALZ_RS07160	tRNA pseudouridine(13) synthase TruD	47.8618	54.9943	0.200407	0.588853	0.397	0.605355	no
MEALZ_RS07165	undecaprenyl-diphosphatase	41.7897	52.2224	0.321521	0.777311	0.2726	0.47781	no
MEALZ_RS07170	DNA mismatch repair protein MutS	30.4519	36.258	0.251769	0.38831	0.5759	0.753803	no
MEALZ_RS07175	5'/3'-nucleotidase SurE	158.197	73.0669	-1.11443	-3.40694	5e-05	0.000618375	yes
MEALZ_RS07180	protein-L-isoaspartate O-methyltransferase	112.13	62.9919	-0.831935	-2.40388	0.0013	0.00928338	yes
MEALZ_RS07185	hypothetical protein	146.857	121.419	-0.274418	-0.83749	0.23185	0.431719	no
MEALZ_RS07190	ribose 5-phosphate isomerase A	145.48	124.835	-0.220803	-0.703121	0.3135	0.523684	no
MEALZ_RS07195	IS110 family transposase	48.3566	42.4408	-0.188261	-0.543102	0.4397	0.643289	no
MEALZ_RS07200	ferredoxin	163.485	166.882	0.029669	0.0773957	0.91675	0.958688	no
MEALZ_RS07205	RNA helicase	59.7527	9.3347	-2.67833	-6.90435	5e-05	0.000618375	yes
MEALZ_RS07210	hypothetical protein	537.222	535.833	-0.00373634	-0.00880197	0.99	0.993376	no
MEALZ_RS07215	rhomboid family intramembrane serine protease	318.849	286.25	-0.155599	-0.227741	0.745	0.863876	no
MEALZ_RS07220	hypothetical protein	725.586	701.727	-0.0482367	-0.156125	0.8209	0.908167	no
MEALZ_RS07225	ABC-ATPase UvrA	11.8923	13.5775	0.191184	0.538803	0.43915	0.642861	no
MEALZ_RS07230	hypothetical protein	553.416	590.913	0.0945817	0.290406	0.67695	0.82299	no
MEALZ_RS07235	N-(5'-phosphoribosyl)anthranilate isomerase	354.415	308.768	-0.198914	-0.642631	0.36145	0.571196	no
MEALZ_RS07240	tryptophan synthase subunit beta	367.527	359.602	-0.0314488	-0.0719366	0.9181	0.959124	no
MEALZ_RS07245	tryptophan synthase subunit alpha	345.756	300.642	-0.201707	-0.344318	0.6267	0.790371	no
MEALZ_RS07250	acetyl-CoA carboxylase subunit beta	461.598	440.492	-0.0675219	-0.206873	0.77305	0.880731	no
MEALZ_RS07255	folylpolyglutamate synthase	176.795	119.827	-0.561123	-1.8086	0.00995	0.0456325	yes
MEALZ_RS07260	sporulation domain-containing protein	126.506	136.846	0.113353	0.326546	0.6393	0.797673	no
MEALZ_RS07265	colicin V production CvpA	96.5789	76.6552	-0.333324	-0.49116	0.48615	0.683539	no
MEALZ_RS07270	amidophosphoribosyltransferase	198.533	175.191	-0.180454	-0.570338	0.41505	0.621816	no
MEALZ_RS07275	O-succinylhomoserine sulfhydrylase	177.565	158.285	-0.165818	-0.535871	0.4463	0.648971	no
MEALZ_RS07280	MxaD family protein	1012.17	1109.8	0.132845	0.398683	0.5676	0.74822	no
MEALZ_RS07285	hypothetical protein	276.065	131.55	-1.06939	-3.43069	5e-05	0.000618375	yes
MEALZ_RS07290	putative Fe-S cluster assembly protein SufT	88.2058	157.376	0.835271	2.45253	0.00065	0.00538526	yes
MEALZ_RS07295	short-chain dehydrogenase	45.5373	66.4528	0.54528	0.98989	0.15975	0.339114	no
MEALZ_RS07300	phosphoglycolate phosphatase, bacterial	107.063	120.463	0.170129	0.427793	0.53735	0.726034	no
MEALZ_RS07305	bifunctional 3-demethylubiquinone 3-O-methyltransferase/2-octaprenyl-6-hydroxy phenol methylase	166.968	185.93	0.155184	0.499879	0.4684	0.667618	no
MEALZ_RS07310	N-ethylammeline chlorohydrolase	55.7379	49.5883	-0.168658	-0.523267	0.44775	0.650519	no
MEALZ_RS07315	S-methyl-5-thioribose-1-phosphate isomerase	46.5577	62.8477	0.43284	1.02055	0.144	0.315548	no
MEALZ_RS07320	hypothetical protein	52.2012	81.1688	0.636842	1.30805	0.06505	0.181833	no
MEALZ_RS07335	alpha-amylase	68.8264	85.6258	0.315085	1.02102	0.14765	0.32129	no
MEALZ_RS07340	3-isopropylmalate dehydrogenase	127.049	90.0082	-0.497257	-1.602	0.0239	0.089257	no
MEALZ_RS07345	2-isopropylmalate synthase	142.102	100.49	-0.499878	-1.61057	0.02205	0.0842172	no
MEALZ_RS07360	hybrid sensor histidine kinase/response regulator	126.713	264.597	1.06223	3.0116	0.00015	0.00160578	yes
MEALZ_RS07365	siroheme synthase	11.6416	15.9878	0.457684	1.1193	0.1172	0.275908	no
MEALZ_RS07370	hypothetical protein	37.5448	43.8385	0.223586	0.44471	0.52795	0.718548	no
MEALZ_RS07375	precorrin-3B C(17)-methyltransferase	25.3177	40.25	0.668842	1.31051	0.06675	0.185499	no
MEALZ_RS07380	cobalamin biosynthesis protein CbiG	13.8327	28.8188	1.05893	0.678287	0.32955	0.54037	no
MEALZ_RS07385	cobalamin biosynthesis protein CbiG	26.1308	51.0211	0.965345	1.40378	0.0496	0.151166	no
MEALZ_RS07390	precorrin-2 C(20)-methyltransferase	15.0543	26.9254	0.838794	0.924426	0.1914	0.38341	no
MEALZ_RS07395	precorrin-6Y C5,15-methyltransferase	14.5824	30.6794	1.07304	1.62914	0.02405	0.0895653	no
MEALZ_RS07400	cobalt-precorrin-5B (C(1))-methyltransferase	14.479	28.7683	0.990519	2.48281	0.0006	0.00505515	yes
MEALZ_RS07405	precorrin-8X methylmutase	14.8394	34.4223	1.21391	2.66429	0.0004	0.00363131	yes
MEALZ_RS07410	cobalamin biosynthesis protein CbiX	8.50112	15.9027	0.903546	1.8356	0.01085	0.0486763	yes
MEALZ_RS07415	precorrin-4 C(11)-methyltransferase	5.14549	18.8147	1.87048	2.06444	0.0185	0.074093	no
MEALZ_RS07420	cobyrinic acid a,c-diamide synthase	13.9488	24.3792	0.805507	1.84972	0.00915	0.0427848	yes
MEALZ_RS07425	hypothetical protein	33.4858	44.1951	0.400337	1.00451	0.1568	0.334695	no
MEALZ_RS07430	non-ribosomal peptide synthetase	5.08864	8.02095	0.656493	1.63836	0.0226	0.0856606	no
MEALZ_RS07435	hypothetical protein	4.48522	4.1688	-0.105548	-0.190269	0.78895	0.889263	no
MEALZ_RS07440	non-ribosomal peptide synthetase	22.7	19.2088	-0.240923	-0.696262	0.3182	0.528799	no
MEALZ_RS07445	non-ribosomal peptide synthetase	4.61403	3.4015	-0.439857	-0.456431	0.48475	0.682213	no
MEALZ_RS07450	TonB-dependent receptor	10.0785	11.2397	0.157315	0.407954	0.56795	0.748351	no
MEALZ_RS07455	peptidase	8.60297	12.4341	0.531396	1.18221	0.0931	0.234556	no
MEALZ_RS07460	hypothetical protein	6.8918	12.505	0.859555	1.80434	0.01295	0.0560354	no
MEALZ_RS07465	hypothetical protein	17.5774	20.8321	0.245081	0.571408	0.42435	0.629934	no
MEALZ_RS07470	4'-phosphopantetheinyl transferase	16.9791	32.1829	0.922534	2.09811	0.00465	0.0252976	yes
MEALZ_RS07475	hypothetical protein	125.201	211.515	0.756519	2.04412	0.00455	0.024901	yes
MEALZ_RS07480	hypothetical protein	72.9219	145.502	0.996619	1.62513	0.0235	0.0880108	no
MEALZ_RS07485	transcriptional regulator	69.7203	236.318	1.76108	4.0238	5e-05	0.000618375	yes
MEALZ_RS07490	antibiotic synthesis protein MbtH	176.367	157.508	-0.163159	-0.327152	0.6387	0.797132	no
MEALZ_RS07495	RNA polymerase subunit sigma-24	165.346	82.7299	-0.999012	-2.73508	0.00025	0.00246228	yes
MEALZ_RS07500	peptide ABC transporter	7.93873	15.8396	0.996552	2.4287	0.0016	0.0109167	yes
MEALZ_RS07505	peptidase S45	7.16087	10.6101	0.567229	1.43929	0.044	0.138992	no
MEALZ_RS07510	anti-FecI sigma factor FecR	29.6525	22.1728	-0.419361	-1.06413	0.134	0.300695	no
MEALZ_RS07515	hypothetical protein	54.4021	24.4773	-1.15222	-1.07486	0.1376	0.305389	no
MEALZ_RS07520	transporter	19.9142	17.1651	-0.214318	-0.274228	0.6963	0.833275	no
MEALZ_RS07525	secretion protein HlyD	33.9937	32.5077	-0.0644864	-0.103507	0.8842	0.940813	no
MEALZ_RS07530	acriflavin resistance protein	24.5249	27.4351	0.161777	0.399139	0.56365	0.746141	no
MEALZ_RS07535	hypothetical protein	25.8882	27.0659	0.0641789	0.0646065	0.92445	0.962192	no
MEALZ_RS07540	TonB-dependent membrane protein	22.5367	17.9948	-0.324694	-0.692382	0.31735	0.5279	no
MEALZ_RS07545	biopolymer transport ExbB protein	50.1679	34.985	-0.52003	-1.34674	0.0592	0.170836	no
MEALZ_RS07550	biopolymer transporter ExbD	27.9302	21.5729	-0.37261	-0.70367	0.31465	0.524871	no
MEALZ_RS07555	MFS transporter	36.7593	46.8709	0.350584	1.02433	0.14265	0.313222	no
MEALZ_RS07560	histidine kinase	36.8706	21.7719	-0.76	-1.93693	0.00685	0.0345304	yes
MEALZ_RS07565	ribosomal protein L3 N(5)-glutamine methyltransferase	155.018	67.7335	-1.19449	-3.73797	5e-05	0.000618375	yes
MEALZ_RS07570	chorismate synthase	184.428	109.533	-0.751692	-2.42108	0.00055	0.00470018	yes
MEALZ_RS07575	MFS transporter	132.932	107.284	-0.309255	-0.998788	0.15845	0.336773	no
MEALZ_RS07580	biopolymer transporter ExbB	102.569	113.921	0.151432	0.388217	0.57395	0.752935	no
MEALZ_RS07585	biopolymer transporter ExbD	96.6749	95.6565	-0.0152779	-0.0283244	0.96945	0.983027	no
MEALZ_RS07590	tetraacyldisaccharide 4'-kinase	172.253	148.887	-0.210309	-0.497671	0.47315	0.671744	no
MEALZ_RS07595	hypothetical protein	602.252	429.19	-0.488752	-0.342953	0.6386	0.797132	no
MEALZ_RS07600	3-deoxy-manno-octulosonate cytidylyltransferase	197.541	120.532	-0.712735	-1.33785	0.05455	0.161035	no
MEALZ_RS07605	alanine transaminase	125.037	116.229	-0.105379	-0.341527	0.63575	0.79557	no
MEALZ_RS07610	homoserine dehydrogenase	182.436	165.096	-0.144086	-0.462377	0.5005	0.695854	no
MEALZ_RS07615	threonine synthase	197.511	212.072	0.10262	0.33028	0.6364	0.795758	no
MEALZ_RS07620	single-stranded-DNA-specific exonuclease RecJ	54.3952	55.1277	0.0192982	0.0618972	0.9294	0.964184	no
MEALZ_RS07625	metal-dependent phosphohydrolase	44.4037	57.7951	0.380269	1.14573	0.10425	0.254386	no
MEALZ_RS07630	bifunctional ADP-dependent (S)-NAD(P)H-hydrate dehydratase/NAD(P)H-hydrate epimerase	64.1771	118.44	0.884032	2.51409	0.00045	0.00397644	yes
MEALZ_RS07635	tRNA (adenosine(37)-N6)-threonylcarbamoyltransferase complex ATPase subunit type 1 TsaE	79.3649	98.7133	0.314743	0.393088	0.5799	0.756204	no
MEALZ_RS07640	N-acetylmuramoyl-L-alanine amidase	85.1517	205.796	1.27311	3.94961	5e-05	0.000618375	yes
MEALZ_RS07645	hypothetical protein	2.10737	4.2053	0.996768	0.543048	0.57925	0.756069	no
MEALZ_RS07650	DNA mismatch repair protein MutL	86.4164	50.9656	-0.761783	-2.4592	0.0006	0.00505515	yes
MEALZ_RS07655	tRNA dimethylallyltransferase	41.4935	25.8537	-0.682518	-1.81005	0.01195	0.0524684	no
MEALZ_RS07660	hypothetical protein	52.4066	54.1096	0.0461352	0.129867	0.8538	0.924417	no
MEALZ_RS07665	ribosome biogenesis GTPase YlqF	35.8213	41.6809	0.218572	0.596828	0.40185	0.609869	no
MEALZ_RS07670	hypothetical protein	21.902	21.0817	-0.0550692	-0.122618	0.8616	0.928906	no
MEALZ_RS07675	hypothetical protein	58.7057	70.1699	0.257351	0.633763	0.3665	0.576584	no
MEALZ_RS07680	HicB family protein	319.859	764.859	1.25776	3.20284	5e-05	0.000618375	yes
MEALZ_RS07685	succinate-semialdehyde dehydrogenase	61.8525	69.435	0.166832	0.533475	0.44145	0.644665	no
MEALZ_RS07690	hypothetical protein	96.1763	72.9508	-0.398757	-0.991068	0.1664	0.349259	no
MEALZ_RS07695	dihydrolipoyl dehydrogenase	73.1933	56.3622	-0.376983	-1.20078	0.08555	0.220558	no
MEALZ_RS07700	dihydrolipoamide succinyltransferase	81.1206	67.4678	-0.26587	-0.845063	0.2259	0.425146	no
MEALZ_RS07705	2-oxoglutarate dehydrogenase subunit E1	105.958	80.6473	-0.39379	-1.23562	0.07935	0.209224	no
MEALZ_RS07710	hypothetical protein	40.3231	40.4045	0.00290835	0.00752002	0.99145	0.99413	no
MEALZ_RS07715	histone	215.394	261.229	0.278334	0.782516	0.2669	0.471276	no
MEALZ_RS07720	rhodanese domain-containing protein	77.9093	71.6015	-0.121804	-0.274077	0.6944	0.832263	no
MEALZ_RS07725	molybdopterin molybdenumtransferase MoeA	27.205	19.2612	-0.49818	-1.2318	0.08105	0.212347	no
MEALZ_RS07730	molybdopterin-guanine dinucleotide biosynthesis protein MobB	20.51	13.1706	-0.639002	-0.70385	0.3332	0.54404	no
MEALZ_RS07735	molecular chaperone DnaJ	60.7439	57.7134	-0.0738338	-0.0387235	0.94125	0.968893	no
MEALZ_RS07740	lipoprotein nlpD/lppB homolog	1014.55	819.518	-0.307988	-0.871649	0.2101	0.407082	no
MEALZ_RS07745	RNA polymerase sigma factor RpoS	1926.91	1500.13	-0.361197	-0.934109	0.1779	0.364933	no
MEALZ_RS07750	amidohydrolase	46.7696	49.1333	0.0711283	0.170464	0.80655	0.90021	no
MEALZ_RS07755	GNAT family acetyltransferase	50.4109	46.7536	-0.108659	-0.204338	0.76955	0.878698	no
MEALZ_RS07760	teicoplanin resistance protein VanZ	16.5939	6.70186	-1.30802	-1.65016	0.0332	0.114043	no
MEALZ_RS07765	hypothetical protein	168.263	178.352	0.0840127	0.169039	0.8088	0.901038	no
MEALZ_RS07770	short-chain dehydrogenase	134.79	143.588	0.0912205	0.209523	0.76775	0.878015	no
MEALZ_RS07775	hypothetical protein	177.63	130.27	-0.447365	-1.10017	0.12015	0.280358	no
MEALZ_RS07780	hypothetical protein	29.3159	29.1196	-0.00969227	-0.0267285	0.967	0.981876	no
MEALZ_RS07785	hypothetical protein	78.5087	86.1258	0.133593	0.203901	0.77035	0.879023	no
MEALZ_RS07790	mechanosensitive ion channel protein MscS	14.8385	9.59868	-0.628434	-1.81304	0.01175	0.0518955	no
MEALZ_RS07795	C4-dicarboxylate ABC transporter	21.1722	14.727	-0.523712	-1.1991	0.08845	0.225938	no
MEALZ_RS07800	TRAP ABC transporter	34.1311	21.9085	-0.639593	-0.914355	0.19855	0.393053	no
MEALZ_RS07805	C4-dicarboxylate ABC transporter	73.8534	60.3906	-0.290341	-0.888388	0.2039	0.400393	no
MEALZ_RS07810	hypothetical protein	106.134	88.6851	-0.259128	-0.813124	0.2428	0.443876	no
MEALZ_RS07815	4-hydroxybenzoyl-CoA thioesterase	5.75151	2.8109	-1.03291	-0.961301	0.1573	0.335283	no
MEALZ_RS07820	polyketide synthase	6.35	5.45142	-0.220124	-0.485945	0.48175	0.679592	no
MEALZ_RS07825	enediyne biosynthesis protein UnbU	8.32042	8.73799	0.0706452	0.0668098	0.92355	0.961862	no
MEALZ_RS07830	RNA-binding protein	11.9945	17.7059	0.561857	1.04638	0.1345	0.301476	no
MEALZ_RS07835	hypothetical protein	9.01292	8.68995	-0.0526465	-0.105684	0.8837	0.940585	no
MEALZ_RS07840	PEP-CTERM sorting domain-containing protein	26.7294	35.3159	0.401891	1.07451	0.13175	0.297433	no
MEALZ_RS07845	transposase	28.8714	19.6797	-0.55293	-1.09868	0.1212	0.281817	no
MEALZ_RS07850	RND transporter	10.8662	8.20353	-0.405531	-1.03571	0.14045	0.309586	no
MEALZ_RS07855	DNA-formamidopyrimidine glycosylase	15.4269	14.0574	-0.134118	-0.291477	0.68055	0.825244	no
MEALZ_RS07860	ABC transporter	17.2333	11.3868	-0.597839	-1.09479	0.12485	0.28734	no
MEALZ_RS07865	ABC transporter permease	41.6057	27.9853	-0.572112	-1.16804	0.0948	0.237836	no
MEALZ_RS07870	transporter	18.5531	10.4839	-0.823482	-2.01343	0.00515	0.0275412	yes
MEALZ_RS07875	phosphatidylserine decarboxylase	64.4969	34.3645	-0.90831	-2.25092	0.00145	0.0100775	yes
MEALZ_RS07880	flagellar protein FhlB	150.36	59.393	-1.34005	-1.86292	0.016	0.0662572	no
MEALZ_RS07885	7-cyano-7-deazaguanine reductase	261.165	113.592	-1.2011	-3.39848	5e-05	0.000618375	yes
MEALZ_RS07890	chromosome segregation protein SMC	87.7046	106.081	0.274444	0.460442	0.5061	0.700205	no
MEALZ_RS07895	cell division protein ZipA	811.358	952.327	0.231118	0.481642	0.50005	0.69539	no
MEALZ_RS07900	metal-binding protein	1405.81	1292.28	-0.121481	-0.367209	0.59655	0.767012	no
MEALZ_RS07905	DUF159 family protein	74.9117	73.1721	-0.0338983	-0.0970717	0.891	0.943806	no
MEALZ_RS07910	1-aminocyclopropane-1-carboxylate deaminase	27.3187	34.8533	0.351404	0.914034	0.19125	0.383302	no
MEALZ_RS07915	SAM-dependent methyltransferase	69.6213	53.489	-0.380286	-1.05867	0.1323	0.298224	no
MEALZ_RS07920	RNA degradosome polyphosphate kinase	53.4839	55.4454	0.0519612	0.168021	0.8072	0.900263	no
MEALZ_RS07925	hypothetical protein	7.31319	6.04409	-0.274976	-0.623174	0.3755	0.584584	no
MEALZ_RS07930	dihydropteroate synthase	39.283	21.4736	-0.871339	-2.19042	0.00315	0.0187416	yes
MEALZ_RS07935	flavoprotein	155.397	177.363	0.190742	0.391322	0.5822	0.757185	no
MEALZ_RS07940	dihydropteroate synthase	69.512	77.196	0.151263	0.373135	0.59145	0.763715	no
MEALZ_RS07945	hypothetical protein	72.0197	70.6825	-0.0270389	-0.0544485	0.9369	0.968149	no
MEALZ_RS07950	hypothetical protein	72.2579	66.7631	-0.114104	-0.25972	0.70885	0.84106	no
MEALZ_RS07955	dicarboxylate/amino acid:cation symporter	91.0514	90.3507	-0.0111451	-0.0359463	0.96095	0.979228	no
MEALZ_RS07960	phosphoglycerate mutase (2,3-diphosphoglycerate-independent)	136.835	108.955	-0.32871	-1.05388	0.1377	0.305549	no
MEALZ_RS07965	DNA ligase	47.7596	42.7815	-0.158805	-0.507979	0.46805	0.667278	no
MEALZ_RS07970	two-component system response regulator	466.374	228.834	-1.02719	-3.17547	5e-05	0.000618375	yes
MEALZ_RS07975	hypothetical protein	327.369	165.19	-0.986795	-2.89931	0.0002	0.00204222	yes
MEALZ_RS07985	histidine kinase	127.143	108.99	-0.222263	-0.54076	0.43295	0.638023	no
MEALZ_RS07990	hybrid sensor histidine kinase/response regulator	154.671	168.389	0.122603	0.393649	0.5785	0.75542	no
MEALZ_RS07995	ABC transporter ATP-binding protein	74.1837	86.5458	0.222361	0.690076	0.31915	0.529641	no
MEALZ_RS08000	lysogenization protein HflD	131.059	148.38	0.179075	0.428679	0.54115	0.728845	no
MEALZ_RS08005	rhodanese-like domain-containing protein	137.369	175.063	0.349819	0.648278	0.35475	0.56374	no
MEALZ_RS08010	EAL domain-containing protein	126.6	97.446	-0.377599	-1.21736	0.0794	0.209264	no
MEALZ_RS08015	mercuric reductase	283.974	324.806	0.19382	0.452764	0.5197	0.711046	no
MEALZ_RS08020	copper-translocating P-type ATPase	236.262	260.409	0.14039	0.333906	0.6306	0.792342	no
MEALZ_RS08025	hypothetical protein	567.222	618.55	0.124978	0.181512	0.7893	0.889433	no
MEALZ_RS08030	GGDEF domain-containing protein	120.801	183.919	0.606436	1.82522	0.0112	0.0499464	yes
MEALZ_RS08035	hypothetical protein	1014.43	500.937	-1.01796	-3.00542	5e-05	0.000618375	yes
MEALZ_RS08040	sensor domain-containing diguanylate cyclase	214.268	212.904	-0.00921543	-0.0287835	0.9678	0.982089	no
MEALZ_RS08045	ATP synthase subunit B	98.1457	97.0694	-0.0159096	-0.0442567	0.9513	0.97388	no
MEALZ_RS08050	ATP synthase subunit D	84.527	92.6467	0.132326	0.208627	0.76785	0.878015	no
MEALZ_RS08055	ATPase	64.7964	73.6243	0.184269	0.554002	0.4256	0.630767	no
MEALZ_RS08060	ATP synthase subunit K	58.1932	71.5649	0.298402	0.340174	0.63455	0.79513	no
MEALZ_RS08065	V-type ATP synthase subunit A	85.3622	79.0744	-0.110387	-0.246179	0.72225	0.848699	no
MEALZ_RS08070	hypothetical protein	88.5683	72.937	-0.28014	-0.616007	0.38045	0.58899	no
MEALZ_RS08075	ATP synthase subunit A	57.9674	72.7722	0.328146	1.059	0.13135	0.296979	no
MEALZ_RS08080	methyl-accepting chemotaxis protein	381.181	186	-1.03517	-3.08599	5e-05	0.000618375	yes
MEALZ_RS08085	phosphotyrosine protein phosphatase	347.66	325.1	-0.0967945	-0.31262	0.662	0.814009	no
MEALZ_RS08090	carboxymethylenebutenolidase	315.826	281.279	-0.167127	-0.536514	0.44645	0.649031	no
MEALZ_RS08095	30S ribosomal protein S6	1213.34	482.362	-1.3308	-4.18739	5e-05	0.000618375	yes
MEALZ_RS08100	30S ribosomal protein S18	877.313	416.441	-1.07498	-3.01687	5e-05	0.000618375	yes
MEALZ_RS08105	membrane protein	563.907	392.622	-0.522317	-1.60138	0.022	0.08408	no
MEALZ_RS08110	50S ribosomal protein L9	649.383	474.593	-0.452379	-1.4643	0.0402	0.131042	no
MEALZ_RS08115	hypothetical protein	16.5446	11.9397	-0.470594	-0.677033	0.3355	0.546302	no
MEALZ_RS08120	hypothetical protein	30.0042	47.5777	0.665121	1.54327	0.0292	0.104073	no
MEALZ_RS08130	multicopper oxidase	9.62479	8.68436	-0.148335	-0.333327	0.63825	0.796924	no
MEALZ_RS08145	hypothetical protein	160.259	129.277	-0.30994	-0.37742	0.57245	0.75171	no
MEALZ_RS08150	outer membrane autotransporter barrel domain-containing protein	415.463	325.401	-0.352502	-0.824011	0.24245	0.443735	no
MEALZ_RS08155	hypothetical protein	449.947	298.973	-0.589738	-1.78548	0.01235	0.0538291	no
MEALZ_RS08160	glycolate oxidase iron-sulfur subunit	16.041	7.83384	-1.03397	-2.34518	0.00125	0.00899624	yes
MEALZ_RS08165	glycolate oxidase subunit GlcE	18.0211	11.2764	-0.676384	-1.57532	0.02895	0.103491	no
MEALZ_RS08170	FAD-binding oxidoreductase	34.896	20.6567	-0.756456	-2.12148	0.0038	0.0215978	yes
MEALZ_RS08175	cupin	11.0977	11.4598	0.0463266	0.0636782	0.94895	0.972892	no
MEALZ_RS08185	flagellar motor protein MotB	226.294	206.665	-0.130908	-0.421298	0.5474	0.733577	no
MEALZ_RS08190	RND transporter	58.3601	59.419	0.0259402	0.0841374	0.9006	0.948776	no
MEALZ_RS08195	DUF389 domain-containing protein	89.0878	97.2594	0.12661	0.409098	0.5645	0.74644	no
MEALZ_RS08200	mechanosensitive ion channel protein MscS	46.2978	40.935	-0.177606	-0.483339	0.49315	0.689729	no
MEALZ_RS08205	hypothetical protein	74.3078	69.1138	-0.10454	-0.331282	0.64175	0.799311	no
MEALZ_RS08210	conserved coiled coil protein	107.032	105.978	-0.0142831	-0.0326596	0.9573	0.977547	no
MEALZ_RS08215	hypothetical protein	53.0332	51.3169	-0.0474623	-0.141632	0.83645	0.916039	no
MEALZ_RS08220	hypothetical protein	42.8684	29.4163	-0.543297	-0.653616	0.3472	0.557602	no
MEALZ_RS08225	mechanosensitive ion channel protein MscS	56.1397	59.6184	0.0867342	0.273798	0.6952	0.832804	no
MEALZ_RS08230	glucosidase	78.1698	103.543	0.405539	1.28768	0.0693	0.190284	no
MEALZ_RS08235	alpha-amylase	91.1634	138.297	0.601248	1.94151	0.00685	0.0345304	yes
MEALZ_RS08240	gluconokinase	64.0447	95.1062	0.57046	1.04265	0.1371	0.304843	no
MEALZ_RS08245	gluconolactonase	81.4136	82.1892	0.0136803	0.0350155	0.9599	0.978793	no
MEALZ_RS08250	toxin	278.927	302.545	0.117259	0.318378	0.6557	0.809803	no
MEALZ_RS08255	hypothetical protein	88.5635	107.194	0.27544	0.636754	0.3733	0.582449	no
MEALZ_RS08260	plasmid stabilization protein	32.3763	28.3345	-0.192379	-0.301195	0.6717	0.820128	no
MEALZ_RS08270	thiol-disulfide isomerase	141.946	115.238	-0.300721	-0.148178	0.5182	0.710214	no
MEALZ_RS08275	bifunctional diguanylate cyclase/phosphodiesterase	83.6287	58.808	-0.507986	-0.878298	0.21475	0.412811	no
MEALZ_RS08280	glucose-1-dehydrogenase	79.1134	54.6251	-0.534356	-1.55181	0.03075	0.108337	no
MEALZ_RS08285	hypothetical protein	5.18399	4.65004	-0.156819	-0.253406	0.7199	0.847772	no
MEALZ_RS08290	DNA-binding response regulator	18.2115	29.7026	0.705743	1.1093	0.1171	0.275827	no
MEALZ_RS08295	histidine kinase	16.7753	25.9057	0.626932	1.47812	0.03505	0.118523	no
MEALZ_RS08300	pyruvate, phosphate dikinase	141.035	104.368	-0.434375	-1.33263	0.05755	0.167369	no
MEALZ_RS08305	acetoin utilization protein	35.3054	16.6288	-1.0862	-2.72227	0.0001	0.00113134	yes
MEALZ_RS08310	ribosomal protein S6 modification protein	115.254	31.1815	-1.88605	-4.73796	5e-05	0.000618375	yes
MEALZ_RS08315	4-hydroxy-3-methylbut-2-en-1-yl diphosphate synthase	206.252	126.964	-0.699992	-2.25021	0.00135	0.00954911	yes
MEALZ_RS08320	metallophosphoesterase	109.653	110.392	0.00970258	0.0301465	0.9647	0.980758	no
MEALZ_RS08325	DNA translocase FtsK	123.893	154.264	0.316304	0.975384	0.1689	0.352937	no
MEALZ_RS08330	hypothetical protein	53.0477	52.1299	-0.0251782	-0.0341472	0.9529	0.974599	no
MEALZ_RS08335	epoxyqueuosine reductase	22.8576	28.1591	0.30093	0.78804	0.2726	0.47781	no
MEALZ_RS08340	hypothetical protein	318.496	313.669	-0.0220319	-0.0495512	0.95	0.973454	no
MEALZ_RS08345	hypothetical protein	353.194	386.155	0.12872	0.41707	0.5542	0.738181	no
MEALZ_RS08350	hypothetical protein	241.865	158.472	-0.609975	-1.32893	0.06075	0.173632	no
MEALZ_RS08355	phosphohydrolase	44.2384	47.4694	0.101699	0.281689	0.68455	0.826343	no
MEALZ_RS08360	flagellar hook-length control protein FliK	7.26812	4.85569	-0.581905	-0.754813	0.28045	0.486855	no
MEALZ_RS08365	Lysophospholipase-like protein	18.6574	24.8798	0.415232	0.963658	0.16895	0.352937	no
MEALZ_RS08370	protein-L-isoaspartate O-methyltransferase	44.8388	90.224	1.00877	2.85892	5e-05	0.000618375	yes
MEALZ_RS08375	hypothetical protein	24.3516	33.1878	0.446638	1.39745	0.0462	0.144037	no
MEALZ_RS08380	radical SAM protein	46.8138	16.1139	-1.53863	-4.01223	5e-05	0.000618375	yes
MEALZ_RS08385	hypothetical protein	514.694	249.437	-1.04504	-3.26896	5e-05	0.000618375	yes
MEALZ_RS08390	sodium-dependent transporter	28.9387	45.9982	0.668578	2.00814	0.00425	0.0235833	yes
MEALZ_RS08395	glutaredoxin 3	118.338	113.433	-0.0610732	-0.133073	0.8463	0.92033	no
MEALZ_RS08400	aldolase	62.1465	41.0979	-0.596609	-1.5718	0.0277	0.10004	no
MEALZ_RS08405	bacterioferritin	555.157	369.416	-0.587649	-1.88604	0.0078	0.0378653	yes
MEALZ_RS08415	bifunctional proline dehydrogenase/L-glutamate gamma-semialdehyde dehydrogenase	31.0076	45.0956	0.540364	1.73704	0.01415	0.0602459	no
MEALZ_RS08420	alpha/beta hydrolase	139.022	171.529	0.303141	0.98413	0.1563	0.333867	no
MEALZ_RS08425	hypothetical protein	90.0412	154.305	0.77713	2.51296	0.00045	0.00397644	yes
MEALZ_RS08430	hypothetical protein	21.985	22.8197	0.05376	0.115926	0.86895	0.932591	no
MEALZ_RS08435	hypothetical protein	31.9839	36.0543	0.172826	0.270889	0.7	0.835992	no
MEALZ_RS08440	tRNA (N(6)-L-threonylcarbamoyladenosine(37)-C(2))- methylthiotransferase MtaB	66.8213	32.827	-1.02543	-2.58997	0.0002	0.00204222	yes
MEALZ_RS08445	membrane protein	32.3793	19.5965	-0.724476	-1.28801	0.072	0.195274	no
MEALZ_RS08450	DNA-binding response regulator	9.02694	17.2528	0.934524	2.0197	0.00565	0.0297359	yes
MEALZ_RS08455	hybrid sensor histidine kinase/response regulator	2.91151	2.30339	-0.338007	-0.715683	0.3079	0.517731	no
MEALZ_RS08460	hypothetical protein	16.8539	26.9486	0.677127	1.55978	0.0292	0.104073	no
MEALZ_RS08465	hypothetical protein	0	0	0	0	1	1	no
MEALZ_RS08470	hypothetical protein	24.3942	23.4595	-0.0563661	-0.139632	0.84295	0.919281	no
MEALZ_RS08475	hypothetical protein	98.0455	107.407	0.131565	0.415786	0.54895	0.734577	no
MEALZ_RS08480	chemotaxis protein CheB	18.5986	23.7043	0.349956	0.776108	0.26565	0.470042	no
MEALZ_RS08485	DNA-binding response regulator	6.84824	7.54918	0.140586	0.200002	0.78245	0.885137	no
MEALZ_RS08490	hybrid sensor histidine kinase/response regulator	2.74502	2.7602	0.00795607	0.0147006	0.98475	0.991305	no
MEALZ_RS08495	hypothetical protein	5.02882	8.5017	0.757531	0.340919	0.6568	0.810407	no
MEALZ_RS08500	urea ABC transporter substrate-binding protein	1.2775	2.93867	1.20184	1.51508	0.04165	0.134267	no
MEALZ_RS08505	branched-chain amino acid ABC transporter permease	2.2248	5.66589	1.34863	1.88983	0.01485	0.0625354	no
MEALZ_RS08510	urea ABC transporter permease subunit UrtC	2.845	6.13826	1.1094	1.61265	0.02925	0.10422	no
MEALZ_RS08515	ABC transporter ATP-binding protein	4.1006	7.26456	0.825041	1.02788	0.158	0.336475	no
MEALZ_RS08520	ABC transporter ATP-binding protein	5.67054	11.4525	1.0141	1.7056	0.0221	0.0843542	no
MEALZ_RS08525	formamidase	6.73817	12.4471	0.885384	1.92005	0.0074	0.0364568	yes
MEALZ_RS08530	formamidase	101.453	154.992	0.611376	1.65476	0.02085	0.0807963	no
MEALZ_RS08535	hypothetical protein	85.4188	98.9578	0.21226	0.450075	0.52565	0.717188	no
MEALZ_RS08540	hypothetical protein	263.143	336.613	0.355245	0.692567	0.31895	0.529456	no
MEALZ_RS08545	lipoprotein	180.217	124.217	-0.536877	-0.840836	0.23715	0.437546	no
MEALZ_RS08550	hypothetical protein	43.3887	35.6395	-0.28384	-0.424427	0.55535	0.739152	no
MEALZ_RS08555	hypothetical protein	23.4054	25.1032	0.101029	0.269621	0.7038	0.837718	no
MEALZ_RS08560	hypothetical protein	71.5856	68.7581	-0.0581405	-0.0844057	0.90295	0.949859	no
MEALZ_RS08565	hypothetical protein	25.7287	38.6056	0.58543	1.23776	0.0805	0.21137	no
MEALZ_RS08570	transcriptional regulator	107.665	138.614	0.364533	0.77649	0.27325	0.478668	no
MEALZ_RS08575	transcriptional regulator	64.0738	65.6746	0.0355998	0.0485177	0.9453	0.9707	no
MEALZ_RS08580	hypothetical protein	77.8123	149.899	0.945922	1.61574	0.0272	0.0986217	no
MEALZ_RS08585	transcriptional regulator	58.6019	66.2205	0.176331	0.301252	0.66545	0.815984	no
MEALZ_RS08590	N-acetyltransferase	22.245	21.2518	-0.0658964	-0.112849	0.8726	0.934685	no
MEALZ_RS08595	hypothetical protein	42.5611	56.5751	0.410632	0.565324	0.42025	0.626178	no
MEALZ_RS08600	hypothetical protein	0	0	0	0	1	1	no
MEALZ_RS08605	hypothetical protein	3.17866	10.4664	1.71928	3.16372	0.00045	0.00397644	yes
MEALZ_RS08610	urea ABC transporter substrate-binding protein	6.43368	11.5412	0.843077	1.43323	0.0469	0.145347	no
MEALZ_RS08615	ISAtfe	59.6028	61.6576	0.0488979	0.152871	0.82955	0.913002	no
MEALZ_RS08620	urea ABC transporter substrate-binding protein	1.19572	6.65684	2.47695	2.63945	0.0209	0.0809113	no
MEALZ_RS08625	branched-chain amino acid ABC transporter permease	6.90758	12.992	0.911372	2.16355	0.00275	0.0168052	yes
MEALZ_RS08630	urea ABC transporter permease subunit UrtC	8.7668	16.9812	0.953816	2.15642	0.00385	0.0217887	yes
MEALZ_RS08635	ABC transporter ATP-binding protein	14.6527	26.748	0.868259	1.66762	0.0189	0.0753414	no
MEALZ_RS08640	ABC transporter ATP-binding protein	10.865	22.0185	1.01902	1.66869	0.02385	0.0890982	no
MEALZ_RS08645	hypothetical protein	40.2773	47.4552	0.236599	0.611562	0.3833	0.591868	no
MEALZ_RS08650	urease accessory protein UreD	69.0519	98.4782	0.512123	1.56621	0.02485	0.0918574	no
MEALZ_RS08655	urease subunit gamma	54.5676	120.034	1.13732	2.48129	0.0007	0.00569292	yes
MEALZ_RS08660	urease subunit beta	109.488	150.981	0.463589	0.657375	0.35395	0.563143	no
MEALZ_RS08665	urease subunit alpha	44.1786	54.1756	0.294294	0.849871	0.22025	0.418934	no
MEALZ_RS08670	urease accessory protein UreE	32.4384	33.4843	0.0457785	0.071357	0.9186	0.959311	no
MEALZ_RS08675	urease accessory protein UreF	27.4109	22.5146	-0.28389	-0.54665	0.4334	0.638529	no
MEALZ_RS08680	urease accessory protein UreG	39.9075	65.4062	0.712768	1.73004	0.01545	0.0643364	no
MEALZ_RS08685	4-hydroxy-tetrahydrodipicolinate synthase	199.48	103.236	-0.950292	-2.60225	0.0003	0.00287418	yes
MEALZ_RS08690	hypothetical protein	94.9196	50.1071	-0.921691	-1.36226	0.0568	0.16555	no
MEALZ_RS08695	phosphoribosylformylglycinamidine synthase	84.3335	104.743	0.312677	0.946119	0.178	0.365076	no
MEALZ_RS08700	heat-shock protein Hsp20	293.834	569.382	0.954396	3.06551	5e-05	0.000618375	yes
MEALZ_RS08705	peptidase M15	27.4845	37.3819	0.443721	1.08062	0.12655	0.290079	no
MEALZ_RS08710	integron integrase	11.4818	11.6861	0.0254509	0.0608869	0.93195	0.965488	no
MEALZ_RS08715	hypothetical protein	119.736	269.97	1.17295	3.72834	5e-05	0.000618375	yes
MEALZ_RS08720	hypothetical protein	50.143	109.064	1.12106	3.29121	5e-05	0.000618375	yes
MEALZ_RS08730	mitogen-activated protein kinase kinase	35.8327	66.7735	0.897997	2.64148	0.0003	0.00287418	yes
MEALZ_RS08735	hypothetical protein	80.8342	88.2423	0.126503	0.249073	0.7278	0.852454	no
MEALZ_RS08740	hypothetical protein	65.7165	90.8153	0.466679	1.15868	0.10395	0.253862	no
MEALZ_RS08745	toxin	245.659	231.361	-0.0865068	-0.190085	0.79575	0.893191	no
MEALZ_RS08750	hypothetical protein	120.742	166.324	0.462077	0.898241	0.19965	0.394642	no
MEALZ_RS08755	hypothetical protein	12.2187	17.39	0.509173	0.726721	0.30355	0.513452	no
MEALZ_RS08760	addiction module toxin RelE	12.0873	30.5855	1.33936	2.00777	0.0099	0.045508	yes
MEALZ_RS08765	gamma-glutamylcyclotransferase	27.0645	36.0332	0.412926	0.901857	0.2019	0.397675	no
MEALZ_RS08770	phosphoserine phosphatase	95.594	73.2517	-0.384058	-1.12589	0.10785	0.2603	no
MEALZ_RS08775	RNA pyrophosphohydrolase	250.6	333.579	0.412642	1.32583	0.0616	0.175056	no
MEALZ_RS08780	phosphodiesterase	36.2507	23.1283	-0.64835	-1.60992	0.0241	0.0896955	no
MEALZ_RS08785	amino-acid N-acetyltransferase	32.7446	14.4764	-1.17756	-3.10962	5e-05	0.000618375	yes
MEALZ_RS08790	dihydroxy-acid dehydratase	128.288	138.461	0.110089	0.352293	0.6136	0.780358	no
MEALZ_RS08795	hypothetical protein	146.926	131.003	-0.165494	-0.519549	0.4605	0.661806	no
MEALZ_RS08800	ornithine carbamoyltransferase	58.5348	21.6274	-1.43644	-2.34223	0.001	0.00753279	yes
MEALZ_RS08805	aspartate aminotransferase family protein	107.298	34.1486	-1.65172	-4.27466	5e-05	0.000618375	yes
MEALZ_RS08810	monothiol glutaredoxin, Grx4 family	384.462	477.354	0.312219	0.970284	0.1633	0.34469	no
MEALZ_RS08815	ribonuclease T	57.6958	19.3293	-1.57768	-3.79155	5e-05	0.000618375	yes
MEALZ_RS08820	ABC transporter	264.502	321.875	0.28322	0.906553	0.1983	0.392689	no
MEALZ_RS08825	NADPH-dependent oxidoreductase	177.465	263.557	0.570574	1.82783	0.0094	0.0436802	yes
MEALZ_RS08830	carboxypeptidase	99.6035	53.0319	-0.909336	-2.84921	0.0002	0.00204222	yes
MEALZ_RS08835	carbamoyl-phosphate synthase small subunit	228.6	113.585	-1.00905	-3.23626	5e-05	0.000618375	yes
MEALZ_RS08845	transcription elongation factor GreA	311.341	329.902	0.0835406	0.267874	0.70255	0.837136	no
MEALZ_RS08850	RNA-binding protein	404.843	244.09	-0.729948	-1.98741	0.0044	0.0242467	yes
MEALZ_RS08855	23S rRNA methyltransferase	116.866	150.634	0.366184	1.12361	0.1094	0.262714	no
MEALZ_RS08865	phosphoglucosamine mutase	106.153	151.578	0.513912	1.63397	0.01875	0.0748434	no
MEALZ_RS08870	triose-phosphate isomerase	1447.96	900.303	-0.685538	-1.95121	0.00525	0.0280008	yes
MEALZ_RS08875	preprotein translocase subunit SecG	906.298	751.871	-0.269501	-0.84923	0.2263	0.425363	no
MEALZ_RS08880	tRNA-Leu	0	0	0	0	1	1	no
MEALZ_RS08890	MBL fold metallo-hydrolase	69.908	50.1096	-0.480371	-1.42231	0.04325	0.137569	no
MEALZ_RS08895	poly(3-hydroxybutyrate) depolymerase	196.581	128.405	-0.614426	-1.93408	0.0047	0.0255	yes
MEALZ_RS08900	hypothetical protein	284.646	253.017	-0.169938	-0.549235	0.4375	0.641951	no
MEALZ_RS08905	ethyl tert-butyl ether degradation protein EthD	368.484	302.666	-0.283879	-0.852883	0.22085	0.419741	no
MEALZ_RS08910	LysR family transcriptional regulator	61.8804	62.3438	0.0107628	0.0318021	0.9637	0.980576	no
MEALZ_RS08915	peptide deformylase	63.2165	64.2095	0.022485	0.0591399	0.933	0.965822	no
MEALZ_RS08920	hypothetical protein	205.436	181.131	-0.181652	-0.58	0.40765	0.615543	no
MEALZ_RS08925	monofunctional biosynthetic peptidoglycan transglycosylase	26.4079	11.9433	-1.14476	-2.47048	0.0012	0.00870984	yes
MEALZ_RS08935	2OG-Fe(II) oxygenase	63.9057	42.6129	-0.584653	-1.54134	0.03095	0.108689	no
MEALZ_RS08940	50S rRNA methyltransferase	77.1788	67.6081	-0.191009	-0.602785	0.38975	0.59804	no
MEALZ_RS08945	hypothetical protein	51.8763	81.391	0.649793	2.0715	0.0036	0.0206974	yes
MEALZ_RS08950	fumarate hydratase	67.2873	104.488	0.634929	2.03604	0.00495	0.0266026	yes
MEALZ_RS08955	response regulator	40.4305	41.8704	0.0504867	0.114036	0.8711	0.93412	no
MEALZ_RS08970	hydroxylamine reductase	295.501	342.575	0.213255	0.511954	0.4612	0.662175	no
MEALZ_RS08975	hydroxylamine oxidation protein HaoB	212.156	249.854	0.235959	0.354762	0.61155	0.778579	no
MEALZ_RS08980	hypothetical protein	411.051	260.53	-0.657866	-1.86725	0.0091	0.0426679	yes
MEALZ_RS08985	PilZ domain-containing protein	154.459	252.7	0.710207	2.24502	0.00125	0.00899624	yes
MEALZ_RS08990	pterin dehydratase	460.422	242.605	-0.924348	-2.8588	5e-05	0.000618375	yes
MEALZ_RS08995	hypothetical protein	135.55	79.7401	-0.765446	-2.11274	0.00365	0.0209345	yes
MEALZ_RS09000	phosphoenolpyruvate synthase	170.063	238.236	0.486325	1.45044	0.03785	0.125123	no
MEALZ_RS09005	hypothetical protein	22.0683	39.0469	0.823235	2.36418	0.00095	0.00725681	yes
MEALZ_RS09010	peptidyl-prolyl cis-trans isomerase	239.502	207.936	-0.203901	-0.657201	0.34715	0.557602	no
MEALZ_RS09015	cell division protein BolA	168.779	139.115	-0.278856	-0.48149	0.497	0.692867	no
MEALZ_RS09020	hypothetical protein	176.266	169.091	-0.0599531	-0.127898	0.8565	0.926279	no
MEALZ_RS09025	septation protein A	316.526	204.089	-0.63313	-2.02628	0.00375	0.0213848	yes
MEALZ_RS09030	hypothetical protein	283.024	112.991	-1.32472	-3.5596	5e-05	0.000618375	yes
MEALZ_RS09035	deoxycytidine triphosphate deaminase	612.818	467.004	-0.392021	-0.71222	0.3142	0.524559	no
MEALZ_RS09040	ubiquinone biosynthesis protein UbiE	290.835	213.777	-0.444095	-1.15699	0.09765	0.24239	no
MEALZ_RS09045	gamma-glutamyl-phosphate reductase	145.473	129.557	-0.167164	-0.543479	0.44755	0.650472	no
MEALZ_RS09050	nicotinate-nicotinamide nucleotide adenylyltransferase	81.8747	57.2887	-0.515166	-1.42609	0.04395	0.138908	no
MEALZ_RS09055	ribosome silencing factor RsfS	296.633	314.408	0.0839593	0.257367	0.71905	0.846938	no
MEALZ_RS09060	hypothetical protein	64.8941	59.4122	-0.127328	-0.325407	0.64695	0.802858	no
MEALZ_RS09065	hypothetical protein	86.0442	80.2034	-0.101414	-0.171532	0.8096	0.901257	no
MEALZ_RS09070	twitching motility protein PilT	43.3874	40.369	-0.104029	-0.183553	0.79875	0.895184	no
MEALZ_RS09075	DUF2191 domain-containing protein	297.274	205.425	-0.533179	-0.873715	0.2151	0.413218	no
MEALZ_RS09080	transcriptional regulator	60.3468	82.4673	0.450545	1.07131	0.1352	0.302195	no
MEALZ_RS09085	ArsC family transcriptional regulator	48.4934	61.5593	0.344186	0.830481	0.24085	0.442478	no
MEALZ_RS09090	arsenical-resistance protein	25.0877	29.2005	0.21901	0.584862	0.39575	0.604298	no
MEALZ_RS09095	arsenical resistance operon transcriptional repressor ArsD	34.0099	45.1237	0.407933	0.827629	0.2425	0.443735	no
MEALZ_RS09100	arsenical pump-driving ATPase	25.5384	24.3772	-0.0671357	-0.194504	0.7796	0.88314	no
MEALZ_RS09105	AI-2E family transporter	139.132	100.152	-0.474264	-1.52959	0.02835	0.101772	no
MEALZ_RS09110	2-alkenal reductase	43.409	45.9766	0.082905	0.243815	0.7329	0.856161	no
MEALZ_RS09115	hypothetical protein	93.159	63.493	-0.553098	-1.59284	0.02365	0.0884894	no
MEALZ_RS09120	pyruvate kinase	16.4525	13.5233	-0.282865	-0.762441	0.27975	0.485993	no
MEALZ_RS09125	phosphate ABC transporter substrate-binding protein	9.45834	8.89899	-0.0879456	-0.183855	0.7899	0.889941	no
MEALZ_RS09130	phosphate ABC transporter permease subunit PstC	5.60783	8.52013	0.603434	1.00954	0.15315	0.32908	no
MEALZ_RS09135	phosphate ABC transporter, permease protein PstA	7.36972	12.0975	0.715032	1.34365	0.05495	0.161776	no
MEALZ_RS09140	phosphate ABC transporter ATP-binding protein	7.43209	14.8536	0.998969	1.96737	0.00905	0.0425001	yes
MEALZ_RS09145	phosphate transport system regulatory protein PhoU	14.7759	20.8691	0.498123	1.05861	0.1393	0.307846	no
MEALZ_RS09150	hypothetical protein	1.27288	4.08436	1.68202	0.924033	0.37255	0.582039	no
MEALZ_RS09155	hypothetical protein	184.67	166.491	-0.149511	-0.417832	0.5532	0.737456	no
MEALZ_RS09160	GTPase	30.0559	42.2904	0.492683	1.43665	0.04175	0.134444	no
MEALZ_RS09165	SAM-dependent methyltransferase	45.9764	46.9763	0.031038	0.0971017	0.88955	0.943039	no
MEALZ_RS09170	hypothetical protein	42.5636	41.5552	-0.0345893	-0.073153	0.9146	0.957466	no
MEALZ_RS09175	MarR family transcriptional regulator	70.4482	55.4176	-0.346218	-0.865723	0.2215	0.420575	no
MEALZ_RS09180	hypothetical protein	33.1375	35.5529	0.101501	0.295046	0.6754	0.822193	no
MEALZ_RS09185	apolipoprotein acyltransferase	45.4796	27.8166	-0.709272	-1.88975	0.0081	0.0388637	yes
MEALZ_RS09190	agmatine deiminase	31.2754	28.0777	-0.155605	-0.414731	0.5569	0.740406	no
MEALZ_RS09195	DNA repair protein RecN	37.643	43.7753	0.217739	0.677199	0.3338	0.544722	no
MEALZ_RS09200	inorganic polyphosphate/ATP-NAD kinase	71.2541	74.6455	0.0670823	0.202246	0.77435	0.881428	no
MEALZ_RS09205	heat-inducible transcriptional repressor HrcA	43.9952	45.4759	0.0477561	0.138327	0.8434	0.919352	no
MEALZ_RS09210	nucleotide exchange factor GrpE	53.655	59.9939	0.161102	0.434417	0.54765	0.733577	no
MEALZ_RS09215	molecular chaperone DnaK	94.7788	107.883	0.186831	0.59614	0.39615	0.604754	no
MEALZ_RS09220	molecular chaperone DnaJ	107.129	140.33	0.389468	1.26169	0.06845	0.188818	no
MEALZ_RS09225	4-hydroxy-tetrahydrodipicolinate reductase	142.798	181.409	0.345263	1.10944	0.1126	0.267655	no
MEALZ_RS09230	hypothetical protein	362.299	31.8319	-3.50864	-5.6656	5e-05	0.000618375	yes
MEALZ_RS09235	formate dehydrogenase subunit alpha	1097.04	155.452	-2.81908	-7.41876	5e-05	0.000618375	yes
MEALZ_RS09240	NADH-quinone oxidoreductase subunit F	1251.77	164.382	-2.92884	-8.12575	5e-05	0.000618375	yes
MEALZ_RS09245	LysR family transcriptional regulator	73.98	132.986	0.846065	2.64803	0.00015	0.00160578	yes
MEALZ_RS09250	MBL fold metallo-hydrolase	92.3003	192.64	1.0615	3.39784	5e-05	0.000618375	yes
MEALZ_RS09255	quinoprotein dehydrogenase-associated SoxYZ-likecarrier	140.987	157.69	0.161526	0.522197	0.4598	0.661357	no
MEALZ_RS09260	hypothetical protein	101.055	125.735	0.315247	0.940829	0.18565	0.375416	no
MEALZ_RS09265	hypothetical protein	165.018	171.697	0.0572421	0.161309	0.8155	0.90437	no
MEALZ_RS09270	hypothetical protein	128.56	130.824	0.0251875	0.0721517	0.91995	0.960133	no
MEALZ_RS09275	molybdenum cofactor guanylyltransferase	45.392	56.4579	0.314738	0.59567	0.4015	0.609727	no
MEALZ_RS09280	formate dehydrogenase	40.5024	58.9642	0.541831	1.28447	0.06865	0.188977	no
MEALZ_RS09285	topoisomerase II	68.7178	70.8028	0.0431232	0.0730104	0.90455	0.951039	no
MEALZ_RS09290	zinc metalloprotease HtpX	373.377	505.776	0.437863	1.35214	0.05035	0.152595	no
MEALZ_RS09295	sorbosone dehydrogenase	233.331	261.839	0.166302	0.526707	0.4633	0.664232	no
MEALZ_RS09305	membrane protein	121.672	304.205	1.32205	3.74312	5e-05	0.000618375	yes
MEALZ_RS09310	Vi polysaccharide biosynthesis protein VipA/TviB	222.572	201.188	-0.145723	-0.462416	0.51315	0.705465	no
MEALZ_RS09315	NAD-dependent epimerase	126.518	132.015	0.061361	0.198877	0.77445	0.881428	no
MEALZ_RS09320	four helix bundle protein	125.115	121.859	-0.0380437	-0.102388	0.88255	0.940169	no
MEALZ_RS09325	sugar transferase	90.0696	89.0705	-0.0160934	-0.0516418	0.9419	0.969157	no
MEALZ_RS09330	amidotransferase 1, exosortase A system-associated	202.321	196.094	-0.0451024	-0.138239	0.84425	0.919884	no
MEALZ_RS09335	hypothetical protein	631.681	666.588	0.0775994	0.241054	0.7278	0.852454	no
MEALZ_RS09340	HPr-rel-A system PqqD family protein	262.845	215.488	-0.286602	-0.408475	0.5617	0.744451	no
MEALZ_RS09345	HprK-related kinase A	154.048	119.302	-0.368762	-1.04311	0.13915	0.307682	no
MEALZ_RS09350	hypothetical protein	74.3438	45.9693	-0.69354	-2.10956	0.0024	0.0150513	yes
MEALZ_RS09360	hypothetical protein	67.3398	80.1177	0.250663	0.796375	0.25725	0.460774	no
MEALZ_RS09365	sensor histidine kinase	24.6721	25.5731	0.0517497	0.103566	0.88805	0.942581	no
MEALZ_RS09370	hypothetical protein	131.296	148.6	0.178619	0.434465	0.53105	0.721617	no
MEALZ_RS09380	proline--tRNA ligase	105.001	73.9069	-0.506618	-1.63587	0.0225	0.0853628	no
MEALZ_RS09385	hypothetical protein	2703.93	1264.67	-1.0963	-3.26621	5e-05	0.000618375	yes
MEALZ_RS09390	hypothetical protein	0	2.01848	inf	0	1	1	no
MEALZ_RS09395	(Fe-S)-cluster assembly protein	724.077	687.984	-0.0737676	-0.204069	0.7665	0.877564	no
MEALZ_RS09400	MFS transporter	125.958	95.2121	-0.40372	-1.30893	0.05955	0.171474	no
MEALZ_RS09405	single-stranded DNA-binding protein	222.25	144.449	-0.621627	-1.89456	0.0058	0.0304048	yes
MEALZ_RS09410	flagellar motor protein PomA	99.9014	53.2709	-0.907156	-2.64621	0.0004	0.00363131	yes
MEALZ_RS09415	flagellar motor protein MotB	103.142	92.8408	-0.151806	-0.474995	0.49765	0.693263	no
MEALZ_RS09420	pilus biosynthesis protein PilZ	65.8202	73.0423	0.150203	0.408932	0.5674	0.748121	no
MEALZ_RS09425	bifunctional biotin--[acetyl-CoA-carboxylase] synthetase/biotin operon repressor	74.4888	80.2543	0.107556	0.256778	0.7159	0.845311	no
MEALZ_RS09430	type III pantothenate kinase	60.6376	66.3249	0.129339	0.277028	0.69645	0.833275	no
MEALZ_RS09435	hypothetical protein	42.3235	38.7	-0.129123	-0.365797	0.5994	0.769286	no
MEALZ_RS09440	D-alanyl-D-alanine endopeptidase	142.023	164.719	0.21388	0.691489	0.3253	0.535902	no
MEALZ_RS09445	hypothetical protein	27.3608	41.4771	0.600205	1.71276	0.01395	0.0595217	no
MEALZ_RS09450	hypothetical protein	38.9441	46.9498	0.269713	0.705235	0.31995	0.530674	no
MEALZ_RS09455	SIMPL domain-containing protein	140.941	118.65	-0.248376	-0.780153	0.2578	0.461483	no
MEALZ_RS09460	phosphopeptide-binding protein	58.3368	76.6912	0.394654	1.25255	0.07785	0.206362	no
MEALZ_RS09465	type VI secretion protein	93.7971	107.6	0.198061	0.280087	0.6925	0.831046	no
MEALZ_RS09470	hypothetical protein	54.4059	61.2619	0.171227	0.186971	0.7874	0.888381	no
MEALZ_RS09475	hypothetical protein	63.2428	56.9284	-0.15175	-0.283926	0.6869	0.827855	no
MEALZ_RS09490	hypothetical protein	115.378	149.572	0.37447	1.18296	0.08975	0.228331	no
MEALZ_RS09495	type VI secretion system-associated protein	286.147	259.867	-0.138985	-0.439538	0.53395	0.724114	no
MEALZ_RS09500	type VI secretion protein EvpB	182.299	171.737	-0.0861096	-0.26651	0.6973	0.833982	no
MEALZ_RS09505	hypothetical protein	325.172	160.396	-1.01957	-3.14263	5e-05	0.000618375	yes
MEALZ_RS09510	virulence protein SciE type	113.171	78.6557	-0.524883	-1.64193	0.02205	0.0842172	no
MEALZ_RS09515	hypothetical protein	61.5123	41.8201	-0.556678	-1.36129	0.06015	0.172619	no
MEALZ_RS09520	type VI secretion system protein ImpG	36.7326	38.7158	0.0758636	0.175464	0.8023	0.897647	no
MEALZ_RS09525	type VI secretion protein	65.4176	75.4279	0.205418	0.453843	0.5204	0.711759	no
MEALZ_RS09530	ClpV1 family T6SS ATPase	68.8851	85.6725	0.314639	0.997457	0.154	0.330253	no
MEALZ_RS09535	hypothetical protein	194.998	211.082	0.114347	0.359639	0.60525	0.773692	no
MEALZ_RS09540	hypothetical protein	115.241	195.316	0.76115	2.36466	0.0014	0.00980985	yes
MEALZ_RS09545	type VI secretion protein ImpA	105.794	145.421	0.458978	1.45997	0.0384	0.126521	no
MEALZ_RS09550	hypothetical protein	46.7396	72.002	0.623391	1.6363	0.02115	0.0815357	no
MEALZ_RS09555	type VI secretion protein	57.0034	108.908	0.933985	1.99572	0.0064	0.0327596	yes
MEALZ_RS09560	type VI secretion protein ImpA	47.4338	93.7823	0.983399	3.14423	5e-05	0.000618375	yes
MEALZ_RS09565	hypothetical protein	29.845	47.4478	0.668853	1.51902	0.03115	0.109103	no
MEALZ_RS09570	hypothetical protein	26.9805	43.4172	0.68635	1.91803	0.0072	0.0358261	yes
MEALZ_RS09575	hypothetical protein	78.0181	160.632	1.04188	1.82401	0.0169	0.0689093	no
MEALZ_RS09580	3-oxoacyl-ACP synthase	19.2046	34.1156	0.828983	1.37446	0.06205	0.176083	no
MEALZ_RS09585	hypothetical protein	35.8233	48.3059	0.4313	1.01112	0.1501	0.324746	no
MEALZ_RS09590	hypothetical protein	84.4354	107.875	0.353447	1.09924	0.1208	0.281325	no
MEALZ_RS09600	integrase	0.0737298	0.0549053	-0.425302	0	1	1	no
MEALZ_RS09605	hypothetical protein	23.5748	21.5534	-0.12933	-0.203775	0.7682	0.878247	no
MEALZ_RS09610	hypothetical protein	23.3395	31.9585	0.453423	1.00047	0.157	0.335003	no
MEALZ_RS09615	hypothetical protein	75.568	132.634	0.811601	2.61751	0.00025	0.00246228	yes
MEALZ_RS09620	non-specific protein-tyrosine kinase	52.3327	29.162	-0.843623	-2.60413	0.00025	0.00246228	yes
MEALZ_RS09625	serine/threonine protein kinase	59.6187	35.0116	-0.767933	-2.39767	0.00095	0.00725681	yes
MEALZ_RS09630	hypothetical protein	106.133	37.394	-1.505	-2.02336	0.0106	0.047806	yes
MEALZ_RS09635	histidine kinase	136.891	72.6409	-0.914171	-2.84606	0.0001	0.00113134	yes
MEALZ_RS09640	FAD-dependent pyridine nucleotide-disulfide oxidoreductase	414.42	254.048	-0.705994	-2.17645	0.00165	0.0112003	yes
MEALZ_RS09645	rubredoxin	810.575	682.977	-0.247108	-0.561157	0.4336	0.638745	no
MEALZ_RS09650	hydrogenase maturation nickel metallochaperone HypA	145.647	83.8146	-0.7972	-1.50237	0.03425	0.116312	no
MEALZ_RS09655	hydrogenase assembly protein HypC	516.245	315.728	-0.709374	-1.58549	0.0269	0.0977713	no
MEALZ_RS09660	nickel-iron hydrogenase accessory protein	214.099	160.379	-0.416795	-1.32353	0.058	0.168186	no
MEALZ_RS09665	hydrogenase expression/formation protein HypE	58.3242	61.6311	0.0795646	0.24088	0.72495	0.850341	no
MEALZ_RS09670	DNA-binding response regulator	11.5186	17.7419	0.623191	1.22794	0.0831	0.216248	no
MEALZ_RS09675	sulfate transporter	3.87096	24.243	2.6468	1.94862	0.0527	0.157362	no
MEALZ_RS09680	hypothetical protein	20.4954	30.2904	0.563561	1.11429	0.11015	0.263931	no
MEALZ_RS09685	carbamoyltransferase HypF	22.3325	9.20123	-1.27925	-3.46788	5e-05	0.000618375	yes
MEALZ_RS09690	hydrogenase formation protein HypD	101.542	73.4941	-0.466382	-1.48842	0.0327	0.112844	no
MEALZ_RS09695	hydrogenase accessory protein HypB	352.545	271.504	-0.376836	-1.19844	0.0842	0.21835	no
MEALZ_RS09700	lactoylglutathione lyase	189.456	190.395	0.00713199	0.0215244	0.97645	0.986676	no
MEALZ_RS09705	hypothetical protein	225.144	120.547	-0.901247	-2.56112	0.00025	0.00246228	yes
MEALZ_RS09710	class V aminotransferase	162.396	111.619	-0.540933	-1.73152	0.01525	0.0637034	no
MEALZ_RS09715	metallophosphoesterase	90.4353	87.3573	-0.0499575	-0.148261	0.82915	0.912921	no
MEALZ_RS09720	hypothetical protein	11.2072	11.5691	0.0458407	0.0320922	0.8834	0.940525	no
MEALZ_RS09725	hypothetical protein	188.312	42.2903	-2.15472	-4.74206	5e-05	0.000618375	yes
MEALZ_RS09730	hypothetical protein	2427.3	1512.65	-0.682282	-2.04671	0.00415	0.0231899	yes
MEALZ_RS09735	ATP-dependent helicase	72.2125	37.4736	-0.946376	-3.02978	5e-05	0.000618375	yes
MEALZ_RS09740	exosortase system-associated protein, TIGR04073 family	545.756	617.346	0.177823	0.576167	0.4066	0.614504	no
MEALZ_RS09745	SAM-dependent methyltransferase	9.47141	8.41352	-0.17087	-0.157367	0.8273	0.912122	no
MEALZ_RS09750	FAD-dependent oxidoreductase	33.3451	14.0295	-1.24901	-2.859	0.00025	0.00246228	yes
MEALZ_RS09755	type III effector	92.6703	66.171	-0.485908	-1.14951	0.10385	0.253721	no
MEALZ_RS09760	hypothetical protein	16.4677	14.4537	-0.188204	-0.185463	0.7923	0.891132	no
MEALZ_RS09765	SsrA-binding protein	110.052	72.2211	-0.607688	-1.64547	0.0215	0.0825387	no
MEALZ_RS09770	sodium-dependent transporter	149.171	154.019	0.0461371	0.147542	0.8371	0.916134	no
MEALZ_RS09775	ubiquinone-binding protein	329.324	290.953	-0.178722	-0.526801	0.4527	0.654533	no
MEALZ_RS09780	protein RnfH	165.792	123.063	-0.429984	-0.536345	0.4439	0.647214	no
MEALZ_RS09785	small protein A	123.656	35.8869	-1.7848	-4.43035	5e-05	0.000618375	yes
MEALZ_RS09790	transcriptional repressor	210.688	117.087	-0.847528	-2.42028	0.00045	0.00397644	yes
MEALZ_RS09795	cell division protein FtsX	160.901	105.235	-0.61256	-1.65496	0.0165	0.0678106	no
MEALZ_RS09800	lipoprotein releasing system, ATP-binding protein	107.655	91.1475	-0.240137	-0.380345	0.57965	0.756204	no
MEALZ_RS09805	ATP-binding protein	157.353	143.003	-0.137963	-0.414288	0.54875	0.734474	no
MEALZ_RS09810	DNA internalization-related competence protein ComEC/Rec2	18.9131	35.4062	0.904613	2.70805	5e-05	0.000618375	yes
MEALZ_RS09815	transcriptional regulator	92.2372	274.393	1.57282	4.55519	5e-05	0.000618375	yes
MEALZ_RS09820	Fe-S cluster assembly protein SufB	138.717	396.064	1.51359	4.41888	5e-05	0.000618375	yes
MEALZ_RS09825	toxin HicA	127.633	421.354	1.72304	1.20127	0.10205	0.25045	no
MEALZ_RS09830	HicB family protein	63.7773	271.37	2.08915	0.864156	0.5263	0.71746	no
MEALZ_RS09835	ABC transporter ATP-binding protein	108.489	436.85	2.00958	6.30311	5e-05	0.000618375	yes
MEALZ_RS09840	Fe-S cluster assembly protein SufD	76.8913	373.108	2.2787	7.07016	5e-05	0.000618375	yes
MEALZ_RS09845	hypothetical protein	58.5593	37.7101	-0.634948	-1.57193	0.02775	0.10013	no
MEALZ_RS09850	cysteine sulfinate desulfinase	79.0149	227.619	1.52642	3.96977	5e-05	0.000618375	yes
MEALZ_RS09855	iron-sulfur cluster assembly scaffold protein	143.045	364.412	1.3491	2.34455	0.00185	0.0123062	yes
MEALZ_RS09860	hypothetical protein	83.7337	206.901	1.30506	4.08802	5e-05	0.000618375	yes
MEALZ_RS09865	ferredoxin	97.3546	226.249	1.21659	3.12065	5e-05	0.000618375	yes
MEALZ_RS09875	lysine--tRNA ligase	141.243	122.925	-0.200399	-0.645668	0.35415	0.563236	no
MEALZ_RS09880	hypothetical protein	45.9464	43.3947	-0.0824337	-0.204276	0.7764	0.881967	no
MEALZ_RS09885	hypothetical protein	28.0682	39.9637	0.509754	1.64438	0.0199	0.0781029	no
MEALZ_RS09890	hypothetical protein	133.027	250.592	0.913621	2.66629	0.0002	0.00204222	yes
MEALZ_RS09895	hypothetical protein	8.18676	1.92996	-2.08472	-1.63329	0.14635	0.319584	no
MEALZ_RS09900	hypothetical protein	26.7419	21.1334	-0.339576	-0.413578	0.55125	0.736088	no
MEALZ_RS09905	GGDEF domain-containing protein	41.1046	59.9158	0.543639	1.61037	0.0207	0.0804499	no
MEALZ_RS09910	PEP-CTERM/exosortase system-associated acyltransferase	64.8158	77.9716	0.266604	0.765411	0.2753	0.480568	no
MEALZ_RS09915	SAM-dependent methyltransferase	37.012	38.4836	0.0562512	0.147226	0.8366	0.916061	no
MEALZ_RS09920	hypothetical protein	94.6608	35.8261	-1.40176	-3.92681	5e-05	0.000618375	yes
MEALZ_RS09925	type 4 fimbrial biogenesis protein PilZ	126.306	52.9296	-1.25478	-2.95738	0.00025	0.00246228	yes
MEALZ_RS09930	DNA polymerase III subunit delta'	54.9684	27.3152	-1.0089	-1.48106	0.0403	0.131261	no
MEALZ_RS09935	dTMP kinase	21.5816	23.2928	0.110085	0.100017	0.88955	0.943039	no
MEALZ_RS09940	aminodeoxychorismate lyase	33.4255	34.3101	0.0376848	0.0570688	0.9353	0.967133	no
MEALZ_RS09945	aminodeoxychorismate lyase	68.4277	76.834	0.167166	0.327771	0.6364	0.795758	no
MEALZ_RS09950	beta-ketoacyl-[acyl-carrier-protein] synthase II	268.184	231.189	-0.214146	-0.66988	0.3474	0.557703	no
MEALZ_RS09955	acyl carrier protein	2614.53	1533.67	-0.769562	-2.46334	0.00065	0.00538526	yes
MEALZ_RS09965	malonyl CoA-acyl carrier protein transacylase	219.235	235.287	0.101942	0.261589	0.7077	0.840506	no
MEALZ_RS09970	ketoacyl-ACP synthase III	194.142	183.704	-0.0797259	-0.190425	0.7813	0.884422	no
MEALZ_RS09975	phosphate acyltransferase	158.804	69.6859	-1.18831	-2.22781	0.00215	0.013832	yes
MEALZ_RS09980	metal-binding protein	1668.84	491.081	-1.76481	-4.76407	5e-05	0.000618375	yes
MEALZ_RS09985	septum formation protein Maf	37.081	43.5901	0.233319	0.574385	0.4145	0.621568	no
MEALZ_RS09990	HDOD domain-containing protein	134.342	122.687	-0.130929	-0.415679	0.55425	0.738181	no
MEALZ_RS09995	lytic transglycosylase	272.65	267.389	-0.0281093	-0.0908554	0.89765	0.947119	no
MEALZ_RS10000	DNA mismatch repair protein MutS	178.901	179.88	0.0078726	0.0245414	0.97335	0.984993	no
MEALZ_RS10005	hypothetical protein	103.747	119.813	0.207708	0.0734882	0.85175	0.923231	no
MEALZ_RS10010	GTP cyclohydrolase I	420.205	297.786	-0.496816	-1.60325	0.023	0.0867638	no
MEALZ_RS10015	tRNA dihydrouridine(20/20a) synthase DusA	73.1851	100.815	0.462083	1.46174	0.0402	0.131042	no
MEALZ_RS10020	gamma carbonic anhydrase family protein	108.133	183.574	0.763554	2.32427	0.00095	0.00725681	yes
MEALZ_RS10025	membrane protein	37.7607	48.6324	0.365034	1.03236	0.14175	0.311589	no
MEALZ_RS10030	hypothetical protein	23.197	24.5165	0.0798196	0.182382	0.7931	0.891612	no
MEALZ_RS10035	hypothetical protein	59.6979	29.9449	-0.995369	-1.6428	0.0269	0.0977713	no
MEALZ_RS10040	general secretion pathway protein	161.174	88.9507	-0.857542	-2.73455	5e-05	0.000618375	yes
MEALZ_RS10045	hypothetical protein	88.8995	120.532	0.439166	1.41727	0.0436	0.138167	no
MEALZ_RS10050	histidine kinase	70.6468	33.0744	-1.09491	-3.28772	5e-05	0.000618375	yes
MEALZ_RS10055	histidine kinase	45.4502	29.1799	-0.639313	-1.85857	0.00995	0.0456325	yes
MEALZ_RS10060	cyclic nucleotide-binding protein	53.6117	36.8147	-0.542266	-1.62871	0.02185	0.0836137	no
MEALZ_RS10065	oligopeptidase A	65.0972	45.7136	-0.509973	-1.25906	0.0744	0.200103	no
MEALZ_RS10070	3-polyprenyl-4-hydroxybenzoate decarboxylase	54.9135	38.086	-0.5279	-0.975894	0.17065	0.354998	no
MEALZ_RS10075	hypothetical protein	78.9324	93.2247	0.240094	0.597037	0.397	0.605355	no
MEALZ_RS10080	gamma-glutamyltransferase	21.7744	23.8425	0.130906	0.364834	0.60745	0.77526	no
MEALZ_RS10085	transposase	16.4086	11.3301	-0.534292	-0.966715	0.1757	0.361974	no
MEALZ_RS10090	hypothetical protein	320.085	109.067	-1.55324	-3.7905	5e-05	0.000618375	yes
MEALZ_RS10095	chemotaxis protein CheW	13.9668	22.2224	0.670014	1.32851	0.0611	0.174132	no
MEALZ_RS10100	chemotaxis protein	15.5918	35.6797	1.19432	3.05042	0.0001	0.00113134	yes
MEALZ_RS10110	hypothetical protein	49.9493	74.1923	0.570804	1.40503	0.0489	0.14972	no
MEALZ_RS10115	sensor histidine kinase	42.9477	89.5721	1.06047	2.96348	5e-05	0.000618375	yes
MEALZ_RS10120	DNA-binding response regulator	29.3485	50.8674	0.793458	1.05608	0.13455	0.301476	no
MEALZ_RS10125	hypothetical protein	130.617	155.564	0.252162	0.608567	0.3874	0.596119	no
MEALZ_RS10130	ATPase AAA	47.7496	114.893	1.26673	3.99781	5e-05	0.000618375	yes
MEALZ_RS10135	hypothetical protein	24.3051	43.3867	0.835991	1.78886	0.0142	0.0603942	no
MEALZ_RS10140	DNA invertase	16.554	35.4952	1.10044	2.34928	0.00195	0.0128144	yes
MEALZ_RS10145	hypothetical protein	10.8363	15.0892	0.477634	0.81056	0.25445	0.457956	no
MEALZ_RS10150	hypothetical protein	12.408	7.47501	-0.73112	-0.741868	0.2921	0.500705	no
MEALZ_RS10155	restriction endonuclease subunit R	12.7571	10.5268	-0.277238	-0.748498	0.28455	0.491615	no
MEALZ_RS10160	hypothetical protein	23.7624	19.3002	-0.300064	-0.581524	0.406	0.613828	no
MEALZ_RS10165	cell division protein Fic	13.8633	10.449	-0.407912	-0.433026	0.5393	0.727203	no
MEALZ_RS10180	hypothetical protein	70.9739	195.503	1.46183	1.49328	0.06425	0.180229	no
MEALZ_RS10185	hypothetical protein	54.0269	51.8258	-0.0600097	-0.0329232	0.96535	0.980969	no
MEALZ_RS10190	type I restriction endonuclease subunit M	24.5769	39.8208	0.696221	2.02959	0.00385	0.0217887	yes
MEALZ_RS10195	hypothetical protein	20.284	24.5044	0.272696	0.588154	0.4023	0.610089	no
MEALZ_RS10210	hypothetical protein	20.2911	31.5168	0.635271	1.42168	0.04505	0.141374	no
MEALZ_RS10220	twitching motility protein PilT	42.3555	33.1611	-0.353057	-0.51505	0.4663	0.666294	no
MEALZ_RS10225	prevent-host-death family protein	235.172	145.624	-0.691468	-1.51104	0.03395	0.115457	no
MEALZ_RS10230	hypothetical protein	13.2499	4.61518	-1.52152	-1.13688	0.12485	0.28734	no
MEALZ_RS10235	hypothetical protein	2.49239	2.51707	0.0142126	0.0142824	0.93885	0.968425	no
MEALZ_RS10240	hypothetical protein	1.82375	1.88024	0.0440082	0.0241448	0.90555	0.951756	no
MEALZ_RS10245	hypothetical protein	1.48703	6.57517	2.14459	1.30323	0.29905	0.508432	no
MEALZ_RS10250	hypothetical protein	0.749789	1.35093	0.849391	0	1	1	no
MEALZ_RS10255	integrating conjugative element membrane protein	0.542509	0.925717	0.770924	0	1	1	no
MEALZ_RS10260	conjugative coupling factor TraD, PFGI-1 class	1.03326	1.21622	0.235203	0	1	1	no
MEALZ_RS10270	hypothetical protein	21.5005	24.4436	0.18509	0.525871	0.4585	0.660362	no
MEALZ_RS10275	DNA-binding protein	18.9208	27.3688	0.532556	0.552496	0.43615	0.640836	no
MEALZ_RS10280	CopG family transcriptional regulator	59.5489	127.04	1.09313	0.618528	0.4636	0.664415	no
MEALZ_RS10285	hypothetical protein	38.1341	49.793	0.384859	1.09443	0.12055	0.280907	no
MEALZ_RS10290	hypothetical protein	8.67743	9.83133	0.180119	0.463378	0.51555	0.707719	no
MEALZ_RS10305	RES domain-containing protein	20.1468	19.4096	-0.0537848	-0.0665164	0.92815	0.963892	no
MEALZ_RS10310	hypothetical protein	65.9946	75.2081	0.188539	0.429719	0.53865	0.726804	no
MEALZ_RS10315	MazF family transcriptional regulator	33.7739	42.5959	0.334805	0.603302	0.39055	0.598883	no
MEALZ_RS10320	CopG family transcriptional regulator	18.0128	27.4671	0.608682	0.552829	0.44085	0.644402	no
MEALZ_RS10325	hypothetical protein	25.1487	46.0738	0.873465	2.53169	0.0005	0.00435069	yes
MEALZ_RS10330	hypothetical protein	26.351	34.5226	0.389686	0.930616	0.18255	0.371348	no
MEALZ_RS10335	hypothetical protein	22.5272	39.7122	0.817915	1.62515	0.02325	0.0873758	no
MEALZ_RS10340	hypothetical protein	37.0162	64.1654	0.793636	1.7528	0.01365	0.0585763	no
MEALZ_RS10350	serine/threonine protein kinase	16.4601	35.0636	1.091	2.75145	0.0002	0.00204222	yes
MEALZ_RS10355	hypothetical protein	24.58	47.1852	0.940851	2.4226	0.0007	0.00569292	yes
MEALZ_RS10360	hypothetical protein	46.6585	73.3925	0.653494	1.67747	0.0204	0.0795427	no
MEALZ_RS10365	hypothetical protein	0	0	0	0	1	1	no
MEALZ_RS10370	serine/threonine protein kinase	10.309	13.1577	0.35201	0.770468	0.27405	0.479577	no
MEALZ_RS10380	hypothetical protein	33.5335	25.0139	-0.422871	-1.06361	0.13485	0.301808	no
MEALZ_RS10385	toxin-antitoxin system toxin component, PIN family protein	141.095	98.5792	-0.517313	-1.36584	0.05695	0.165906	no
MEALZ_RS10390	hypothetical protein	81.9374	72.7499	-0.171576	-0.153134	0.82435	0.910213	no
MEALZ_RS10395	CopG family transcriptional regulator	538.956	1008.02	0.903283	2.75913	0.00015	0.00160578	yes
MEALZ_RS10400	hypothetical protein	133.591	200.949	0.589012	1.37088	0.055	0.161883	no
MEALZ_RS10410	hypothetical protein	2.92374	8.52611	1.54407	1.59509	0.04075	0.132078	no
MEALZ_RS10415	lytic transglycosylase	1.86514	3.16467	0.762775	0.687077	0.32965	0.54046	no
MEALZ_RS10420	integrating conjugative element protein	3.35758	5.40047	0.685664	0.969975	0.17285	0.357706	no
MEALZ_RS10425	hypothetical protein	7.60839	4.17498	-0.865824	-1.13805	0.11625	0.27442	no
MEALZ_RS10440	integrase	0	0	0	0	1	1	no
MEALZ_RS10450	integrase	31.6609	56.928	0.846433	2.06557	0.00495	0.0266026	yes
MEALZ_RS10455	transposase	11.9095	7.04194	-0.758069	-1.66651	0.0214	0.0822606	no
MEALZ_RS10460	hypothetical protein	24.5339	9.74284	-1.33236	-1.58493	0.03275	0.112919	no
MEALZ_RS10465	integrase	25.0152	10.8229	-1.20872	-2.82245	0.0001	0.00113134	yes
MEALZ_RS10470	tRNA-Met	0	0	0	0	1	1	no
MEALZ_RS10475	GTP-binding protein YchF	92.3439	52.2654	-0.821161	-2.52308	0.0005	0.00435069	yes
MEALZ_RS10480	hypothetical protein	15.6326	19.7562	0.337751	0.519424	0.4595	0.661085	no
MEALZ_RS10485	folate-binding protein YgfZ	48.9368	30.1596	-0.698304	-1.92823	0.00795	0.0384218	yes
MEALZ_RS10490	histidine kinase	92.4987	87.9916	-0.0720679	-0.223548	0.74575	0.864217	no
MEALZ_RS10495	cytochrome oxidase assembly protein	35.9336	20.8331	-0.786457	-2.04444	0.00465	0.0252976	yes
MEALZ_RS10500	tRNA-specific adenosine deaminase	124.331	234.07	0.91275	2.69533	0.00025	0.00246228	yes
MEALZ_RS10505	TetR family transcriptional regulator	52.4191	76.7735	0.550514	1.4952	0.03685	0.122905	no
[truncated: 2,142 more rows]
