# Supplementary material for: Metabolic role of pyrophosphate-linked phosphofructokinase pfk for C1 assimilation in Methylotuvimicrobium alcaliphilum 20Z
Source: Microb Cell Fact. 2020 Jun 16;19:131. doi: 10.1186/s12934-020-01382-5 (PMC7298851; doi:10.1186/s12934-020-01382-5)
Supplement: Supplementary file 4 — Additional file 4. Differentially expressed genes of Methylotuvimicrobium alcaliphilum 20Z wild-type and Δpfk grown on methanol. [file 12934_2020_1382_MOESM4_ESM.xlsx]

## Sheet: gene_exp
Table S3: Differentially expressed genes of Methylomicrobium alcaliphilum 20Z wild-type and Δpfk grown on methanol
gene	gene	product	Wild-type	Δpfk	log2(fold_change)	test_stat	p_value	q_value	significant
MEALZ_RS00005	MEALZ_RS00005	chromosomal replication initiation protein DnaA	195.708	231.488	0.24223	0.67372	0.33115	0.558415	no
MEALZ_RS00010	MEALZ_RS00010	DNA polymerase III subunit beta	117.861	154.118	0.386956	1.1051	0.11435	0.285504	no
MEALZ_RS00015	MEALZ_RS00015	DNA recombination protein RecF	55.1346	74.278	0.429975	1.23022	0.0803	0.223963	no
MEALZ_RS00020	MEALZ_RS00020	DNA gyrase subunit B	130.239	99.9441	-0.381969	-1.05713	0.1316	0.316672	no
MEALZ_RS00025	MEALZ_RS00025	hypothetical protein	149.167	125.026	-0.254703	-0.537898	0.4369	0.661915	no
MEALZ_RS00030	MEALZ_RS00030	hypothetical protein	30.3577	34.3139	0.176732	0.128464	0.85815	0.930605	no
MEALZ_RS00035	MEALZ_RS00035	hypothetical protein	229.538	134.732	-0.768637	-2.04554	0.00365	0.0216796	yes
MEALZ_RS00040	MEALZ_RS00040	membrane protein	31.8991	11.0622	-1.52787	-1.64113	0.03025	0.110206	no
MEALZ_RS00045	MEALZ_RS00045	hypothetical protein	18.4397	15.2282	-0.276075	-0.330269	0.6312	0.805834	no
MEALZ_RS00050	MEALZ_RS00050	cytochrome-c peroxidase	21.4081	15.897	-0.429403	-0.812543	0.23905	0.461507	no
MEALZ_RS00055	MEALZ_RS00055	hypothetical protein	8.21751	2.11658	-1.95696	-0.419847	0.4973	0.710454	no
MEALZ_RS00060	MEALZ_RS00060	GGDEF domain-containing protein	29.3762	45.8587	0.642549	1.85342	0.00855	0.0415949	yes
MEALZ_RS00065	MEALZ_RS00065	integrase	193.679	1433.47	2.88777	6.31458	5e-05	0.000546477	yes
MEALZ_RS00070	MEALZ_RS00070	hypothetical protein	179.723	1309.64	2.86532	2.67822	0.0004	0.00346925	yes
MEALZ_RS00075	MEALZ_RS00075	hypothetical protein	76.6388	109.141	0.510043	1.44081	0.04375	0.144271	no
MEALZ_RS00080	MEALZ_RS00080	protein translocase TatA	25.5209	35.9756	0.495338	0.679026	0.3333	0.559468	no
MEALZ_RS00085	MEALZ_RS00085	twin arginine-targeting protein translocase TatB	29.8792	34.4841	0.206791	0.388346	0.5765	0.768945	no
MEALZ_RS00090	MEALZ_RS00090	hypothetical protein	8.46831	4.93502	-0.77902	-0.368628	0.49225	0.706996	no
MEALZ_RS00095	MEALZ_RS00095	oxygenase	50.6106	21.7709	-1.21704	-3.13137	5e-05	0.000546477	yes
MEALZ_RS00100	MEALZ_RS00100	prolipoprotein diacylglyceryl transferase	268.011	324.627	0.276495	0.584639	0.39735	0.624031	no
MEALZ_RS00105	MEALZ_RS00105	thymidylate synthase	154.381	199.022	0.366437	0.624465	0.3784	0.607275	no
MEALZ_RS00110	MEALZ_RS00110	hypothetical protein	118.148	259.571	1.13553	3.20584	5e-05	0.000546477	yes
MEALZ_RS00115	MEALZ_RS00115	zinc chelation protein SecC	32.7821	48.2601	0.557922	1.2466	0.0756	0.215169	no
MEALZ_RS00120	MEALZ_RS00120	transcriptional regulator Crp	73.4688	104.959	0.514624	1.38912	0.0485	0.155857	no
MEALZ_RS00125	MEALZ_RS00125	osmotically inducible protein C	833.887	265.949	-1.6487	-4.58694	5e-05	0.000546477	yes
MEALZ_RS00130	MEALZ_RS00130	carB	212.515	260.27	0.292446	0.705589	0.3141	0.54089	no
MEALZ_RS00135	MEALZ_RS00135	hypothetical protein	96.7739	168.986	0.804213	2.03503	0.0051	0.0278326	yes
MEALZ_RS00140	MEALZ_RS00140	autotransporter domain-containing protein	178.178	168.335	-0.081986	-0.228678	0.74305	0.873425	no
MEALZ_RS00145	MEALZ_RS00145	hypothetical protein	48.172	32.6084	-0.562952	-1.17694	0.09515	0.251238	no
MEALZ_RS00160	MEALZ_RS00160	hypothetical protein	45.6869	44.351	-0.0428157	-0.0858295	0.90285	0.9512	no
MEALZ_RS00165	MEALZ_RS00165	hypothetical protein	39.2895	52.0428	0.405556	1.1629	0.09935	0.258762	no
MEALZ_RS00170	MEALZ_RS00170	hypothetical protein	64.3633	73.0252	0.182154	0.3994	0.56755	0.761148	no
MEALZ_RS00180	MEALZ_RS00180	hypothetical protein	43.362	75.8267	0.806276	1.68212	0.01875	0.0763055	no
MEALZ_RS00185	MEALZ_RS00185	hypothetical protein	39.6458	23.8568	-0.732769	-1.77708	0.0142	0.061447	no
MEALZ_RS00190	MEALZ_RS00190	hypothetical protein	22.2502	27.3554	0.298007	0.843695	0.2289	0.452059	no
MEALZ_RS00200	MEALZ_RS00200	hypothetical protein	173.278	254.782	0.556173	1.2754	0.07355	0.211725	no
MEALZ_RS00205	MEALZ_RS00205	hypothetical protein	99.7333	136.062	0.448115	1.06303	0.128	0.310604	no
MEALZ_RS00210	MEALZ_RS00210	transporter	43.1017	14.475	-1.57418	-3.66351	5e-05	0.000546477	yes
MEALZ_RS00215	MEALZ_RS00215	hypothetical protein	6.78385	4.74557	-0.515522	-0.520825	0.45765	0.680067	no
MEALZ_RS00220	MEALZ_RS00220	hypothetical protein	16.0983	2.37279	-2.76225	-2.39548	0.02255	0.0896885	no
MEALZ_RS00225	MEALZ_RS00225	glucosidase	33.6629	17.9381	-0.908135	-2.53845	0.0007	0.00554637	yes
MEALZ_RS00230	MEALZ_RS00230	hypothetical protein	126.617	96.623	-0.390037	-1.09497	0.1199	0.294852	no
MEALZ_RS00235	MEALZ_RS00235	hypothetical protein	34.9933	37.2014	0.0882797	0.116342	0.86645	0.933109	no
MEALZ_RS00240	MEALZ_RS00240	adenylate cyclase	30.944	39.5876	0.355389	0.903821	0.18665	0.396087	no
MEALZ_RS00250	MEALZ_RS00250	hypothetical protein	91.2811	97.8872	0.100804	0.262528	0.71	0.849285	no
MEALZ_RS00255	MEALZ_RS00255	signal transduction histidine kinase	53.0934	47.2867	-0.167099	-0.458903	0.51575	0.72262	no
MEALZ_RS00260	MEALZ_RS00260	response regulator	86.5668	95.6558	0.144038	0.171304	0.79795	0.897891	no
MEALZ_RS00265	MEALZ_RS00265	two-component system response regulator	51.8345	47.4345	-0.127977	-0.334189	0.6321	0.806027	no
MEALZ_RS00270	MEALZ_RS00270	CAAX protease family protein	124.066	120.405	-0.0432143	-0.121559	0.8597	0.931034	no
MEALZ_RS00275	MEALZ_RS00275	membrane protein	329.756	313.122	-0.0746752	-0.193361	0.7767	0.887466	no
MEALZ_RS00280	MEALZ_RS00280	polysaccharide biosynthesis protein	74.4419	109.554	0.557453	1.1632	0.09235	0.246002	no
MEALZ_RS00285	MEALZ_RS00285	hypothetical protein	42.2203	47.864	0.181003	0.221678	0.74815	0.875804	no
MEALZ_RS00290	MEALZ_RS00290	hypothetical protein	44.9804	47.7088	0.0849605	0.0887165	0.90065	0.949905	no
MEALZ_RS00295	MEALZ_RS00295	sulfotransferase	24.6048	27.5627	0.163781	0.144964	0.82395	0.912659	no
MEALZ_RS00300	MEALZ_RS00300	hypothetical protein	304.88	436.684	0.518347	1.11613	0.11095	0.280617	no
MEALZ_RS00305	MEALZ_RS00305	glycosyl transferase	99.9219	103.382	0.0491178	0.0699009	0.9247	0.961567	no
MEALZ_RS00310	MEALZ_RS00310	hypothetical protein	65.1363	58.9011	-0.145167	-0.227108	0.7436	0.873562	no
MEALZ_RS00315	MEALZ_RS00315	hypothetical protein	116.937	89.6557	-0.383267	-0.90185	0.19385	0.405917	no
MEALZ_RS00320	MEALZ_RS00320	exopolysaccharide biosynthesis protein	143.372	174.119	0.280311	0.527412	0.4402	0.665664	no
MEALZ_RS00325	MEALZ_RS00325	epimerase	182.326	225.341	0.30559	0.59434	0.39185	0.619981	no
MEALZ_RS00330	MEALZ_RS00330	hypothetical protein	125.397	127.948	0.0290565	0.0825386	0.9084	0.955051	no
MEALZ_RS00335	MEALZ_RS00335	hypothetical protein	88.8049	108.323	0.286625	0.810455	0.24555	0.468672	no
MEALZ_RS00340	MEALZ_RS00340	capsular biosynthesis protein	137.689	145.227	0.0768944	0.211238	0.76575	0.883018	no
MEALZ_RS00345	MEALZ_RS00345	hypothetical protein	91.2875	60.4127	-0.595566	-0.94507	0.1838	0.392204	no
MEALZ_RS00350	MEALZ_RS00350	LysR family transcriptional regulator	145.378	109.995	-0.402378	-0.76217	0.27235	0.495662	no
MEALZ_RS00355	MEALZ_RS00355	type 12 methyltransferase	249.572	252.853	0.0188456	0.0375793	0.9589	0.976084	no
MEALZ_RS00360	MEALZ_RS00360	sulfurtransferase	493.732	662.51	0.424213	1.20791	0.0874	0.236885	no
MEALZ_RS00365	MEALZ_RS00365	GTP-binding protein TypA	334.906	350.14	0.0641767	0.159968	0.81745	0.909205	no
MEALZ_RS00370	MEALZ_RS00370	imidazoleglycerol-phosphate dehydratase	427.535	536.106	0.326477	0.909	0.19585	0.40862	no
MEALZ_RS00375	MEALZ_RS00375	imidazole glycerol phosphate synthase subunit HisH	408.791	520.028	0.347227	0.972361	0.1681	0.370261	no
MEALZ_RS00380	MEALZ_RS00380	1-(5-phosphoribosyl)-5-[(5- phosphoribosylamino)methylideneamino]imidazole-4- carboxamide isomerase	590.667	748.101	0.340889	0.901635	0.19665	0.409654	no
MEALZ_RS00385	MEALZ_RS00385	imidazole glycerol phosphate synthase cyclase subunit	308.472	470.041	0.607645	1.19804	0.0876	0.237267	no
MEALZ_RS00390	MEALZ_RS00390	phosphoribosyl-AMP cyclohydrolase	355.592	561.513	0.659097	0.845382	0.2372	0.459475	no
MEALZ_RS00395	MEALZ_RS00395	phosphoribosyl-ATP pyrophosphatase	335.686	392.361	0.225069	0.214784	0.76395	0.882305	no
MEALZ_RS00400	MEALZ_RS00400	protein translocase TatA	273.226	284.727	0.0594842	0.139466	0.8411	0.921531	no
MEALZ_RS00405	MEALZ_RS00405	twin arginine-targeting protein translocase TatB	258.351	300.555	0.218294	0.592128	0.3959	0.622724	no
MEALZ_RS00410	MEALZ_RS00410	twin arginine-targeting protein translocase TatC	125.637	141.048	0.166933	0.473156	0.5005	0.712501	no
MEALZ_RS00415	MEALZ_RS00415	lipase	30.9086	27.5574	-0.165568	-0.385888	0.58655	0.777197	no
MEALZ_RS00420	MEALZ_RS00420	pteridine reductase	104.049	101.245	-0.0394181	-0.112011	0.87535	0.938407	no
MEALZ_RS00425	MEALZ_RS00425	hypothetical protein	92.9063	79.8503	-0.218478	-0.608332	0.39525	0.622187	no
MEALZ_RS00430	MEALZ_RS00430	2-amino-4-hydroxy-6- hydroxymethyldihydropteridine diphosphokinase	164.876	201.923	0.292417	0.842013	0.23105	0.453933	no
MEALZ_RS00435	MEALZ_RS00435	dihydroneopterin triphosphate 2'-epimerase	161.67	177.142	0.131859	0.345899	0.62155	0.801122	no
MEALZ_RS00440	MEALZ_RS00440	glycerol-3-phosphate acyltransferase	127.69	150.047	0.232766	0.656117	0.34815	0.574035	no
MEALZ_RS00445	MEALZ_RS00445	tRNA (adenosine(37)-N6)-threonylcarbamoyltransferase complex transferase subunit TsaD	106.616	134.888	0.339336	0.978209	0.16785	0.370132	no
MEALZ_RS00450	MEALZ_RS00450	30S ribosomal protein S21	2440.54	1634.78	-0.578108	-1.60956	0.02245	0.0895557	no
MEALZ_RS00455	MEALZ_RS00455	aspartyl-tRNA amidotransferase subunit B	3019.08	2242.96	-0.428703	-0.986422	0.16225	0.361322	no
MEALZ_RS00460	MEALZ_RS00460	DNA primase	389.476	846.708	1.12033	2.57945	0.0006	0.0048493	yes
MEALZ_RS00465	MEALZ_RS00465	RNA polymerase sigma factor RpoD	1349.17	1585.45	0.232822	0.447462	0.5193	0.725688	no
MEALZ_RS00470	MEALZ_RS00470	tRNA-Met	0	0	0	0	1	1	no
MEALZ_RS00475	MEALZ_RS00475	methionine adenosyltransferase	906.384	627.757	-0.529915	-1.23513	0.0761	0.215831	no
MEALZ_RS00480	MEALZ_RS00480	adenosylhomocysteinase	581.512	509.981	-0.189366	-0.468284	0.50845	0.719381	no
MEALZ_RS00485	MEALZ_RS00485	methylenetetrahydrofolate reductase [NAD(P)H]	161.351	150.463	-0.100794	-0.288517	0.67975	0.833009	no
MEALZ_RS00490	MEALZ_RS00490	16S rRNA (uracil(1498)-N(3))-methyltransferase	53.1678	47.7179	-0.156022	-0.337759	0.628	0.804233	no
MEALZ_RS00495	MEALZ_RS00495	CAAX protease family protein	25.013	28.0111	0.163319	0.281802	0.6922	0.840785	no
MEALZ_RS00500	MEALZ_RS00500	YajQ family cyclic di-GMP-binding protein	316.534	379.141	0.260373	0.753066	0.2876	0.514364	no
MEALZ_RS00505	MEALZ_RS00505	multifunctional CCA tRNA nucleotidyl transferase/2'3'-cyclic phosphodiesterase/2'nucleotidase/phosphatase	109.029	131.068	0.265607	0.754738	0.285	0.512074	no
MEALZ_RS00510	MEALZ_RS00510	anion permease	72.2023	89.4284	0.308689	0.863104	0.2269	0.451449	no
MEALZ_RS00515	MEALZ_RS00515	IMP dehydrogenase	783.247	806.329	0.0419004	0.0944641	0.88875	0.945484	no
MEALZ_RS00520	MEALZ_RS00520	GMP synthetase	156.672	121.924	-0.361767	-0.944786	0.17885	0.384724	no
MEALZ_RS00525	MEALZ_RS00525	tRNA-specific adenosine deaminase	82.4391	76.0947	-0.115532	-0.0987587	0.87655	0.938945	no
MEALZ_RS00530	MEALZ_RS00530	glucose-6-phosphate isomerase	312.904	325.756	0.0580698	0.149754	0.82985	0.915533	no
MEALZ_RS00535	MEALZ_RS00535	hypothetical protein	138.051	175.233	0.344073	0.823083	0.246	0.469087	no
MEALZ_RS00540	MEALZ_RS00540	hypothetical protein	1279.55	2188.2	0.774106	1.90017	0.0076	0.0378873	yes
MEALZ_RS00545	MEALZ_RS00545	copper oxidase	1388.38	2698.25	0.958625	2.07405	0.00445	0.0252062	yes
MEALZ_RS00555	MEALZ_RS00555	membrane protein	196.084	223.702	0.190106	0.535738	0.4404	0.665717	no
MEALZ_RS00560	MEALZ_RS00560	hypothetical protein	232.377	241.366	0.0547522	0.156121	0.8264	0.914117	no
MEALZ_RS00565	MEALZ_RS00565	hypothetical protein	162.255	127.95	-0.342682	-0.975535	0.1701	0.372833	no
MEALZ_RS00570	MEALZ_RS00570	lipid A export permease/ATP-binding protein MsbA	145.967	168.446	0.206648	0.56122	0.4175	0.642649	no
MEALZ_RS00575	MEALZ_RS00575	16S ribosomal RNA	0	0	0	0	1	1	no
MEALZ_RS00580	MEALZ_RS00580	tRNA-Ile	0	0	0	0	1	1	no
MEALZ_RS00585	MEALZ_RS00585	tRNA-Ala	0	0	0	0	1	1	no
MEALZ_RS00590	MEALZ_RS00590	23S ribosomal RNA	0.0154421	0	#NAME?	0	1	1	no
MEALZ_RS00595	MEALZ_RS00595	5S ribosomal RNA	0	0	0	0	1	1	no
MEALZ_RS00600	MEALZ_RS00600	ABC transporter permease	76.8377	140.224	0.867848	1.62392	0.0226	0.0897988	no
MEALZ_RS00605	MEALZ_RS00605	iron ABC transporter ATP-binding protein	158.514	208.856	0.397899	0.787858	0.2705	0.49417	no
MEALZ_RS00610	MEALZ_RS00610	mammalian cell entry protein	223.211	267.083	0.258882	0.624934	0.36625	0.59488	no
MEALZ_RS00615	MEALZ_RS00615	hypothetical protein	119.023	140.665	0.241021	0.330199	0.63675	0.807297	no
MEALZ_RS00620	MEALZ_RS00620	hypothetical protein	338.93	65.5733	-2.36981	-6.10536	5e-05	0.000546477	yes
MEALZ_RS00625	MEALZ_RS00625	photosynthetic protein synthase I	31.5921	41.729	0.401488	1.1493	0.10435	0.268224	no
MEALZ_RS00630	MEALZ_RS00630	Selenium-binding family protein	180.942	142.413	-0.345442	-0.929418	0.18905	0.399601	no
MEALZ_RS00635	MEALZ_RS00635	membrane protein	390.936	177.915	-1.13575	-2.7299	5e-05	0.000546477	yes
MEALZ_RS00640	MEALZ_RS00640	TetR family transcriptional regulator	833.853	494.322	-0.754343	-1.69239	0.0253	0.0972687	no
MEALZ_RS00645	MEALZ_RS00645	hypothetical protein	104.657	52.855	-0.985554	-2.03723	0.0049	0.0271825	yes
MEALZ_RS00650	MEALZ_RS00650	YggS family pyridoxal phosphate enzyme	104.666	20.0964	-2.38078	-5.86475	5e-05	0.000546477	yes
MEALZ_RS00655	MEALZ_RS00655	twitching motility protein PilT	762.966	330.004	-1.20913	-3.1257	5e-05	0.000546477	yes
MEALZ_RS00660	MEALZ_RS00660	twitching motility protein PilT	528.578	206.907	-1.35313	-3.61161	5e-05	0.000546477	yes
MEALZ_RS00665	MEALZ_RS00665	molecular chaperone DjlA	46.8561	40.0927	-0.224898	-0.580788	0.40965	0.63543	no
MEALZ_RS00670	MEALZ_RS00670	phosphoribosylaminoimidazolesuccinocarboxamide synthase	293.453	122.482	-1.26055	-3.59534	5e-05	0.000546477	yes
MEALZ_RS00675	MEALZ_RS00675	hypothetical protein	206.472	92.6207	-1.15654	-3.18846	5e-05	0.000546477	yes
MEALZ_RS00680	MEALZ_RS00680	phosphopantothenoylcysteine decarboxylase	148.948	168.917	0.181506	0.419566	0.54865	0.747964	no
MEALZ_RS00685	MEALZ_RS00685	deoxyuridine 5'-triphosphate nucleotidohydrolase	271.353	238.03	-0.189026	-0.290339	0.6764	0.830165	no
MEALZ_RS00690	MEALZ_RS00690	phosphoglucomutase	259.176	228.096	-0.184288	-0.455382	0.5168	0.723197	no
MEALZ_RS00695	MEALZ_RS00695	acetylglutamate kinase	302.766	215.695	-0.489207	-1.06894	0.1255	0.305641	no
MEALZ_RS00700	MEALZ_RS00700	DUF4124 domain-containing protein	91.4328	144.944	0.664708	1.01582	0.14195	0.330534	no
MEALZ_RS00705	MEALZ_RS00705	YggT family protein	136.513	176.879	0.373727	0.555472	0.43025	0.655286	no
MEALZ_RS00710	MEALZ_RS00710	pyrroline-5-carboxylate reductase	196.236	260.965	0.411266	0.952099	0.18025	0.386264	no
MEALZ_RS00715	MEALZ_RS00715	deoxyribodipyrimidine photo-lyase	99.375	137.672	0.470276	1.10071	0.11755	0.290846	no
MEALZ_RS00720	MEALZ_RS00720	short-chain dehydrogenase	75.3827	97.2807	0.36792	0.596919	0.3988	0.625335	no
MEALZ_RS00725	MEALZ_RS00725	disulfide bond formation protein B	92.6256	108.856	0.232943	0.624552	0.37455	0.6035	no
MEALZ_RS00730	MEALZ_RS00730	methyltransferase	203.244	175.589	-0.211011	-0.60175	0.39935	0.62571	no
MEALZ_RS00735	MEALZ_RS00735	primosomal protein N'	153.061	211.752	0.468266	1.24835	0.0752	0.214637	no
MEALZ_RS00740	MEALZ_RS00740	arginine--tRNA ligase	239.334	324.427	0.438869	1.1401	0.0992	0.258613	no
MEALZ_RS00745	MEALZ_RS00745	sporulation domain-containing protein	172.356	276.464	0.6817	1.9543	0.0054	0.0291542	yes
MEALZ_RS00755	MEALZ_RS00755	chromosome segregation protein SMC	26.84	14.612	-0.877228	-1.95234	0.00685	0.0349697	yes
MEALZ_RS00760	MEALZ_RS00760	indole-3-glycerol-phosphate synthase	138.039	101.523	-0.443271	-0.787177	0.26265	0.487143	no
MEALZ_RS00765	MEALZ_RS00765	anthranilate phosphoribosyltransferase	133.351	121.864	-0.129964	-0.280208	0.68705	0.837375	no
MEALZ_RS00770	MEALZ_RS00770	glutamine amidotransferase	167.023	194.763	0.221668	0.258997	0.701	0.844609	no
MEALZ_RS00775	MEALZ_RS00775	anthranilate synthase component I	216.408	165.033	-0.391	-0.90703	0.1951	0.407999	no
MEALZ_RS00780	MEALZ_RS00780	5-carboxymethyl-2-hydroxymuconate isomerase	63.181	51.1658	-0.304312	-0.827392	0.23695	0.459212	no
MEALZ_RS00785	MEALZ_RS00785	two-component sensor histidine kinase	75.7112	79.2934	0.066695	0.130817	0.8534	0.928199	no
MEALZ_RS00790	MEALZ_RS00790	DNA-binding response regulator	212.46	178.052	-0.254892	-0.487947	0.48405	0.700708	no
MEALZ_RS00795	MEALZ_RS00795	YggW family oxidoreductase	226.302	382.744	0.75813	2.05119	0.00395	0.0229875	yes
MEALZ_RS00800	MEALZ_RS00800	orotate phosphoribosyltransferase	107.165	120.411	0.168133	0.469997	0.5087	0.719381	no
MEALZ_RS00805	MEALZ_RS00805	hypothetical protein	500.604	305.306	-0.713417	-1.71488	0.0156	0.066087	no
MEALZ_RS00810	MEALZ_RS00810	tRNA (guanine(46)-N(7))-methyltransferase	87.7171	135.735	0.629858	1.73357	0.0157	0.0663017	no
MEALZ_RS00815	MEALZ_RS00815	hypothetical protein	37.8544	22.1639	-0.772249	-0.463294	0.4802	0.697639	no
MEALZ_RS00820	MEALZ_RS00820	thiamine biosynthesis protein ThiS	401.54	468.925	0.223811	0.593726	0.38705	0.615597	no
MEALZ_RS00825	MEALZ_RS00825	phospho-2-dehydro-3-deoxyheptonate aldolase	411.386	478.74	0.218751	0.568816	0.4115	0.637319	no
MEALZ_RS00830	MEALZ_RS00830	ABC transporter ATP-binding protein	44.9187	45.4818	0.0179714	0.052203	0.93955	0.967529	no
MEALZ_RS00835	MEALZ_RS00835	DUF389 domain-containing protein	20.7649	22.0498	0.0866216	0.234745	0.7365	0.868061	no
MEALZ_RS00840	MEALZ_RS00840	hypothetical protein	128.495	120.694	-0.0903561	-0.218266	0.75725	0.877737	no
MEALZ_RS00845	MEALZ_RS00845	hypothetical protein	268.068	245.399	-0.127469	-0.29689	0.67265	0.828841	no
MEALZ_RS00850	MEALZ_RS00850	Fe-S protein	358.94	302.079	-0.248815	-0.33862	0.63255	0.806027	no
MEALZ_RS00855	MEALZ_RS00855	hypothetical protein	77.3022	92.1396	0.253312	0.615878	0.37785	0.607119	no
MEALZ_RS00860	MEALZ_RS00860	IS110 family transposase	102.165	75.0058	-0.445832	-1.29472	0.06315	0.190063	no
MEALZ_RS00865	MEALZ_RS00865	hypothetical protein	652.732	556.976	-0.228875	-0.624415	0.367	0.595541	no
MEALZ_RS00870	MEALZ_RS00870	metal-binding protein	1314.86	1131.94	-0.216117	-0.546402	0.432	0.657455	no
MEALZ_RS00875	MEALZ_RS00875	hypothetical protein	847.705	685.735	-0.30591	-0.883115	0.2194	0.440219	no
MEALZ_RS00880	MEALZ_RS00880	hypothetical protein	252.468	216.171	-0.22393	-0.642764	0.36055	0.588227	no
MEALZ_RS00885	MEALZ_RS00885	copper-translocating P-type ATPase	159.711	152.344	-0.0681345	-0.181953	0.79185	0.894078	no
MEALZ_RS00890	MEALZ_RS00890	hypothetical protein	85.238	73.628	-0.211244	-0.598196	0.39995	0.626164	no
MEALZ_RS00895	MEALZ_RS00895	1-acyl-sn-glycerol-3-phosphate acyltransferase	63.5173	70.9122	0.158885	0.440168	0.52705	0.730081	no
MEALZ_RS00900	MEALZ_RS00900	penicillin-insensitive murein endopeptidase	86.7928	80.4911	-0.108746	-0.306224	0.6633	0.821516	no
MEALZ_RS00905	MEALZ_RS00905	thiopurine S-methyltransferase	71.0642	66.8879	-0.0873786	-0.164181	0.8056	0.902413	no
MEALZ_RS00910	MEALZ_RS00910	hypothetical protein	20.8177	63.5549	1.61019	3.15824	5e-05	0.000546477	yes
MEALZ_RS00915	MEALZ_RS00915	aquaporin Z	11.6854	16.2738	0.477849	1.0079	0.1572	0.355229	no
MEALZ_RS00920	MEALZ_RS00920	hypothetical protein	108.481	136.474	0.331183	0.865197	0.21955	0.440301	no
MEALZ_RS00925	MEALZ_RS00925	hypothetical protein	13.9599	10.6012	-0.397057	-0.293466	0.7022	0.844609	no
MEALZ_RS00930	MEALZ_RS00930	hypothetical protein	92.3076	88.7631	-0.0564906	-0.132559	0.84995	0.926446	no
MEALZ_RS00935	MEALZ_RS00935	cellulose synthase	12.9619	26.286	1.02001	2.78085	0.0003	0.00267086	yes
MEALZ_RS00940	MEALZ_RS00940	hypothetical protein	74.0008	87.6019	0.243421	0.705472	0.31225	0.539086	no
MEALZ_RS00945	MEALZ_RS00945	hypothetical protein	188.472	251.733	0.417543	0.905527	0.2042	0.419531	no
MEALZ_RS00950	MEALZ_RS00950	tRNA-Thr	0	0	0	0	1	1	no
MEALZ_RS00955	MEALZ_RS00955	hypothetical protein	515.179	656.889	0.350577	0.494694	0.4806	0.697969	no
MEALZ_RS00960	MEALZ_RS00960	hypothetical protein	324.477	387.127	0.254691	0.42718	0.5446	0.744533	no
MEALZ_RS00965	MEALZ_RS00965	hypothetical protein	508.107	603.702	0.248704	0.134346	0.84575	0.923988	no
MEALZ_RS00970	MEALZ_RS00970	translation repressor RelE	586.911	963.314	0.714866	0.656159	0.3665	0.595046	no
MEALZ_RS00975	MEALZ_RS00975	hypothetical protein	77.8281	88.2865	0.181901	0.498824	0.4768	0.697473	no
MEALZ_RS00980	MEALZ_RS00980	hypothetical protein	35.3163	21.9522	-0.685972	-1.24219	0.08215	0.227237	no
MEALZ_RS00985	MEALZ_RS00985	hypothetical protein	0.144833	0.633923	2.12992	0	1	1	no
MEALZ_RS00990	MEALZ_RS00990	hypothetical protein	534.938	1088.92	1.02546	2.83077	5e-05	0.000546477	yes
MEALZ_RS00995	MEALZ_RS00995	tRNA-Thr	0	0	0	0	1	1	no
MEALZ_RS01005	MEALZ_RS01005	integrase	0.0336894	0	#NAME?	0	1	1	no
MEALZ_RS01010	MEALZ_RS01010	ATP-binding protein	0	0	0	0	1	1	no
MEALZ_RS01015	MEALZ_RS01015	transposase	24.3666	16.9761	-0.521399	-0.840125	0.2376	0.459808	no
MEALZ_RS01020	MEALZ_RS01020	plasmid stabilization protein	102.816	141.906	0.464873	1.12075	0.1158	0.287929	no
MEALZ_RS01025	MEALZ_RS01025	antitoxin	103.495	203.237	0.97361	2.17237	0.00305	0.018866	yes
MEALZ_RS01030	MEALZ_RS01030	recombinase	39.5605	21.3073	-0.892711	-1.89199	0.0087	0.042172	yes
MEALZ_RS01035	MEALZ_RS01035	helicase IV	27.1349	23.2301	-0.224151	-0.642449	0.3653	0.593576	no
MEALZ_RS01040	MEALZ_RS01040	hypothetical protein	88.1507	93.185	0.0801262	0.165614	0.81485	0.907564	no
MEALZ_RS01045	MEALZ_RS01045	hypothetical protein	234.626	242.389	0.0469647	0.134364	0.84785	0.924906	no
MEALZ_RS01050	MEALZ_RS01050	hypothetical protein	94.6765	81.0112	-0.224885	-0.500693	0.4829	0.699797	no
MEALZ_RS01055	MEALZ_RS01055	alpha/beta hydrolase	6.35573	7.47475	0.233967	0.436835	0.52605	0.72956	no
MEALZ_RS01060	MEALZ_RS01060	hypothetical protein	11.3059	5.76867	-0.970762	-1.7949	0.01325	0.058274	no
MEALZ_RS01065	MEALZ_RS01065	sodium-translocating pyrophosphatase	131.751	162.911	0.306272	0.834753	0.23255	0.454935	no
MEALZ_RS01070	MEALZ_RS01070	formate dehydrogenase subunit delta	38.6477	63.9183	0.725846	1.15505	0.1053	0.269635	no
MEALZ_RS01075	MEALZ_RS01075	sufurtransferase FdhD	3.87345	3.12459	-0.309952	-0.379145	0.58325	0.77402	no
MEALZ_RS01080	MEALZ_RS01080	formate dehydrogenase subunit alpha	2.37268	3.06244	0.368163	0.589569	0.3873	0.615597	no
MEALZ_RS01085	MEALZ_RS01085	hypothetical protein	0	0	0	0	1	1	no
MEALZ_RS01090	MEALZ_RS01090	hypothetical protein	1.57305	2.81162	0.837834	0.772993	0.26685	0.49097	no
MEALZ_RS01095	MEALZ_RS01095	hypothetical protein	2.89494	4.97368	0.780781	0.529479	0.4265	0.653086	no
MEALZ_RS01100	MEALZ_RS01100	saccharopine dehydrogenase	101.416	57.7545	-0.81228	-2.32514	0.00095	0.00710826	yes
MEALZ_RS01105	MEALZ_RS01105	hypothetical protein	50.4167	51.4854	0.0302615	0.0807145	0.90825	0.955051	no
MEALZ_RS01110	MEALZ_RS01110	transporter	39.6948	23.8729	-0.733579	-2.03553	0.0039	0.0227952	yes
MEALZ_RS01115	MEALZ_RS01115	secretion protein HlyD	40.222	29.0699	-0.468461	-1.278	0.06875	0.202386	no
MEALZ_RS01120	MEALZ_RS01120	hypothetical protein	55.0826	46.3717	-0.248352	-0.718059	0.31025	0.536638	no
MEALZ_RS01125	MEALZ_RS01125	type II secretion system protein E	66.8272	56.0717	-0.253163	-0.728599	0.30495	0.53032	no
MEALZ_RS01130	MEALZ_RS01130	hypothetical protein	89.9095	76.7105	-0.22905	-0.654719	0.34985	0.576131	no
MEALZ_RS01135	MEALZ_RS01135	inorganic pyrophosphatase	476.895	598.892	0.328626	0.914656	0.19335	0.405291	no
MEALZ_RS01140	MEALZ_RS01140	TVP38/TMEM64 family protein	9.74078	10.9267	0.165744	0.320949	0.65035	0.815555	no
MEALZ_RS01145	MEALZ_RS01145	CDP-diacylglycerol--serine O-phosphatidyltransferase	7.41504	10.9936	0.568142	1.01098	0.15505	0.35249	no
MEALZ_RS01150	MEALZ_RS01150	hypothetical protein	26.8997	41.9249	0.640215	1.53006	0.0313	0.112407	no
MEALZ_RS01155	MEALZ_RS01155	hypothetical protein	4.46119	0	#NAME?	#NAME?	0.00925	0.044253	yes
MEALZ_RS01160	MEALZ_RS01160	hypothetical protein	3.86299	2.46556	-0.647804	-1.15343	0.10195	0.264075	no
MEALZ_RS01165	MEALZ_RS01165	hypothetical protein	1.01379	1.56763	0.628825	0.455681	0.5777	0.768945	no
MEALZ_RS01170	MEALZ_RS01170	hypothetical protein	240.207	324.739	0.435002	1.25352	0.07675	0.216608	no
MEALZ_RS01175	MEALZ_RS01175	zinc carboxypeptidase	51.1854	78.7567	0.62167	1.35412	0.05415	0.168769	no
MEALZ_RS01180	MEALZ_RS01180	alpha/beta hydrolase	57.6075	79.5154	0.464977	0.888083	0.2096	0.426383	no
MEALZ_RS01185	MEALZ_RS01185	aspartate kinase	275.262	868.563	1.65783	3.86029	5e-05	0.000546477	yes
MEALZ_RS01190	MEALZ_RS01190	hypothetical protein	254.704	128.876	-0.982843	-2.63522	0.0003	0.00267086	yes
MEALZ_RS01195	MEALZ_RS01195	hypothetical protein	268.944	109.346	-1.2984	-3.56363	5e-05	0.000546477	yes
MEALZ_RS01200	MEALZ_RS01200	paraslipin	132.272	52.0656	-1.34511	-2.05086	0.0033	0.0200134	yes
MEALZ_RS01205	MEALZ_RS01205	paraslipin	271.055	127.611	-1.08683	-2.51394	0.00045	0.00383689	yes
MEALZ_RS01215	MEALZ_RS01215	hypothetical protein	142.875	250.779	0.811662	2.22239	0.00175	0.012003	yes
MEALZ_RS01220	MEALZ_RS01220	LysR family transcriptional regulator	62.7204	74.3924	0.246221	0.68983	0.3216	0.550048	no
MEALZ_RS01225	MEALZ_RS01225	hypothetical protein	664.047	464.519	-0.515549	-0.944762	0.16005	0.357806	no
MEALZ_RS01230	MEALZ_RS01230	esterase	275.423	179.493	-0.617723	-0.54959	0.40405	0.630781	no
MEALZ_RS01235	MEALZ_RS01235	sulfate ABC transporter ATP-binding protein	31.0545	67.6769	1.12386	2.97908	5e-05	0.000546477	yes
MEALZ_RS01240	MEALZ_RS01240	sulfate ABC transporter permease subunit CysW	56.1304	79.5703	0.503448	1.28661	0.06955	0.2037	no
MEALZ_RS01245	MEALZ_RS01245	sulfate ABC transporter permease subunit CysT	72.065	78.6382	0.125931	0.322296	0.64515	0.812076	no
MEALZ_RS01250	MEALZ_RS01250	sulfate transporter subunit	160.557	136.031	-0.23915	-0.596402	0.3949	0.622187	no
MEALZ_RS01255	MEALZ_RS01255	alginate export family protein	0.113712	0.109826	-0.0501639	0	1	1	no
MEALZ_RS01260	MEALZ_RS01260	isovaleryl-CoA dehydrogenase	53.3008	24.7888	-1.10447	-2.87468	0.00015	0.00145771	yes
MEALZ_RS01265	MEALZ_RS01265	phenylalanine racemase	1.86935	1.79446	-0.0589854	-0.092536	0.89585	0.948035	no
MEALZ_RS01270	MEALZ_RS01270	hypothetical protein	16.3719	16.1362	-0.0209194	-0.0410605	0.9517	0.973841	no
MEALZ_RS01275	MEALZ_RS01275	phosphopantetheine-binding protein	234.856	189.425	-0.31015	-0.549758	0.4299	0.655001	no
MEALZ_RS01280	MEALZ_RS01280	FAD-dependent oxidoreductase	92.2093	139.664	0.59898	1.69185	0.0166	0.0692325	no
MEALZ_RS01285	MEALZ_RS01285	beta-ketoacyl-[acyl-carrier-protein] synthase II	57.6682	97.6168	0.759354	1.75666	0.0127	0.0566583	no
MEALZ_RS01290	MEALZ_RS01290	3-hydroxyacyl-ACP dehydratase	121.965	143.443	0.234007	0.359305	0.596	0.781935	no
MEALZ_RS01295	MEALZ_RS01295	beta-ketoacyl-ACP reductase	156.297	145.742	-0.100873	-0.272525	0.69555	0.842669	no
MEALZ_RS01300	MEALZ_RS01300	beta-ketoacyl-ACP synthase II	13.8317	10.3522	-0.418038	-0.437135	0.53595	0.736954	no
MEALZ_RS01305	MEALZ_RS01305	hypothetical protein	18.5126	14.5317	-0.349308	-0.804744	0.2591	0.484184	no
MEALZ_RS01310	MEALZ_RS01310	hypothetical protein	11.5886	8.51831	-0.444071	-0.953601	0.17395	0.378597	no
MEALZ_RS01315	MEALZ_RS01315	diguanylate cyclase	65.823	38.2154	-0.784438	-2.20144	0.0025	0.0159786	yes
MEALZ_RS01320	MEALZ_RS01320	hypothetical protein	10.5217	18.3458	0.802084	0.553345	0.44475	0.668783	no
MEALZ_RS01325	MEALZ_RS01325	RNA-splicing ligase RtcB	23.875	36.0899	0.596095	1.55949	0.02685	0.101773	no
MEALZ_RS01330	MEALZ_RS01330	archease	18.5195	27.1687	0.552906	1.10337	0.11635	0.289119	no
MEALZ_RS01335	MEALZ_RS01335	pyridine nucleotide-disulfide oxidoreductase	79.9099	67.6189	-0.240948	-0.697129	0.326	0.554049	no
MEALZ_RS01340	MEALZ_RS01340	hypothetical protein	156.281	127.215	-0.296875	-0.530631	0.44555	0.669737	no
MEALZ_RS01345	MEALZ_RS01345	cytochrome bd oxidase subunit I	69.8482	61.5119	-0.183357	-0.534049	0.4507	0.674211	no
MEALZ_RS01350	MEALZ_RS01350	cytochrome d ubiquinol oxidase subunit II	71.3373	46.3504	-0.622073	-1.75072	0.0132	0.0582446	no
MEALZ_RS01360	MEALZ_RS01360	phosphohydrolase	58.3375	36.2569	-0.686168	-1.93141	0.00675	0.0346787	yes
MEALZ_RS01365	MEALZ_RS01365	hypothetical protein	113.801	68.1243	-0.740279	-2.14382	0.0022	0.0144505	yes
MEALZ_RS01370	MEALZ_RS01370	MBL fold metallo-hydrolase	91.2166	93.1544	0.030327	0.0850986	0.90115	0.949905	no
MEALZ_RS01375	MEALZ_RS01375	hypothetical protein	166.205	156.492	-0.0868751	-0.238309	0.73705	0.868143	no
MEALZ_RS01380	MEALZ_RS01380	class II fumarate hydratase	118.049	169.096	0.51845	1.44995	0.04215	0.13991	no
MEALZ_RS01385	MEALZ_RS01385	bacterioferritin	215.339	267.963	0.315423	0.90854	0.19715	0.410483	no
MEALZ_RS01390	MEALZ_RS01390	endonuclease	20.2085	22.4692	0.152987	0.363338	0.60145	0.786913	no
MEALZ_RS01395	MEALZ_RS01395	membrane protein	43.854	67.1874	0.615484	1.7748	0.01275	0.0566932	no
MEALZ_RS01400	MEALZ_RS01400	hypothetical protein	220.533	117.838	-0.904193	-2.50516	0.0003	0.00267086	yes
MEALZ_RS01405	MEALZ_RS01405	2-oxoglutarate synthase	75.8824	97.5271	0.362037	0.361702	0.58305	0.774009	no
MEALZ_RS01410	MEALZ_RS01410	2-oxoglutarate synthase	168.488	251.812	0.579702	1.41542	0.0404	0.135665	no
MEALZ_RS01415	MEALZ_RS01415	hypothetical protein	4.47593	0	#NAME?	#NAME?	0.0225	0.089578	no
MEALZ_RS01420	MEALZ_RS01420	transcriptional regulator	93.1145	160.644	0.786789	1.48981	0.03835	0.130409	no
MEALZ_RS01425	MEALZ_RS01425	hypothetical protein	163.199	189	0.211755	0.376895	0.5893	0.777708	no
MEALZ_RS01430	MEALZ_RS01430	toxin	213.844	315.835	0.562613	0.982971	0.1627	0.361924	no
MEALZ_RS01435	MEALZ_RS01435	prevent-host-death family protein	476.467	718.856	0.593326	1.32747	0.0616	0.186092	no
MEALZ_RS01440	MEALZ_RS01440	DUF4917 domain-containing protein	106.598	130.97	0.297062	0.822852	0.24485	0.468096	no
MEALZ_RS01450	MEALZ_RS01450	hypothetical protein	104.956	124.531	0.246722	0.491627	0.4802	0.697639	no
MEALZ_RS01455	MEALZ_RS01455	hypothetical protein	207.706	291.611	0.489504	0.847509	0.2256	0.449084	no
MEALZ_RS01460	MEALZ_RS01460	transcriptional regulator	336.891	489.595	0.539307	1.12178	0.1128	0.282736	no
MEALZ_RS01465	MEALZ_RS01465	hypothetical protein	460.322	542.02	0.235701	0.667889	0.33975	0.565969	no
MEALZ_RS01470	MEALZ_RS01470	ribonucleotide reductase subunit alpha	85.2588	37.6808	-1.17802	-3.07055	5e-05	0.000546477	yes
MEALZ_RS01475	MEALZ_RS01475	hypothetical protein	57.9098	47.8476	-0.275359	-0.502798	0.4733	0.693831	no
MEALZ_RS01485	MEALZ_RS01485	helicase SNF2	69.2874	78.9369	0.188106	0.510711	0.4759	0.696662	no
MEALZ_RS01490	MEALZ_RS01490	hypothetical protein	37.9614	38.5712	0.0229915	0.0565784	0.9353	0.966453	no
MEALZ_RS01495	MEALZ_RS01495	hypothetical protein	1232.37	2007.95	0.704289	1.90304	0.00675	0.0346787	yes
MEALZ_RS01500	MEALZ_RS01500	Fis family transcriptional regulator	201.814	187.774	-0.104023	-0.287498	0.67605	0.829988	no
MEALZ_RS01505	MEALZ_RS01505	hypothetical protein	1680.16	1191.31	-0.496053	-1.41237	0.0449	0.147701	no
MEALZ_RS01510	MEALZ_RS01510	transcriptional regulator	92.2088	120.278	0.383397	1.05929	0.1303	0.314671	no
MEALZ_RS01515	MEALZ_RS01515	hypothetical protein	1103.62	760.069	-0.538047	-1.50218	0.0347	0.121797	no
MEALZ_RS01520	MEALZ_RS01520	aconitate hydratase	280.653	308.642	0.137147	0.326041	0.63515	0.806791	no
MEALZ_RS01525	MEALZ_RS01525	copper-translocating P-type ATPase	312.121	325.018	0.0584121	0.143747	0.83535	0.918475	no
MEALZ_RS01530	MEALZ_RS01530	prevent-host-death family protein	187.867	161.046	-0.222238	-0.45355	0.51585	0.72262	no
MEALZ_RS01535	MEALZ_RS01535	toxin YoeB	73.3091	65.3764	-0.165221	-0.221553	0.7514	0.876265	no
MEALZ_RS01540	MEALZ_RS01540	protein CreA	92.6769	104.48	0.172944	0.449142	0.51645	0.722958	no
MEALZ_RS01545	MEALZ_RS01545	Fis family transcriptional regulator	135.92	190.954	0.490467	1.37518	0.05055	0.161161	no
MEALZ_RS01550	MEALZ_RS01550	carbonic anhydrase	216.125	332.964	0.623495	1.73012	0.01595	0.067287	no
MEALZ_RS01555	MEALZ_RS01555	N-acetyltransferase	71.9252	56.0333	-0.360213	-1.00817	0.1539	0.350468	no
MEALZ_RS01560	MEALZ_RS01560	hypothetical protein	167.721	204.398	0.285314	0.697949	0.3103	0.536638	no
MEALZ_RS01570	MEALZ_RS01570	transglutaminase	41.0482	21.6678	-0.921764	-2.57248	0.00055	0.00453609	yes
MEALZ_RS01575	MEALZ_RS01575	hypothetical protein	115.503	66.7334	-0.791455	-1.33722	0.0578	0.177673	no
MEALZ_RS01580	MEALZ_RS01580	ATPase AAA	175.294	152.046	-0.205269	-0.459422	0.51135	0.721124	no
MEALZ_RS01585	MEALZ_RS01585	conjugal transfer protein TraR	382.812	488.828	0.35269	1.03316	0.1438	0.333111	no
MEALZ_RS01590	MEALZ_RS01590	hypothetical protein	87.1727	99.6247	0.192626	0.369241	0.60155	0.786912	no
MEALZ_RS01595	MEALZ_RS01595	tRNA uridine-5-carboxymethylaminomethyl(34) synthesis enzyme MnmG	312.298	425.357	0.445752	1.01213	0.14145	0.329909	no
MEALZ_RS01600	MEALZ_RS01600	16S rRNA methyltransferase G	139.216	206.568	0.569293	0.413348	0.55	0.748315	no
MEALZ_RS01605	MEALZ_RS01605	chromosome partitioning protein ParA	114.613	138.347	0.27152	0.790346	0.2675	0.491453	no
MEALZ_RS01610	MEALZ_RS01610	chromosome partitioning protein ParB	241.9	293.745	0.280152	0.785212	0.27205	0.495522	no
MEALZ_RS01615	MEALZ_RS01615	ATP synthase I	1746.14	2171.6	0.314586	0.827448	0.23695	0.459212	no
MEALZ_RS01620	MEALZ_RS01620	F0F1 ATP synthase subunit A	1620.89	2102.9	0.375593	0.834974	0.22015	0.441285	no
MEALZ_RS01625	MEALZ_RS01625	F0F1 ATP synthase subunit C	6037.22	6484.83	0.103185	0.24476	0.7221	0.858305	no
MEALZ_RS01630	MEALZ_RS01630	F0F1 ATP synthase subunit B	3257.75	4607.62	0.500148	1.10963	0.11225	0.282235	no
MEALZ_RS01635	MEALZ_RS01635	ATP synthase subunit delta	2244.6	3476.35	0.631117	1.4271	0.04235	0.140228	no
MEALZ_RS01640	MEALZ_RS01640	ATP synthase subunit alpha	1445.39	2226.06	0.623029	1.19565	0.08675	0.235598	no
MEALZ_RS01645	MEALZ_RS01645	F0F1 ATP synthase subunit gamma	770.941	1524.38	0.983528	2.34947	0.00115	0.00838689	yes
MEALZ_RS01650	MEALZ_RS01650	ATP synthase subunit beta	1319.42	2033.43	0.624006	1.24957	0.0763	0.215942	no
MEALZ_RS01655	MEALZ_RS01655	F0F1 ATP synthase subunit epsilon	2935.6	5026.43	0.775879	1.78215	0.0109	0.0498975	yes
MEALZ_RS01660	MEALZ_RS01660	UDP-N-acetylglucosamine diphosphorylase/glucosamine-1-phosphate N-acetyltransferase	401.971	331.413	-0.278463	-0.707861	0.30515	0.53032	no
MEALZ_RS01665	MEALZ_RS01665	glutamine--fructose-6-phosphate aminotransferase	253.331	199.154	-0.347139	-0.91526	0.19665	0.409654	no
MEALZ_RS01670	MEALZ_RS01670	transcriptional regulator	213.903	644.988	1.59231	3.93899	5e-05	0.000546477	yes
MEALZ_RS01675	MEALZ_RS01675	hypothetical protein	87.5007	22.5859	-1.95387	-0.762475	0.2608	0.485374	no
MEALZ_RS01680	MEALZ_RS01680	MerR family transcriptional regulator	192.816	113.439	-0.765311	-1.44948	0.04135	0.137936	no
MEALZ_RS01685	MEALZ_RS01685	hypothetical protein	38.0132	20.9943	-0.856502	-2.16173	0.0022	0.0144505	yes
MEALZ_RS01690	MEALZ_RS01690	type I restriction enzyme specificity protein HsdS	59.2653	24.6251	-1.26706	-2.82167	5e-05	0.000546477	yes
MEALZ_RS01695	MEALZ_RS01695	hypothetical protein	28.7478	13.0181	-1.14293	-2.48994	0.0006	0.0048493	yes
MEALZ_RS01700	MEALZ_RS01700	hypothetical protein	36.3847	17.7806	-1.03303	-2.58524	0.0003	0.00267086	yes
MEALZ_RS01705	MEALZ_RS01705	hypothetical protein	21.9639	37.2567	0.762365	1.97251	0.00625	0.0325662	yes
MEALZ_RS01710	MEALZ_RS01710	hypothetical protein	11.0568	24.7983	1.16531	2.08602	0.0052	0.0282256	yes
MEALZ_RS01715	MEALZ_RS01715	pyridine nucleotide-disulfide oxidoreductase	21.1567	40.3089	0.929986	2.32284	0.00165	0.0114142	yes
MEALZ_RS01720	MEALZ_RS01720	hypothetical protein	58.1236	51.404	-0.177245	-0.222267	0.7513	0.876265	no
MEALZ_RS01725	MEALZ_RS01725	membrane protein	127.866	79.7649	-0.680804	-1.39853	0.04955	0.158599	no
MEALZ_RS01730	MEALZ_RS01730	sulfurtransferase	475.973	227.031	-1.06799	-2.62058	0.0008	0.0061222	yes
MEALZ_RS01735	MEALZ_RS01735	TetR family transcriptional regulator	1408.1	479.597	-1.55386	-3.40559	5e-05	0.000546477	yes
MEALZ_RS01740	MEALZ_RS01740	RND transporter	18.4318	11.1558	-0.724403	-1.7611	0.0128	0.0568529	no
MEALZ_RS01745	MEALZ_RS01745	cytochrome c	16.6387	4.39008	-1.92222	-2.88418	0.00055	0.00453609	yes
MEALZ_RS01750	MEALZ_RS01750	ABC transporter	22.6132	11.6658	-0.954882	-2.03717	0.0041	0.0236557	yes
MEALZ_RS01755	MEALZ_RS01755	ABC transporter permease	40.5411	27.0254	-0.58507	-0.806436	0.24085	0.463429	no
MEALZ_RS01760	MEALZ_RS01760	hemolysin secretion protein D	94.0649	51.0318	-0.882261	-1.82982	0.01015	0.0473236	yes
MEALZ_RS01765	MEALZ_RS01765	TetR family transcriptional regulator	61.3347	43.1688	-0.506716	-0.562837	0.4292	0.654429	no
MEALZ_RS01770	MEALZ_RS01770	copper homeostasis protein	561.903	593.408	0.0787026	0.213577	0.76295	0.881655	no
MEALZ_RS01775	MEALZ_RS01775	protein-L-isoaspartate O-methyltransferase	234.932	433.646	0.884276	2.49828	0.00035	0.00306193	yes
MEALZ_RS01780	MEALZ_RS01780	nicotinamidase	219.093	337.588	0.623719	0.839908	0.22985	0.452851	no
MEALZ_RS01785	MEALZ_RS01785	nicotinate phosphoribosyltransferase	191.186	310.28	0.698596	1.51605	0.02995	0.109708	no
MEALZ_RS01790	MEALZ_RS01790	hypothetical protein	282.015	624.464	1.14685	3.21493	5e-05	0.000546477	yes
MEALZ_RS01795	MEALZ_RS01795	hypothetical protein	1631.08	317.715	-2.36002	-5.93479	5e-05	0.000546477	yes
MEALZ_RS01800	MEALZ_RS01800	ATP-dependent DNA helicase	31.6992	82.3891	1.37801	3.82919	5e-05	0.000546477	yes
MEALZ_RS01810	MEALZ_RS01810	hypothetical protein	124.141	58.5753	-1.08361	-2.73304	5e-05	0.000546477	yes
MEALZ_RS01815	MEALZ_RS01815	RNA helicase	478.575	156.18	-1.61554	-3.5631	5e-05	0.000546477	yes
MEALZ_RS01825	MEALZ_RS01825	guanylate kinase	223.946	237.128	0.0825156	0.236598	0.73655	0.868061	no
MEALZ_RS01830	MEALZ_RS01830	hypothetical protein	42.9295	64.5156	0.587679	0.236743	0.6621	0.821486	no
MEALZ_RS01835	MEALZ_RS01835	aminoglycoside phosphotransferase	69.4361	100.612	0.53504	1.48463	0.03665	0.126225	no
MEALZ_RS01840	MEALZ_RS01840	hypothetical protein	101.654	63.8475	-0.670968	-0.957289	0.17505	0.380074	no
MEALZ_RS01845	MEALZ_RS01845	sulfoxide reductase heme-binding subunit YedZ	263.268	504.813	0.939217	1.40182	0.0649	0.193883	no
MEALZ_RS01850	MEALZ_RS01850	NADH dehydrogenase	98.5201	53.7967	-0.872902	-2.49483	0.00065	0.00519099	yes
MEALZ_RS01855	MEALZ_RS01855	deoxyribodipyrimidine photo-lyase	275.728	794.515	1.52683	3.76025	5e-05	0.000546477	yes
MEALZ_RS01860	MEALZ_RS01860	hypothetical protein	296.612	484.309	0.707348	2.00947	0.00505	0.0276345	yes
MEALZ_RS01865	MEALZ_RS01865	hypothetical protein	431.538	640.715	0.570196	1.00224	0.1585	0.35623	no
MEALZ_RS01870	MEALZ_RS01870	hypothetical protein	361.162	446.079	0.304651	0.487825	0.47365	0.693872	no
MEALZ_RS01875	MEALZ_RS01875	hypothetical protein	509.918	819.138	0.683842	1.74578	0.0137	0.0597966	no
MEALZ_RS01880	MEALZ_RS01880	EamA family transporter	237.966	418.874	0.815764	2.27255	0.00185	0.0126458	yes
MEALZ_RS01885	MEALZ_RS01885	hypothetical protein	382.064	481.186	0.332782	0.949155	0.17645	0.381977	no
MEALZ_RS01890	MEALZ_RS01890	competence protein ComEA	82313.4	4654.26	-4.1445	-8.49649	5e-05	0.000546477	yes
MEALZ_RS01895	MEALZ_RS01895	UDP-glucose 6-dehydrogenase	209.798	97.2022	-1.10994	-3.14653	5e-05	0.000546477	yes
MEALZ_RS01900	MEALZ_RS01900	GTP pyrophosphokinase	113.747	166.118	0.546378	1.50754	0.03265	0.115913	no
MEALZ_RS01905	MEALZ_RS01905	DNA polymerase I	118.016	123.337	0.0636225	0.172407	0.80485	0.902157	no
MEALZ_RS01910	MEALZ_RS01910	histidine kinase	89.8223	206.643	1.202	3.42011	5e-05	0.000546477	yes
MEALZ_RS01915	MEALZ_RS01915	MBL fold metallo-hydrolase	105.634	144.104	0.448038	1.29006	0.069	0.202825	no
MEALZ_RS01920	MEALZ_RS01920	YihA family ribosome biogenesis GTP-binding protein	61.0087	44.804	-0.445389	-1.11378	0.11535	0.286987	no
MEALZ_RS01925	MEALZ_RS01925	cytochrome c	517.193	461.507	-0.164348	-0.450891	0.5183	0.724542	no
MEALZ_RS01930	MEALZ_RS01930	hypothetical protein	7.70615	8.79739	0.191066	0.205945	0.77965	0.88841	no
MEALZ_RS01935	MEALZ_RS01935	thiol:disulfide interchange protein DsbA	439.751	334.208	-0.395943	-1.11651	0.11295	0.282936	no
MEALZ_RS01940	MEALZ_RS01940	GGDEF domain-containing protein	309.184	294.461	-0.0703907	-0.183794	0.7961	0.896335	no
MEALZ_RS01945	MEALZ_RS01945	hypothetical protein	256.399	394.175	0.620448	1.76101	0.01325	0.058274	no
MEALZ_RS01950	MEALZ_RS01950	2'-5' RNA ligase	189.528	296.466	0.645451	1.86005	0.00795	0.0392921	yes
MEALZ_RS01955	MEALZ_RS01955	exodeoxyribonuclease VII large subunit	39.4678	28.8682	-0.451195	-1.22447	0.08185	0.22703	no
MEALZ_RS01960	MEALZ_RS01960	flagellar brake protein	100.863	66.3386	-0.604471	-1.69996	0.0152	0.0648008	no
MEALZ_RS01965	MEALZ_RS01965	QacE family quaternary ammonium compound efflux SMR transporter	283.394	340.736	0.265843	0.740002	0.2966	0.522353	no
MEALZ_RS01970	MEALZ_RS01970	sulfurtransferase TusB	292.635	257.447	-0.184822	-0.371268	0.5987	0.784711	no
MEALZ_RS01975	MEALZ_RS01975	sulfurtransferase TusE	197.228	230.886	0.227314	0.459569	0.51195	0.721124	no
MEALZ_RS01980	MEALZ_RS01980	heat-shock protein Hsp15	465.84	484.763	0.0574464	0.163511	0.8196	0.910758	no
MEALZ_RS01985	MEALZ_RS01985	sulfurtransferase	665.138	948.794	0.51244	1.4647	0.03865	0.131319	no
MEALZ_RS01990	MEALZ_RS01990	hypothetical protein	99.9951	109.133	0.126161	0.315292	0.6492	0.815256	no
MEALZ_RS01995	MEALZ_RS01995	hypothetical protein	104.768	104.901	0.00184069	0.00521388	0.994	0.997214	no
MEALZ_RS02000	MEALZ_RS02000	4-hydroxy-3-methylbut-2-enyl diphosphate reductase	477.866	453.824	-0.074473	-0.193723	0.78125	0.889047	no
MEALZ_RS02005	MEALZ_RS02005	ribonuclease	192.45	208.925	0.118504	0.339215	0.6321	0.806027	no
MEALZ_RS02010	MEALZ_RS02010	hypothetical protein	147.494	311.281	1.07756	2.81964	0.0001	0.00102101	yes
MEALZ_RS02015	MEALZ_RS02015	U32 family peptidase	167.566	150.342	-0.156488	-0.439257	0.5252	0.72884	no
MEALZ_RS02020	MEALZ_RS02020	D-tyrosyl-tRNA(Tyr) deacylase	46.3546	16.6301	-1.47892	-3.03912	0.0001	0.00102101	yes
MEALZ_RS02025	MEALZ_RS02025	nuclease	59.416	79.5841	0.421629	1.16954	0.09605	0.252852	no
MEALZ_RS02030	MEALZ_RS02030	hypothetical protein	87.1092	75.4469	-0.207362	-0.245486	0.72895	0.863901	no
MEALZ_RS02035	MEALZ_RS02035	hypothetical protein	65.962	45.1353	-0.547378	-0.923169	0.19535	0.407999	no
MEALZ_RS02040	MEALZ_RS02040	DUF2063 domain-containing protein	78.8547	90.1532	0.193181	0.220625	0.75655	0.877737	no
MEALZ_RS02045	MEALZ_RS02045	hypothetical protein	306.233	321.731	0.0712248	0.172433	0.7998	0.898744	no
MEALZ_RS02050	MEALZ_RS02050	hypothetical protein	1126.74	777.671	-0.534922	-1.50679	0.0357	0.124764	no
MEALZ_RS02055	MEALZ_RS02055	hypothetical protein	2.41736	4.62607	0.936355	0.460636	0.47335	0.693831	no
MEALZ_RS02060	MEALZ_RS02060	endonuclease III	71.2465	200.573	1.49324	1.42404	0.0549	0.170317	no
MEALZ_RS02065	MEALZ_RS02065	electron transport complex subunit RsxE	62.1659	178.221	1.51947	1.38681	0.05365	0.167729	no
MEALZ_RS02070	MEALZ_RS02070	electron transporter RnfG	148.479	401.239	1.4342	2.05401	0.00465	0.0261554	yes
MEALZ_RS02075	MEALZ_RS02075	electron transporter RnfG	77.4096	296.418	1.93705	3.00947	5e-05	0.000546477	yes
MEALZ_RS02080	MEALZ_RS02080	electron transport complex protein RnfC	134.263	435.616	1.69799	3.67026	5e-05	0.000546477	yes
MEALZ_RS02085	MEALZ_RS02085	electron transport complex subunit RsxB	163.992	536.159	1.70904	2.02292	0.00515	0.0280296	yes
MEALZ_RS02090	MEALZ_RS02090	electron transport complex subunit A	243.465	583.175	1.26021	3.46451	5e-05	0.000546477	yes
MEALZ_RS02095	MEALZ_RS02095	carbonic anhydrase	86.4181	128.185	0.568818	1.59293	0.02285	0.0904358	no
MEALZ_RS02100	MEALZ_RS02100	hypothetical protein	7.32474	27.6495	1.91641	1.3805	0.07915	0.221675	no
MEALZ_RS02105	MEALZ_RS02105	GDP-mannose 4,6-dehydratase	139.508	120.328	-0.213373	-0.606084	0.38715	0.615597	no
MEALZ_RS02110	MEALZ_RS02110	GDP-fucose synthetase	104.245	97.3385	-0.0988895	-0.28702	0.68745	0.8376	no
MEALZ_RS02115	MEALZ_RS02115	preprotein translocase subunit SecA	397.972	345.167	-0.205371	-0.471783	0.4886	0.704082	no
MEALZ_RS02120	MEALZ_RS02120	maltodextrin phosphorylase	533.656	615.541	0.205945	0.444734	0.5224	0.7275	no
MEALZ_RS02125	MEALZ_RS02125	RNA methyltransferase	224.891	255.254	0.182704	0.523922	0.4556	0.67802	no
MEALZ_RS02130	MEALZ_RS02130	DDE transposase	326.441	345.454	0.08167	0.212144	0.7581	0.878064	no
MEALZ_RS02135	MEALZ_RS02135	glycerol-3-phosphate dehydrogenase	178.839	127.688	-0.486043	-1.38404	0.05385	0.168224	no
MEALZ_RS02140	MEALZ_RS02140	preprotein translocase subunit SecB	450.53	287.28	-0.649168	-1.86902	0.0089	0.042935	yes
MEALZ_RS02145	MEALZ_RS02145	sulfurtransferase	393.543	249.166	-0.659417	-1.86586	0.00695	0.0353014	yes
MEALZ_RS02150	MEALZ_RS02150	transcriptional regulator	309.794	193.736	-0.677219	-1.78391	0.01355	0.0593346	no
MEALZ_RS02155	MEALZ_RS02155	peptidase M23	261.226	348.133	0.414336	1.11858	0.11245	0.282335	no
MEALZ_RS02160	MEALZ_RS02160	peptidase S41	674.017	758.357	0.170092	0.402468	0.5666	0.761088	no
MEALZ_RS02165	MEALZ_RS02165	hypothetical protein	69.1116	90.9161	0.395608	1.12561	0.1082	0.274793	no
MEALZ_RS02170	MEALZ_RS02170	hypothetical protein	69.9144	75.9408	0.119286	0.266042	0.7164	0.854552	no
MEALZ_RS02175	MEALZ_RS02175	hypothetical protein	150.226	102.11	-0.55701	-1.56678	0.02665	0.101205	no
MEALZ_RS02185	MEALZ_RS02185	diguanylate cyclase response regulator	112.443	60.4483	-0.895423	-2.53312	0.0003	0.00267086	yes
MEALZ_RS02190	MEALZ_RS02190	glyceraldehyde-3-phosphate dehydrogenase	125.049	92.1145	-0.44099	-1.27574	0.07145	0.207756	no
MEALZ_RS02195	MEALZ_RS02195	hypothetical protein	683.646	513.181	-0.413781	-1.1647	0.09945	0.258762	no
MEALZ_RS02200	MEALZ_RS02200	riboflavin biosynthesis protein RibD	9.95526	8.78729	-0.180042	-0.365281	0.59415	0.780778	no
MEALZ_RS02205	MEALZ_RS02205	membrane protein	65.7396	61.2083	-0.103034	-0.233006	0.74895	0.875804	no
MEALZ_RS02210	MEALZ_RS02210	multicopper oxidase	5.43411	19.8257	1.86726	3.82281	5e-05	0.000546477	yes
MEALZ_RS02215	MEALZ_RS02215	multicopper oxidase type 3	41.1282	56.7537	0.464586	1.33522	0.06045	0.183442	no
MEALZ_RS02220	MEALZ_RS02220	acyl-CoA dehydrogenase	8.29308	3.88692	-1.09328	-2.46915	0.0007	0.00554637	yes
MEALZ_RS02225	MEALZ_RS02225	3-hydroxyacyl-CoA dehydrogenase	12.6407	10.7292	-0.236535	-0.42656	0.5409	0.74073	no
MEALZ_RS02230	MEALZ_RS02230	acetyl-CoA acetyltransferase	6.83319	10.301	0.592148	0.619551	0.3691	0.597823	no
MEALZ_RS02235	MEALZ_RS02235	alpha/beta hydrolase	9.0537	17.1348	0.920347	1.68576	0.02095	0.084071	no
MEALZ_RS02240	MEALZ_RS02240	hypothetical protein	53.9069	58.9566	0.129182	0.315764	0.651	0.815555	no
MEALZ_RS02245	MEALZ_RS02245	twitching motility protein PilT	509.889	198.82	-1.35872	-3.53535	5e-05	0.000546477	yes
MEALZ_RS02250	MEALZ_RS02250	tRNA (5-methylaminomethyl-2-thiouridylate)-methyltransferase	165.714	112.412	-0.559892	-1.1925	0.0873	0.236773	no
MEALZ_RS02255	MEALZ_RS02255	SirA family protein	134.357	152.66	0.184257	0.0976168	0.88835	0.945308	no
MEALZ_RS02260	MEALZ_RS02260	cation transporter	65.5078	77.5516	0.24349	0.379462	0.57645	0.768945	no
MEALZ_RS02265	MEALZ_RS02265	bifunctional ornithine acetyltransferase/N-acetylglutamate synthase	76.2691	60.8266	-0.326396	-0.941052	0.1839	0.39221	no
MEALZ_RS02270	MEALZ_RS02270	DNA mismatch repair protein MutT	147.711	134.467	-0.135519	-0.383723	0.58875	0.777708	no
MEALZ_RS02275	MEALZ_RS02275	hypothetical protein	44.3149	36.2048	-0.291611	-0.799729	0.2561	0.481965	no
MEALZ_RS02280	MEALZ_RS02280	hypothetical protein	40.2555	29.2673	-0.459897	-0.948165	0.17595	0.381304	no
MEALZ_RS02285	MEALZ_RS02285	CopG family transcriptional regulator	89.2144	60.9506	-0.549635	-1.15288	0.1045	0.268439	no
MEALZ_RS02290	MEALZ_RS02290	plasmid stabilization protein ParE	35.4169	20.2013	-0.809987	-1.48519	0.03735	0.12798	no
MEALZ_RS02295	MEALZ_RS02295	transcriptional regulator	98.5432	89.7837	-0.134303	-0.310977	0.6631	0.821516	no
MEALZ_RS02300	MEALZ_RS02300	hypothetical protein	228.153	225.716	-0.0154884	-0.0394635	0.9558	0.974897	no
MEALZ_RS02305	MEALZ_RS02305	hypothetical protein	1138.91	510.945	-1.15642	-2.79935	5e-05	0.000546477	yes
MEALZ_RS02310	MEALZ_RS02310	hypothetical protein	614.966	95.6593	-2.68453	-6.96903	5e-05	0.000546477	yes
MEALZ_RS02315	MEALZ_RS02315	hypothetical protein	196.13	54.5822	-1.8453	-4.94998	5e-05	0.000546477	yes
MEALZ_RS02320	MEALZ_RS02320	hypothetical protein	34.0446	13.4027	-1.3449	-2.89041	5e-05	0.000546477	yes
MEALZ_RS02325	MEALZ_RS02325	hypothetical protein	53.8034	16.9002	-1.67066	-2.64127	0.00045	0.00383689	yes
MEALZ_RS02330	MEALZ_RS02330	general secretion pathway protein GspE	38.6093	10.212	-1.91868	-4.99976	5e-05	0.000546477	yes
MEALZ_RS02335	MEALZ_RS02335	hypothetical protein	26.983	8.33284	-1.69517	-3.94983	5e-05	0.000546477	yes
MEALZ_RS02340	MEALZ_RS02340	hypothetical protein	23.9911	5.3127	-2.17498	-3.44449	0.00015	0.00145771	yes
MEALZ_RS02345	MEALZ_RS02345	hypothetical protein	10.4882	6.27053	-0.742111	-0.999168	0.15805	0.355701	no
MEALZ_RS02350	MEALZ_RS02350	hypothetical protein	38.9797	10.0553	-1.95477	-5.09627	5e-05	0.000546477	yes
MEALZ_RS02355	MEALZ_RS02355	hypothetical protein	28.9302	8.63923	-1.7436	-3.94994	5e-05	0.000546477	yes
MEALZ_RS02360	MEALZ_RS02360	hypothetical protein	13.1904	2.12255	-2.63561	-3.58326	0.00025	0.00229148	yes
MEALZ_RS02370	MEALZ_RS02370	prepilin-type N-terminal cleavage/methylation domain-containing protein	24.1093	5.90339	-2.02997	-2.86639	0.0003	0.00267086	yes
MEALZ_RS02375	MEALZ_RS02375	transposase	46.0837	9.55477	-2.26996	-4.52718	5e-05	0.000546477	yes
MEALZ_RS02385	MEALZ_RS02385	hypothetical protein	36.1689	19.4137	-0.897673	-2.09174	0.0028	0.0175348	yes
MEALZ_RS02390	MEALZ_RS02390	ATPase AAA	41.7553	15.3798	-1.44092	-3.47933	5e-05	0.000546477	yes
MEALZ_RS02395	MEALZ_RS02395	hypothetical protein	43.8296	26.8704	-0.705888	-1.07224	0.12685	0.307999	no
MEALZ_RS02400	MEALZ_RS02400	transglutaminase	43.7958	32.3046	-0.439053	-1.0565	0.132	0.317256	no
MEALZ_RS02405	MEALZ_RS02405	glycosyl hydrolase family 57	87.1817	60.3233	-0.531309	-1.50086	0.03385	0.119125	no
MEALZ_RS02410	MEALZ_RS02410	xylose reductase	141.55	99.2232	-0.512567	-1.4908	0.03595	0.125096	no
MEALZ_RS02415	MEALZ_RS02415	hypothetical protein	151.776	123.156	-0.301452	-0.763294	0.27045	0.49417	no
MEALZ_RS02420	MEALZ_RS02420	nitrogen regulatory protein P-II	169.972	147.464	-0.204937	-0.529134	0.45235	0.674927	no
MEALZ_RS02425	MEALZ_RS02425	sodium/hydrogen exchanger	143.541	153.012	0.092178	0.252922	0.7188	0.855941	no
MEALZ_RS02430	MEALZ_RS02430	tRNA-guanine(34) transglycosylase	199.533	132.748	-0.587932	-1.61817	0.0241	0.0938179	no
MEALZ_RS02435	MEALZ_RS02435	preprotein translocase subunit YajC	243.387	149.894	-0.699309	-1.82182	0.0119	0.0536231	no
MEALZ_RS02440	MEALZ_RS02440	protein-export membrane protein SecD	493.036	435.887	-0.177738	-0.417648	0.54915	0.747964	no
MEALZ_RS02445	MEALZ_RS02445	preprotein translocase subunit SecF	239.202	309.449	0.371469	1.02715	0.14645	0.337504	no
MEALZ_RS02450	MEALZ_RS02450	integrase	187.457	1443.91	2.94535	6.91155	5e-05	0.000546477	yes
MEALZ_RS02460	MEALZ_RS02460	nucleoside-diphosphate kinase	454.496	290.757	-0.644453	-0.808624	0.2512	0.475406	no
MEALZ_RS02465	MEALZ_RS02465	23S rRNA (adenine(2503)-C(2))-methyltransferase RlmN	330.609	278.035	-0.249859	-0.57019	0.40815	0.634801	no
MEALZ_RS02470	MEALZ_RS02470	type IV pilus biogenesis/stability protein PilW	193.869	160.406	-0.273361	-0.369635	0.5993	0.784988	no
MEALZ_RS02475	MEALZ_RS02475	histidine--tRNA ligase	267.496	224.072	-0.255551	-0.572879	0.41395	0.639395	no
MEALZ_RS02480	MEALZ_RS02480	hypothetical protein	21.5143	24.9062	0.211208	0.25983	0.7157	0.854223	no
MEALZ_RS02485	MEALZ_RS02485	hypothetical protein	333.098	315.814	-0.0768729	-0.218162	0.75605	0.877627	no
MEALZ_RS02490	MEALZ_RS02490	outer membrane protein assembly factor BamB	208.881	184.765	-0.176993	-0.495934	0.4785	0.697639	no
MEALZ_RS02495	MEALZ_RS02495	ribosome biogenesis GTPase Der	155.792	114.707	-0.441662	-1.25771	0.0757	0.215302	no
MEALZ_RS02500	MEALZ_RS02500	PAS domain-containing sensor histidine kinase	149.543	132.626	-0.173191	-0.397352	0.56565	0.760676	no
MEALZ_RS02505	MEALZ_RS02505	two-component system response regulator	276.713	246.164	-0.16877	-0.220877	0.76025	0.879543	no
MEALZ_RS02510	MEALZ_RS02510	GGDEF domain-containing response regulator	156.617	160.145	0.0321324	0.0887207	0.89565	0.948035	no
MEALZ_RS02515	MEALZ_RS02515	two-component system response regulator	143.633	142.503	-0.0114013	-0.030939	0.96305	0.977602	no
MEALZ_RS02520	MEALZ_RS02520	hypothetical protein	194.447	202.815	0.0607908	0.171279	0.81175	0.905835	no
MEALZ_RS02525	MEALZ_RS02525	CopG family transcriptional regulator	1089.76	689.936	-0.659473	-1.82713	0.0109	0.0498975	yes
MEALZ_RS02530	MEALZ_RS02530	hypothetical protein	439.345	698.431	0.668763	1.87932	0.00775	0.038445	yes
MEALZ_RS02535	MEALZ_RS02535	methane monooxygenase	40004.3	39783.2	-0.00799772	-0.0143086	0.98255	0.989717	no
MEALZ_RS02540	MEALZ_RS02540	ammonia monooxygenase	9778.67	10078	0.0434951	0.0769075	0.9113	0.956159	no
MEALZ_RS02545	MEALZ_RS02545	methane monooxygenase/ammonia monooxygenase subunit B	8731.7	15673.4	0.843982	1.45595	0.0422	0.139961	no
MEALZ_RS02550	MEALZ_RS02550	thiol-disulfide oxidoreductase	40.8712	41.3853	0.018034	0.0523251	0.93915	0.967529	no
MEALZ_RS02555	MEALZ_RS02555	hypothetical protein	1690.68	2362.68	0.482821	1.25553	0.0717	0.207884	no
MEALZ_RS02560	MEALZ_RS02560	hypothetical protein	892.435	1218.59	0.449389	1.206	0.0879	0.23776	no
MEALZ_RS02565	MEALZ_RS02565	hypothetical protein	966.906	373.269	-1.37316	-3.31591	5e-05	0.000546477	yes
MEALZ_RS02570	MEALZ_RS02570	methionine synthase	194.234	213.944	0.139438	0.332935	0.63095	0.805834	no
MEALZ_RS02575	MEALZ_RS02575	TIGR00645 family protein	58.1755	65.9314	0.180555	0.294742	0.66965	0.826407	no
MEALZ_RS02580	MEALZ_RS02580	glutaredoxin	353.496	368.052	0.058219	0.121835	0.8617	0.931989	no
MEALZ_RS02585	MEALZ_RS02585	cupin	529.411	253.06	-1.06491	-3.04587	5e-05	0.000546477	yes
MEALZ_RS02590	MEALZ_RS02590	hypothetical protein	193.331	163.895	-0.238302	-0.687147	0.33085	0.558415	no
MEALZ_RS02595	MEALZ_RS02595	sodium:calcium antiporter	207.423	244.705	0.238473	0.676815	0.336	0.562044	no
MEALZ_RS02600	MEALZ_RS02600	alanine dehydrogenase	104.224	127.76	0.293758	0.842698	0.229	0.452059	no
MEALZ_RS02605	MEALZ_RS02605	hypothetical protein	35.814	29.5751	-0.276141	-0.463716	0.50265	0.714263	no
MEALZ_RS02610	MEALZ_RS02610	hypothetical protein	60.4352	51.2523	-0.237772	-0.485391	0.47855	0.697639	no
MEALZ_RS02615	MEALZ_RS02615	hypothetical protein	47.6895	37.6917	-0.339426	-0.555371	0.4265	0.653086	no
MEALZ_RS02620	MEALZ_RS02620	lactate dehydrogenase	44.6058	34.5837	-0.367139	-0.959062	0.17485	0.380074	no
MEALZ_RS02625	MEALZ_RS02625	polysaccharide biosynthesis protein	9.57365	8.28944	-0.207794	-0.475477	0.48865	0.704082	no
MEALZ_RS02630	MEALZ_RS02630	hypothetical protein	139.88	107.035	-0.386105	-0.87968	0.2055	0.421762	no
MEALZ_RS02635	MEALZ_RS02635	ABC transporter ATP-binding protein	42.736	44.4534	0.0568442	0.104575	0.88475	0.944217	no
MEALZ_RS02640	MEALZ_RS02640	ABC transporter permease	57.9242	61.2786	0.0812175	0.177867	0.79205	0.894078	no
MEALZ_RS02645	MEALZ_RS02645	ABC transporter substrate-binding protein	152.979	140.58	-0.121941	-0.350824	0.61475	0.795919	no
MEALZ_RS02650	MEALZ_RS02650	cyclic pyranopterin phosphate synthase MoaA	316.044	251.942	-0.327032	-0.904637	0.19975	0.413548	no
MEALZ_RS02655	MEALZ_RS02655	RNA helicase	145.773	112.656	-0.371803	-1.05519	0.1342	0.320443	no
MEALZ_RS02660	MEALZ_RS02660	glutaconyl-CoA decarboxylase subunit beta	67.6055	78.3202	0.212243	0.61562	0.37975	0.608233	no
MEALZ_RS02665	MEALZ_RS02665	oxaloacetate decarboxylase	320.153	328.635	0.0377254	0.093808	0.89235	0.947023	no
MEALZ_RS02670	MEALZ_RS02670	hypothetical protein	394.752	3370.06	3.09375	6.56228	5e-05	0.000546477	yes
MEALZ_RS02675	MEALZ_RS02675	TonB-dependent receptor	60.0712	137.621	1.19596	3.33246	5e-05	0.000546477	yes
MEALZ_RS02680	MEALZ_RS02680	hypothetical protein	42.9261	261.804	2.60856	7.15227	5e-05	0.000546477	yes
MEALZ_RS02685	MEALZ_RS02685	biotin synthase	114.016	298.073	1.38643	3.54993	5e-05	0.000546477	yes
MEALZ_RS02690	MEALZ_RS02690	N-acetyl-gamma-glutamyl-phosphate reductase	273.558	383.97	0.489148	1.3283	0.0597	0.182126	no
MEALZ_RS02695	MEALZ_RS02695	iron-sulfur cluster insertion protein ErpA	532.442	616.58	0.211663	0.351734	0.59245	0.779306	no
MEALZ_RS02700	MEALZ_RS02700	anhydro-N-acetylmuramic acid kinase	96.7895	63.8695	-0.599724	-0.926228	0.1843	0.392855	no
MEALZ_RS02705	MEALZ_RS02705	peptidase M23	415.67	345.14	-0.268256	-0.701135	0.308	0.534034	no
MEALZ_RS02710	MEALZ_RS02710	tyrosine--tRNA ligase	158.23	150.718	-0.0701711	-0.197629	0.78025	0.88841	no
MEALZ_RS02715	MEALZ_RS02715	16S ribosomal RNA	0.193772	1.04676	2.43351	0	1	1	no
MEALZ_RS02720	MEALZ_RS02720	tRNA-Ile	0	0	0	0	1	1	no
MEALZ_RS02725	MEALZ_RS02725	tRNA-Ala	0	0	0	0	1	1	no
MEALZ_RS02730	MEALZ_RS02730	23S ribosomal RNA	0	0	0	0	1	1	no
MEALZ_RS02735	MEALZ_RS02735	5S ribosomal RNA	0	0	0	0	1	1	no
MEALZ_RS02745	MEALZ_RS02745	ATPase AAA	35.7412	26.1712	-0.449606	-1.28752	0.0705	0.205885	no
MEALZ_RS02750	MEALZ_RS02750	tRNA-Ser	0	0	0	0	1	1	no
MEALZ_RS02755	MEALZ_RS02755	heme ABC transporter ATPase	82.5121	87.4217	0.0833856	0.236245	0.7399	0.870483	no
MEALZ_RS02760	MEALZ_RS02760	molybdopterin-binding protein	84.5523	91.8272	0.119078	0.33958	0.62445	0.802552	no
MEALZ_RS02765	MEALZ_RS02765	transporter	32.8049	35.7238	0.122976	0.31459	0.65485	0.817262	no
MEALZ_RS02770	MEALZ_RS02770	orotidine 5'-phosphate decarboxylase	304.544	240.153	-0.342699	-0.982776	0.1619	0.361141	no
MEALZ_RS02775	MEALZ_RS02775	hypothetical protein	355.623	283.976	-0.324581	-0.91341	0.19515	0.407999	no
MEALZ_RS02780	MEALZ_RS02780	sigma-54-dependent Fis family transcriptional regulator	667.794	1105.07	0.726659	1.75349	0.01275	0.0566932	no
MEALZ_RS02785	MEALZ_RS02785	serine/threonine protein phosphatase	220.502	131.038	-0.750809	-2.16534	0.0025	0.0159786	yes
MEALZ_RS02790	MEALZ_RS02790	pyridoxine 5'-phosphate synthase	248.331	158.564	-0.647203	-0.703893	0.3196	0.547556	no
MEALZ_RS02795	MEALZ_RS02795	DNA repair protein RecO	350.286	226.953	-0.626142	-0.740025	0.29475	0.521496	no
MEALZ_RS02800	MEALZ_RS02800	GTPase Era	185.127	196.433	0.0855212	0.0939792	0.8966	0.948331	no
MEALZ_RS02805	MEALZ_RS02805	ribonuclease III	247.198	281.35	0.186698	0.212967	0.74895	0.875804	no
MEALZ_RS02810	MEALZ_RS02810	DUF4845 domain-containing protein	170.595	241.918	0.503944	0.322928	0.6508	0.815555	no
MEALZ_RS02815	MEALZ_RS02815	signal peptidase I	170.616	278.718	0.708055	2.02576	0.0047	0.0263265	yes
MEALZ_RS02820	MEALZ_RS02820	elongation factor 4	267.698	491.92	0.877816	2.17224	0.0027	0.0170943	yes
MEALZ_RS02825	MEALZ_RS02825	serine peptidase	193.179	316.654	0.712972	1.93048	0.0068	0.0348025	yes
MEALZ_RS02830	MEALZ_RS02830	sigma-E factor regulatory protein	249.76	387.855	0.634975	1.76852	0.01355	0.0593346	no
MEALZ_RS02835	MEALZ_RS02835	hypothetical protein	391.762	636.987	0.701289	1.97331	0.00615	0.0322955	yes
MEALZ_RS02840	MEALZ_RS02840	RNA polymerase sigma factor RpoE	429.762	1036.57	1.27021	3.4554	5e-05	0.000546477	yes
MEALZ_RS02845	MEALZ_RS02845	L-aspartate oxidase	147.821	156.116	0.0787625	0.220251	0.7492	0.875804	no
MEALZ_RS02850	MEALZ_RS02850	hypothetical protein	209.499	233.969	0.159372	0.438431	0.5335	0.73534	no
MEALZ_RS02855	MEALZ_RS02855	hypothetical protein	289.428	406.113	0.488673	1.2763	0.0721	0.208743	no
MEALZ_RS02860	MEALZ_RS02860	hypothetical protein	188.816	342.047	0.857216	2.46641	0.0004	0.00346925	yes
MEALZ_RS02865	MEALZ_RS02865	exosortase-affiliated protein, TIGR04073 family	5085.6	4150.17	-0.293248	-0.658462	0.3458	0.571177	no
MEALZ_RS02870	MEALZ_RS02870	flagellar motor protein MotB	3979.85	3232.59	-0.300024	-0.613349	0.37595	0.604789	no
MEALZ_RS02875	MEALZ_RS02875	cation transporter	306.217	313.949	0.0359746	0.0997696	0.88795	0.945308	no
MEALZ_RS02880	MEALZ_RS02880	FAD-dependent oxidoreductase	86.1633	67.4975	-0.35224	-0.999144	0.1573	0.355229	no
MEALZ_RS02885	MEALZ_RS02885	hypothetical protein	1200.89	2976.99	1.30975	2.80574	0.0001	0.00102101	yes
MEALZ_RS02890	MEALZ_RS02890	prolyl aminopeptidase	62.6198	219.347	1.80852	5.08894	5e-05	0.000546477	yes
MEALZ_RS02895	MEALZ_RS02895	3-octaprenyl-4-hydroxybenzoate carboxy-lyase	27.3026	90.916	1.7355	4.16646	5e-05	0.000546477	yes
MEALZ_RS02900	MEALZ_RS02900	hypothetical protein	206.059	250.526	0.281905	0.776544	0.26955	0.493644	no
MEALZ_RS02905	MEALZ_RS02905	pyrroloquinoline quinone biosynthesis protein PqqE	124.003	78.0213	-0.668433	-1.75374	0.01275	0.0566932	no
MEALZ_RS02910	MEALZ_RS02910	pyrroloquinoline quinone biosynthesis protein PqqD	240.925	138.524	-0.798446	-0.907515	0.18305	0.39081	no
MEALZ_RS02915	MEALZ_RS02915	hypothetical protein	147.017	85.9727	-0.774037	-2.13138	0.00215	0.0142147	yes
MEALZ_RS02920	MEALZ_RS02920	pyrroloquinoline quinone biosynthesis protein C	212.866	92.1224	-1.20832	-3.40589	5e-05	0.000546477	yes
MEALZ_RS02925	MEALZ_RS02925	pyrroloquinoline quinone biosynthesis protein B	334.053	81.1601	-2.04124	-5.67333	5e-05	0.000546477	yes
MEALZ_RS02930	MEALZ_RS02930	hypothetical protein	24.4003	30.556	0.324556	0.422547	0.5398	0.739726	no
MEALZ_RS02935	MEALZ_RS02935	cytochrome b	94.6105	121.692	0.363162	0.991393	0.1579	0.355674	no
MEALZ_RS02940	MEALZ_RS02940	dihydroorotate dehydrogenase (quinone)	113.156	107.424	-0.0750017	-0.217282	0.75255	0.876418	no
MEALZ_RS02945	MEALZ_RS02945	multidrug transporter	36.0771	23.9527	-0.590894	-1.45447	0.0371	0.12734	no
MEALZ_RS02950	MEALZ_RS02950	hypothetical protein	14.1025	17.9809	0.350512	0.339815	0.6284	0.804233	no
MEALZ_RS02955	MEALZ_RS02955	ATP-dependent DNA helicase RecQ	25.6477	17.9269	-0.516699	-1.48038	0.03635	0.125729	no
MEALZ_RS02965	MEALZ_RS02965	hypothetical protein	20.739	39.9809	0.946964	0.981055	0.1745	0.379589	no
MEALZ_RS02970	MEALZ_RS02970	hypothetical protein	302.644	327.829	0.115323	0.31856	0.6495	0.815256	no
MEALZ_RS02975	MEALZ_RS02975	ABC-F family ATPase	220.102	161.283	-0.448575	-1.20663	0.0858	0.233805	no
MEALZ_RS02980	MEALZ_RS02980	hypothetical protein	197.625	96.3155	-1.03693	-2.71441	5e-05	0.000546477	yes
MEALZ_RS02985	MEALZ_RS02985	sucrose-phosphate synthase	200.109	305.357	0.609708	1.55453	0.02825	0.105493	no
MEALZ_RS02990	MEALZ_RS02990	haloacid dehalogenase	204.183	300.994	0.55987	1.11306	0.1136	0.284211	no
MEALZ_RS02995	MEALZ_RS02995	carbohydrate kinase	171.639	224.324	0.386205	0.693529	0.3244	0.552261	no
MEALZ_RS03000	MEALZ_RS03000	alpha-amylase	166.39	172.192	0.0494548	0.133013	0.84465	0.923491	no
MEALZ_RS03005	MEALZ_RS03005	ABC transporter ATP-binding protein	95.7471	94.59	-0.0175417	-0.0348394	0.95845	0.976076	no
MEALZ_RS03010	MEALZ_RS03010	iron export ABC transporter permease subunit FetB	76.2212	85.0983	0.158939	0.325778	0.64435	0.811322	no
MEALZ_RS03015	MEALZ_RS03015	hypothetical protein	331.61	137.194	-1.27327	-3.45968	5e-05	0.000546477	yes
MEALZ_RS03020	MEALZ_RS03020	hypothetical protein	641.551	331.591	-0.952158	-2.63056	0.00015	0.00145771	yes
MEALZ_RS03025	MEALZ_RS03025	potassium channel protein	281.297	255.572	-0.138366	-0.294781	0.67605	0.829988	no
MEALZ_RS03030	MEALZ_RS03030	hypothetical protein	293.437	242.889	-0.272756	-0.426969	0.5438	0.743691	no
MEALZ_RS03035	MEALZ_RS03035	DUF350 domain-containing protein	123.067	89.233	-0.463791	-1.18456	0.09365	0.248613	no
MEALZ_RS03040	MEALZ_RS03040	hypothetical protein	239.466	156.156	-0.616833	-1.7752	0.01285	0.0569495	no
MEALZ_RS03045	MEALZ_RS03045	hypothetical protein	174.29	129.925	-0.423811	-1.18928	0.08825	0.238203	no
MEALZ_RS03050	MEALZ_RS03050	hypothetical protein	402.996	226.455	-0.831544	-2.39312	0.00095	0.00710826	yes
MEALZ_RS03055	MEALZ_RS03055	hypothetical protein	222.312	215.369	-0.045774	-0.122073	0.85895	0.930972	no
MEALZ_RS03060	MEALZ_RS03060	stringent starvation protein B	498.731	644.652	0.370257	0.587808	0.4039	0.630781	no
MEALZ_RS03065	MEALZ_RS03065	stringent starvation protein A	484.023	503.496	0.0569044	0.122722	0.86145	0.931989	no
MEALZ_RS03070	MEALZ_RS03070	cytochrome c	213.064	228.233	0.0992232	0.281994	0.68145	0.834045	no
MEALZ_RS03075	MEALZ_RS03075	cytochrome b	250.326	226.362	-0.145181	-0.286613	0.68195	0.834045	no
MEALZ_RS03080	MEALZ_RS03080	ubiquinol-cytochrome c reductase iron-sulfur subunit	496.145	429.081	-0.209512	-0.334857	0.63545	0.806917	no
MEALZ_RS03085	MEALZ_RS03085	histidinol-phosphate aminotransferase	88.2699	43.347	-1.02599	-2.81813	0.0001	0.00102101	yes
MEALZ_RS03090	MEALZ_RS03090	histidinol dehydrogenase	139.791	79.6188	-0.81209	-2.34936	0.00085	0.00646802	yes
MEALZ_RS03095	MEALZ_RS03095	ATP phosphoribosyltransferase	226.573	129.093	-0.811566	-2.33065	0.0008	0.0061222	yes
MEALZ_RS03100	MEALZ_RS03100	UDP-N-acetylglucosamine 1-carboxyvinyltransferase	203.867	121.597	-0.745518	-2.11	0.0029	0.0180768	yes
MEALZ_RS03105	MEALZ_RS03105	anti-sigma factor antagonist	240.191	138.099	-0.79848	-2.03338	0.0043	0.0245984	yes
MEALZ_RS03110	MEALZ_RS03110	outer membrane lipid asymmetry maintenance protein MlaD	335.488	218.324	-0.619791	-1.78799	0.01055	0.0487379	yes
MEALZ_RS03115	MEALZ_RS03115	ABC transporter permease	198.07	105.247	-0.912235	-2.62768	0.0002	0.00189788	yes
MEALZ_RS03120	MEALZ_RS03120	ABC transporter ATP-binding protein	403.11	161.753	-1.31738	-3.65184	5e-05	0.000546477	yes
MEALZ_RS03125	MEALZ_RS03125	sodium:calcium antiporter	179.22	105.641	-0.76257	-2.21751	0.00145	0.0103137	yes
MEALZ_RS03130	MEALZ_RS03130	D-arabinose 5-phosphate isomerase	224.087	187.57	-0.256629	-0.723635	0.30155	0.526909	no
MEALZ_RS03135	MEALZ_RS03135	3-deoxy-D-manno-octulosonate 8-phosphate phosphatase	177.231	142.114	-0.31858	-0.901353	0.1964	0.409556	no
MEALZ_RS03140	MEALZ_RS03140	LPS export ABC transporter periplasmic protein LptC	229.397	266.301	0.21521	0.443903	0.5244	0.728775	no
MEALZ_RS03145	MEALZ_RS03145	lipopolysaccharide transport periplasmic proteinLptA	245.719	252.444	0.0389555	0.0732896	0.9182	0.958164	no
MEALZ_RS03150	MEALZ_RS03150	ABC transporter ATP-binding protein	396.741	412.98	0.0578747	0.161151	0.8222	0.912081	no
MEALZ_RS03155	MEALZ_RS03155	RNA polymerase sigma-54 factor	373.979	435.382	0.219322	0.554988	0.4267	0.653086	no
MEALZ_RS03160	MEALZ_RS03160	ribosomal subunit interface protein	1851.17	1281.31	-0.530827	-1.49465	0.0348	0.122042	no
MEALZ_RS03165	MEALZ_RS03165	RNase adaptor protein RapZ	398.458	332.04	-0.263072	-0.726484	0.2997	0.525289	no
MEALZ_RS03170	MEALZ_RS03170	hypothetical protein	1359.78	1995.28	0.553223	1.5904	0.02295	0.0905649	no
MEALZ_RS03175	MEALZ_RS03175	cell division topological specificity factor MinE	325.582	491.188	0.593252	0.437852	0.52195	0.727375	no
MEALZ_RS03180	MEALZ_RS03180	septum site-determining protein MinD	603.33	751.061	0.315983	0.771408	0.267	0.490982	no
MEALZ_RS03185	MEALZ_RS03185	septum site-determining protein MinC	345.912	468.356	0.437203	1.22503	0.0849	0.232768	no
MEALZ_RS03190	MEALZ_RS03190	phosphate permease	111.648	46.5436	-1.2623	-3.48352	5e-05	0.000546477	yes
MEALZ_RS03195	MEALZ_RS03195	phosphomethylpyrimidine synthase ThiC	856.685	613.619	-0.481422	-1.05709	0.1333	0.318861	no
MEALZ_RS03200	MEALZ_RS03200	blue-light sensor BLUF	401.721	537.281	0.419483	1.20811	0.0844	0.231849	no
MEALZ_RS03205	MEALZ_RS03205	tellurium resistance protein	99.3894	66.6023	-0.57752	-1.6679	0.01745	0.0718121	no
MEALZ_RS03210	MEALZ_RS03210	5-bromo-4-chloroindolyl phosphate hydrolase	72.7171	110.142	0.598993	1.71096	0.015	0.0642197	no
MEALZ_RS03215	MEALZ_RS03215	MxaK protein	293.292	449.364	0.615547	1.149	0.10705	0.272903	no
MEALZ_RS03220	MEALZ_RS03220	MxaL protein	182.038	229.458	0.333996	0.617627	0.37475	0.603581	no
MEALZ_RS03225	MEALZ_RS03225	hypothetical protein	305.121	234.424	-0.380262	-1.04194	0.13765	0.324953	no
MEALZ_RS03230	MEALZ_RS03230	flagellar assembly protein FliW	575.866	357.795	-0.686602	-1.94389	0.0058	0.0307782	yes
MEALZ_RS03235	MEALZ_RS03235	aspartate 1-decarboxylase	769.86	587.621	-0.38971	-1.07974	0.12615	0.306975	no
MEALZ_RS03240	MEALZ_RS03240	pantoate--beta-alanine ligase	260.383	368.285	0.500185	1.09514	0.1195	0.294407	no
MEALZ_RS03245	MEALZ_RS03245	3-methyl-2-oxobutanoate hydroxymethyltransferase	137.085	172.054	0.327788	0.482953	0.4944	0.70857	no
MEALZ_RS03250	MEALZ_RS03250	2-amino-4-hydroxy-6- hydroxymethyldihydropteridine diphosphokinase	232.497	316.26	0.443896	1.27098	0.0699	0.204428	no
MEALZ_RS03255	MEALZ_RS03255	polynucleotide adenylyltransferase PcnB	253.566	359.688	0.504385	1.34883	0.0517	0.163979	no
MEALZ_RS03260	MEALZ_RS03260	hypothetical protein	1594.94	1616.37	0.019257	0.0527179	0.94105	0.968177	no
MEALZ_RS03265	MEALZ_RS03265	RDD domain-containing protein	368.481	299.941	-0.296912	-0.841759	0.2324	0.454935	no
MEALZ_RS03270	MEALZ_RS03270	LPS export ABC transporter permease LptG	73.6381	75.2729	0.0316789	0.0548627	0.94	0.967591	no
MEALZ_RS03275	MEALZ_RS03275	LPS export ABC transporter permease LptF	88.9385	107.446	0.272735	0.546463	0.4354	0.660593	no
MEALZ_RS03280	MEALZ_RS03280	leucyl aminopeptidase	461.348	547.323	0.246537	0.597937	0.3939	0.621761	no
MEALZ_RS03285	MEALZ_RS03285	DNA polymerase III subunit chi	279.635	369.767	0.403075	1.16754	0.09695	0.254557	no
MEALZ_RS03290	MEALZ_RS03290	valine--tRNA ligase	286.441	339.026	0.243159	0.575484	0.4096	0.63543	no
MEALZ_RS03295	MEALZ_RS03295	type IV-A pilus assembly ATPase PilB	239.097	211.228	-0.178796	-0.476955	0.4977	0.710522	no
MEALZ_RS03300	MEALZ_RS03300	type II secretion system protein F	189.562	149.426	-0.343242	-0.973303	0.16565	0.366375	no
MEALZ_RS03305	MEALZ_RS03305	prepilin peptidase	297.789	136.836	-1.12184	-2.88373	0.0001	0.00102101	yes
MEALZ_RS03310	MEALZ_RS03310	dephospho-CoA kinase	89.0472	44.5813	-0.99813	-1.1152	0.11475	0.286024	no
MEALZ_RS03315	MEALZ_RS03315	cell division protein ZapD	213.766	193.717	-0.142084	-0.391203	0.5778	0.768945	no
MEALZ_RS03320	MEALZ_RS03320	DNA gyrase inhibitor YacG	172.069	170.637	-0.0120524	-0.00772529	0.9917	0.99565	no
MEALZ_RS03325	MEALZ_RS03325	hypothetical protein	70.6703	31.312	-1.17439	-1.01678	0.1573	0.355229	no
MEALZ_RS03330	MEALZ_RS03330	heat-shock protein Hsp70	91.6306	42.3318	-1.11409	-2.98169	5e-05	0.000546477	yes
MEALZ_RS03335	MEALZ_RS03335	nucleotide exchange factor GrpE	76.7831	51.0182	-0.589776	-1.3904	0.0478	0.154345	no
MEALZ_RS03340	MEALZ_RS03340	molecular chaperone DnaJ	60.7245	31.5729	-0.943593	-1.05774	0.1353	0.321168	no
MEALZ_RS03345	MEALZ_RS03345	hypothetical protein	45.021	17.0645	-1.3996	-3.89064	5e-05	0.000546477	yes
MEALZ_RS03350	MEALZ_RS03350	ISL3 family transposase	0	0	0	0	1	1	no
MEALZ_RS03355	MEALZ_RS03355	mobilization protein	53.2424	47.9993	-0.14956	-0.385433	0.57685	0.768945	no
MEALZ_RS03360	MEALZ_RS03360	transglutaminase	36.1571	63.4668	0.811725	1.00937	0.1574	0.355229	no
MEALZ_RS03365	MEALZ_RS03365	hypothetical protein	26.1605	91.5892	1.80779	4.33338	5e-05	0.000546477	yes
MEALZ_RS03370	MEALZ_RS03370	IMP dehydrogenase	37.0211	378.137	3.35249	8.32386	5e-05	0.000546477	yes
MEALZ_RS03375	MEALZ_RS03375	hypothetical protein	263.425	151.685	-0.796314	-2.29072	0.00075	0.00586192	yes
MEALZ_RS03380	MEALZ_RS03380	hypothetical protein	158.878	148.121	-0.101139	-0.248153	0.72695	0.862799	no
MEALZ_RS03385	MEALZ_RS03385	sodium-dependent transporter	10.6919	10.5101	-0.0247361	-0.0519897	0.93785	0.967219	no
MEALZ_RS03390	MEALZ_RS03390	MFS transporter	20.1166	11.9183	-0.755209	-1.80692	0.01045	0.0483867	yes
MEALZ_RS03400	MEALZ_RS03400	phosphorylase kinase	92.5611	107.214	0.212021	0.418421	0.54175	0.741642	no
MEALZ_RS03405	MEALZ_RS03405	glucokinase	195.231	268.189	0.458069	0.690476	0.32585	0.554027	no
MEALZ_RS03410	MEALZ_RS03410	cytochrome c	1167.49	616.735	-0.920689	-2.50778	0.0004	0.00346925	yes
MEALZ_RS03415	MEALZ_RS03415	competence protein ComFB	183.491	198.09	0.110441	0.272604	0.699	0.844538	no
MEALZ_RS03425	MEALZ_RS03425	hypothetical protein	50.2773	56.0668	0.157242	0.37637	0.59025	0.778443	no
MEALZ_RS03430	MEALZ_RS03430	glycine--tRNA ligase subunit alpha	383.275	250.115	-0.615789	-0.857504	0.2331	0.455637	no
MEALZ_RS03435	MEALZ_RS03435	glycine--tRNA ligase subunit beta	230.307	204.984	-0.168045	-0.322189	0.6454	0.812137	no
MEALZ_RS03440	MEALZ_RS03440	1-acyl-sn-glycerol-3-phosphate acyltransferase	96.1506	74.1141	-0.375549	-0.77662	0.26445	0.488336	no
MEALZ_RS03445	MEALZ_RS03445	hypothetical protein	252.509	165.052	-0.613417	-1.22859	0.07725	0.217855	no
MEALZ_RS03450	MEALZ_RS03450	apolipoprotein N-acyltransferase	66.9572	52.3767	-0.354315	-1.01919	0.14895	0.341704	no
MEALZ_RS03460	MEALZ_RS03460	integrase	0	0	0	0	1	1	no
MEALZ_RS03465	MEALZ_RS03465	chloride channel protein	26.8709	23.0826	-0.219243	-0.565108	0.42815	0.653703	no
MEALZ_RS03480	MEALZ_RS03480	hypothetical protein	57.1281	74.7459	0.387794	0.553603	0.419	0.644234	no
MEALZ_RS03485	MEALZ_RS03485	6-pyruvoyltetrahydropterin synthase	65.1504	53.6227	-0.280929	-0.63968	0.37315	0.601966	no
MEALZ_RS03490	MEALZ_RS03490	hypothetical protein	67.6177	45.5383	-0.570319	-1.55281	0.03005	0.109775	no
MEALZ_RS03495	MEALZ_RS03495	hypothetical protein	15.1144	21.3139	0.49587	0.624754	0.37855	0.607275	no
MEALZ_RS03500	MEALZ_RS03500	helicase	109.145	152.146	0.479212	1.2723	0.07355	0.211725	no
MEALZ_RS03505	MEALZ_RS03505	hypothetical protein	79.5401	91.4663	0.201558	0.534761	0.4521	0.674927	no
MEALZ_RS03510	MEALZ_RS03510	MBL fold hydrolase	63.6779	55.1871	-0.206463	-0.598424	0.3882	0.616382	no
MEALZ_RS03515	MEALZ_RS03515	hypothetical protein	47.1786	35.0333	-0.429406	-0.790429	0.2585	0.483997	no
MEALZ_RS03520	MEALZ_RS03520	hypothetical protein	56.2844	53.2799	-0.0791424	-0.168383	0.8117	0.905835	no
MEALZ_RS03525	MEALZ_RS03525	hypothetical protein	32.1424	18.433	-0.802183	-0.849173	0.2423	0.464889	no
MEALZ_RS03530	MEALZ_RS03530	UDP-N-acetylglucosamine 4,6-dehydratase (inverting)	106.438	104.639	-0.0245939	-0.0507206	0.9421	0.968722	no
MEALZ_RS03535	MEALZ_RS03535	UDP-4-amino-4, 6-dideoxy-N-acetyl-beta-L-altrosamine transaminase	76.5668	78.5454	0.0368074	0.0709811	0.91785	0.958164	no
MEALZ_RS03540	MEALZ_RS03540	pseudaminic acid cytidylyltransferase	98.1058	68.2627	-0.52324	-0.677833	0.32975	0.557602	no
MEALZ_RS03545	MEALZ_RS03545	UDP-2,4-diacetamido-2,4, 6-trideoxy-beta-L-altropyranose hydrolase	160.612	164.756	0.0367487	0.0907802	0.8995	0.949407	no
MEALZ_RS03550	MEALZ_RS03550	glycerol-3-phosphate cytidylyltransferase	173.222	188.381	0.121031	0.329407	0.6333	0.806218	no
MEALZ_RS03555	MEALZ_RS03555	glycosyl transferase	180.2	206.982	0.199913	0.430647	0.54255	0.742485	no
MEALZ_RS03565	MEALZ_RS03565	SAM-dependent methyltransferase	126.462	107.127	-0.239386	-0.680267	0.3392	0.565287	no
MEALZ_RS03570	MEALZ_RS03570	hypothetical protein	148.226	124.96	-0.246329	-0.708936	0.3107	0.537099	no
MEALZ_RS03575	MEALZ_RS03575	aminotransferase DegT	154.064	137.101	-0.168287	-0.4761	0.5003	0.712468	no
MEALZ_RS03590	MEALZ_RS03590	haloacid dehalogenase	51.5838	56.8694	0.140734	0.0730707	0.9171	0.957916	no
MEALZ_RS03595	MEALZ_RS03595	ATP-dependent carboligase	54.4306	73.4887	0.433105	0.299152	0.66305	0.821516	no
MEALZ_RS03600	MEALZ_RS03600	LPS biosynthesis protein	111.96	117.723	0.0724169	0.0794505	0.91275	0.956358	no
MEALZ_RS03605	MEALZ_RS03605	pseudaminic acid synthase	183.792	165.839	-0.14829	-0.210941	0.7562	0.877627	no
MEALZ_RS03610	MEALZ_RS03610	flagellin	2912.37	5115.12	0.812573	1.56957	0.0313	0.112407	no
MEALZ_RS03615	MEALZ_RS03615	hypothetical protein	2283.52	4766.99	1.06182	2.4461	0.00075	0.00586192	yes
MEALZ_RS03620	MEALZ_RS03620	flagellar hook-associated 2 domain-containing protein	841.446	1464.03	0.799003	1.74309	0.01465	0.063056	no
MEALZ_RS03625	MEALZ_RS03625	flagellar protein FliS	813.409	1621.58	0.995343	2.7554	0.0003	0.00267086	yes
MEALZ_RS03630	MEALZ_RS03630	flagellar protein FliT	1572.77	3516.19	1.1607	3.00741	5e-05	0.000546477	yes
MEALZ_RS03635	MEALZ_RS03635	hypothetical protein	223.45	89.3289	-1.32276	-3.4921	5e-05	0.000546477	yes
MEALZ_RS03640	MEALZ_RS03640	flagellin	782.494	274.522	-1.51116	-4.05074	5e-05	0.000546477	yes
MEALZ_RS03645	MEALZ_RS03645	cytochrome c biogenesis protein	92.5335	131.715	0.509375	1.44892	0.03985	0.134377	no
MEALZ_RS03650	MEALZ_RS03650	signal recognition particle protein	469.784	546.802	0.219023	0.530364	0.44845	0.671842	no
MEALZ_RS03655	MEALZ_RS03655	30S ribosomal protein S16	1525.74	1151.31	-0.406237	-1.05787	0.13475	0.320737	no
MEALZ_RS03660	MEALZ_RS03660	ribosome maturation factor RimM	3052.97	2727.52	-0.162623	-0.354833	0.59995	0.785584	no
MEALZ_RS03665	MEALZ_RS03665	tRNA (guanine(37)-N(1))-methyltransferase	1410.8	1267.05	-0.155038	-0.347504	0.60995	0.792247	no
MEALZ_RS03670	MEALZ_RS03670	50S ribosomal protein L19	1980.19	1563.35	-0.340996	-0.911027	0.18965	0.400031	no
MEALZ_RS03675	MEALZ_RS03675	methylated-DNA--protein-cysteine methyltransferase	64.3697	45.2455	-0.508609	-0.618444	0.3834	0.611326	no
MEALZ_RS03680	MEALZ_RS03680	site-specific tyrosine recombinase XerD	108.247	87.9827	-0.29904	-0.751904	0.28115	0.507555	no
MEALZ_RS03685	MEALZ_RS03685	acyl-[acyl-carrier-protein]--UDP-N- acetylglucosamine O-acyltransferase	103.267	100.174	-0.0438696	-0.125907	0.8555	0.929164	no
MEALZ_RS03690	MEALZ_RS03690	hypothetical protein	50.3565	54.9686	0.126431	0.270608	0.6975	0.843231	no
MEALZ_RS03695	MEALZ_RS03695	(Fe-S)-binding protein	82.8761	80.1523	-0.0482106	-0.122941	0.862	0.931989	no
MEALZ_RS03700	MEALZ_RS03700	aldehyde ferredoxin oxidoreductase	74.3514	81.9498	0.140382	0.398657	0.5669	0.761088	no
MEALZ_RS03705	MEALZ_RS03705	pyridine nucleotide-disulfide oxidoreductase	68.6732	68.066	-0.0128109	-0.0359531	0.96115	0.977141	no
MEALZ_RS03710	MEALZ_RS03710	squalene monooxygenase	235.272	215.24	-0.128382	-0.350627	0.6237	0.802099	no
MEALZ_RS03715	MEALZ_RS03715	(S)-2,3-epoxysqualene cyclase	134.179	147.478	0.136341	0.373033	0.59475	0.781057	no
MEALZ_RS03720	MEALZ_RS03720	hypothetical protein	237.169	329.601	0.474803	1.36517	0.05125	0.162877	no
MEALZ_RS03725	MEALZ_RS03725	cytochrome P450	46.8394	21.9216	-1.09537	-3.01342	5e-05	0.000546477	yes
MEALZ_RS03730	MEALZ_RS03730	ornithine cyclodeaminase	42.6221	30.3157	-0.491538	-1.2931	0.06905	0.202825	no
MEALZ_RS03735	MEALZ_RS03735	hypothetical protein	85.5113	61.6773	-0.471376	-0.948304	0.18305	0.39081	no
MEALZ_RS03740	MEALZ_RS03740	hypothetical protein	54.0675	38.1316	-0.503777	-0.900106	0.19815	0.411715	no
MEALZ_RS03745	MEALZ_RS03745	short-chain dehydrogenase	155.498	111.817	-0.475759	-1.37192	0.0553	0.171163	no
MEALZ_RS03750	MEALZ_RS03750	2-dehydropantoate 2-reductase	93.6109	97.4282	0.057663	0.11149	0.87885	0.940374	no
MEALZ_RS03755	MEALZ_RS03755	DnaA regulatory inactivator Hda	108.801	135.935	0.321235	0.570256	0.4129	0.638584	no
MEALZ_RS03760	MEALZ_RS03760	hypothetical protein	179.057	159.617	-0.165802	-0.432696	0.533	0.73534	no
MEALZ_RS03765	MEALZ_RS03765	arsenate reductase (glutaredoxin)	453.681	408.361	-0.151836	-0.439573	0.5237	0.728304	no
MEALZ_RS03770	MEALZ_RS03770	4-hydroxybenzoate octaprenyltransferase	146.064	210.575	0.527736	1.51236	0.02975	0.109174	no
MEALZ_RS03775	MEALZ_RS03775	hypothetical protein	126.402	173.299	0.455243	1.31572	0.06435	0.192525	no
MEALZ_RS03780	MEALZ_RS03780	tRNA-Thr	0	0	0	0	1	1	no
MEALZ_RS03785	MEALZ_RS03785	hypothetical protein	28.8343	40.9921	0.507558	0.789037	0.2632	0.487143	no
MEALZ_RS03790	MEALZ_RS03790	hypothetical protein	11.9507	11.2932	-0.081641	-0.130317	0.8559	0.929164	no
MEALZ_RS03795	MEALZ_RS03795	hypothetical protein	5.66077	3.52842	-0.681976	-0.314792	0.5536	0.75036	no
MEALZ_RS03805	MEALZ_RS03805	hypothetical protein	158.802	266.491	0.746859	0.816025	0.2321	0.454814	no
MEALZ_RS03810	MEALZ_RS03810	hypothetical protein	644.162	959.413	0.574728	1.27901	0.06915	0.202971	no
MEALZ_RS03815	MEALZ_RS03815	hypothetical protein	78.1416	94.7866	0.278592	0.797928	0.25725	0.482778	no
MEALZ_RS03820	MEALZ_RS03820	methyl-accepting chemotaxis protein	81.5792	93.7623	0.200808	0.478489	0.48955	0.704624	no
MEALZ_RS03825	MEALZ_RS03825	chemotaxis protein MotB	97.4366	68.8953	-0.50006	-0.635315	0.35945	0.58667	no
MEALZ_RS03830	MEALZ_RS03830	hypothetical protein	42.269	33.7529	-0.324589	-0.904028	0.19865	0.412537	no
MEALZ_RS03835	MEALZ_RS03835	Superfamily II DNA/RNA helicase SNF2 family	73.5087	65.1995	-0.173054	-0.481903	0.4981	0.71059	no
MEALZ_RS03840	MEALZ_RS03840	hypothetical protein	72.4371	73.1376	0.0138843	0.0388763	0.955	0.974574	no
MEALZ_RS03845	MEALZ_RS03845	239AB	32.4465	43.6588	0.42821	1.04303	0.14025	0.328589	no
MEALZ_RS03850	MEALZ_RS03850	phosphatidylinositol kinase	21.763	33.3054	0.61388	1.44812	0.0391	0.132402	no
MEALZ_RS03855	MEALZ_RS03855	transcriptional regulator	32.1488	61.4391	0.934391	1.05502	0.13455	0.32052	no
MEALZ_RS03860	MEALZ_RS03860	HNH endonuclease	42.2221	52.011	0.300818	0.68218	0.33095	0.558415	no
MEALZ_RS03865	MEALZ_RS03865	hypothetical protein	9.58036	1.55658	-2.6217	-1.38716	0.0481	0.154942	no
MEALZ_RS03870	MEALZ_RS03870	gamma-glutamyl-phosphate reductase	45.8447	27.7322	-0.72519	-1.96409	0.0051	0.0278326	yes
MEALZ_RS03875	MEALZ_RS03875	hypothetical protein	239.039	88.702	-1.43021	-3.47901	5e-05	0.000546477	yes
MEALZ_RS03880	MEALZ_RS03880	hypothetical protein	420.806	146.717	-1.52012	-3.17484	0.0001	0.00102101	yes
MEALZ_RS03890	MEALZ_RS03890	diguanylate cyclase	299.923	228.576	-0.39192	-0.992534	0.15755	0.355369	no
MEALZ_RS03895	MEALZ_RS03895	hypothetical protein	208.112	198.489	-0.0683035	-0.195293	0.7782	0.888333	no
MEALZ_RS03900	MEALZ_RS03900	lytic murein transglycosylase B	220.498	203.895	-0.112942	-0.316526	0.65855	0.819226	no
MEALZ_RS03905	MEALZ_RS03905	hypothetical protein	137.421	115.702	-0.248185	-0.709374	0.31255	0.539373	no
MEALZ_RS03910	MEALZ_RS03910	hypothetical protein	1544.52	484.802	-1.67169	-3.86894	5e-05	0.000546477	yes
MEALZ_RS03915	MEALZ_RS03915	hypothetical protein	6035.72	1527.7	-1.98216	-4.05153	5e-05	0.000546477	yes
MEALZ_RS03920	MEALZ_RS03920	hypothetical protein	350.476	328.9	-0.0916655	-0.26361	0.7102	0.849285	no
MEALZ_RS03925	MEALZ_RS03925	arginine decarboxylase	458.751	521.4	0.184679	0.0592634	0.9162	0.95772	no
MEALZ_RS03930	MEALZ_RS03930	hypothetical protein	482.294	585.005	0.278536	0.596415	0.3823	0.610378	no
MEALZ_RS03935	MEALZ_RS03935	thiamine biosynthesis protein ApbE	142.562	92.7719	-0.619832	-1.79446	0.01175	0.0530658	no
MEALZ_RS03940	MEALZ_RS03940	hypothetical protein	44.2159	17.9809	-1.2981	-1.52965	0.0465	0.151116	no
MEALZ_RS03945	MEALZ_RS03945	lytic transglycosylase F	30.2565	7.18618	-2.07395	-4.90589	5e-05	0.000546477	yes
MEALZ_RS03950	MEALZ_RS03950	translocation/assembly module TamB	22.5406	16.7193	-0.431014	-0.750209	0.28135	0.507689	no
MEALZ_RS03955	MEALZ_RS03955	outer membrane protein assembly factor	63.2015	63.0383	-0.00372967	-0.00787162	0.99055	0.99565	no
MEALZ_RS03960	MEALZ_RS03960	hypothetical protein	431.606	326.725	-0.401638	-1.16191	0.09635	0.253311	no
MEALZ_RS03965	MEALZ_RS03965	serine protease	172.179	198.36	0.204214	0.577864	0.4145	0.639754	no
MEALZ_RS03970	MEALZ_RS03970	GTP-binding protein	13.3139	10.6832	-0.317591	-0.735394	0.29455	0.521475	no
MEALZ_RS03975	MEALZ_RS03975	hypothetical protein	12.3823	5.46333	-1.18043	-2.11244	0.00545	0.0293456	yes
MEALZ_RS03980	MEALZ_RS03980	hypothetical protein	24.5727	11.8391	-1.0535	-0.659368	0.3671	0.595541	no
MEALZ_RS03985	MEALZ_RS03985	phosphoribosyl-AMP cyclohydrolase	18.1901	13.512	-0.42892	-0.473555	0.47965	0.697639	no
MEALZ_RS03990	MEALZ_RS03990	GTP-binding protein	18.8342	8.81201	-1.09581	-2.10186	0.0037	0.021912	yes
MEALZ_RS03995	MEALZ_RS03995	ZIP family metal transporter	19.7737	12.7549	-0.632532	-1.38367	0.05195	0.164196	no
MEALZ_RS04000	MEALZ_RS04000	twitching motility protein PilT	58.8251	59.0435	0.00534842	0.0125919	0.9899	0.995631	no
MEALZ_RS04005	MEALZ_RS04005	prevent-host-death protein	85.2323	106.4	0.32002	0.637724	0.36205	0.58972	no
MEALZ_RS04010	MEALZ_RS04010	formylmethanofuran dehydrogenase subunit A	13.8721	5.80279	-1.25737	-2.91615	0.0002	0.00189788	yes
MEALZ_RS04015	MEALZ_RS04015	GTP-binding protein	14.1302	9.57444	-0.561525	-1.22813	0.084	0.231066	no
MEALZ_RS04020	MEALZ_RS04020	GTP cyclohydrolase FolE2	19.5471	35.8922	0.876715	2.11141	0.00315	0.0194547	yes
MEALZ_RS04025	MEALZ_RS04025	hypothetical protein	2044.46	4849.48	1.24611	2.45508	0.0005	0.00417495	yes
MEALZ_RS04030	MEALZ_RS04030	arginyltransferase	55.1412	38.0733	-0.534349	-0.911231	0.1919	0.40309	no
MEALZ_RS04035	MEALZ_RS04035	leucyl/phenylalanyl-tRNA--protein transferase	95.4552	71.3165	-0.420589	-0.943314	0.1804	0.38638	no
MEALZ_RS04040	MEALZ_RS04040	thioredoxin-disulfide reductase	317.294	209.956	-0.595736	-1.64457	0.01945	0.0786779	no
MEALZ_RS04045	MEALZ_RS04045	DNA repair protein	188.628	132.403	-0.510608	-1.44423	0.04345	0.143399	no
MEALZ_RS04050	MEALZ_RS04050	peptide chain release factor 3	235.481	265.89	0.175217	0.464732	0.49925	0.711979	no
MEALZ_RS04055	MEALZ_RS04055	hypothetical protein	159.728	247.364	0.631018	1.7964	0.01155	0.0523972	no
MEALZ_RS04060	MEALZ_RS04060	sulfurtransferase TusD	89.5979	137.594	0.618877	1.56885	0.027	0.102053	no
MEALZ_RS04065	MEALZ_RS04065	sulfurtransferase TusC	76.999	100.193	0.379865	0.917909	0.19335	0.405291	no
MEALZ_RS04070	MEALZ_RS04070	energy-dependent translational throttle protein EttA	285.357	236.573	-0.270479	-0.713376	0.3086	0.534845	no
MEALZ_RS04075	MEALZ_RS04075	hypothetical protein	160.233	203.973	0.348207	0.985792	0.1643	0.364478	no
MEALZ_RS04080	MEALZ_RS04080	two-component sensor histidine kinase	77.3926	83.8895	0.116294	0.21744	0.7536	0.876919	no
MEALZ_RS04085	MEALZ_RS04085	DNA-binding response regulator	160.467	287.015	0.83885	1.70062	0.01485	0.0637128	no
MEALZ_RS04090	MEALZ_RS04090	fructose-6-phosphate aldolase	75.1651	126.998	0.756675	2.1099	0.00275	0.0173293	yes
MEALZ_RS04095	MEALZ_RS04095	fructosamine kinase family protein	125.003	195.852	0.647795	1.8596	0.00935	0.0446255	yes
MEALZ_RS04100	MEALZ_RS04100	formaldehyde-activating enzyme	188.632	224.959	0.254087	0.735908	0.29185	0.518973	no
MEALZ_RS04105	MEALZ_RS04105	hypothetical protein	132.455	92.802	-0.513273	-1.40076	0.045	0.147789	no
MEALZ_RS04110	MEALZ_RS04110	hypothetical protein	123.119	72.6074	-0.761864	-2.03252	0.0036	0.0214142	yes
MEALZ_RS04115	MEALZ_RS04115	hypothetical protein	56.7496	75.319	0.408403	1.15905	0.1016	0.263337	no
MEALZ_RS04125	MEALZ_RS04125	ammonium transporter	111.248	165.702	0.574812	1.62968	0.021	0.0841879	no
MEALZ_RS04130	MEALZ_RS04130	nitrogen regulatory protein P-II 1	651.821	554.658	-0.232876	-0.668361	0.3431	0.569365	no
MEALZ_RS04135	MEALZ_RS04135	ammonium transporter	299.972	1872.15	2.6418	6.04532	5e-05	0.000546477	yes
MEALZ_RS04140	MEALZ_RS04140	nitrogen regulatory protein P-II 1	132.188	762.868	2.52885	6.7479	5e-05	0.000546477	yes
MEALZ_RS04145	MEALZ_RS04145	type I glutamate--ammonia ligase	992.06	1824.49	0.878995	1.84022	0.00975	0.0459366	yes
MEALZ_RS04150	MEALZ_RS04150	PAS domain-containing sensor histidine kinase	65.3512	275.042	2.07336	3.44049	5e-05	0.000546477	yes
MEALZ_RS04155	MEALZ_RS04155	nitrogen regulation protein NR(I)	64.7271	299.735	2.21124	4.48026	5e-05	0.000546477	yes
MEALZ_RS04160	MEALZ_RS04160	transketolase	1112.72	845.325	-0.396515	-0.804939	0.25045	0.474398	no
MEALZ_RS04165	MEALZ_RS04165	acriflavine resistance protein B	42.938	73.3857	0.773246	1.8271	0.00925	0.044253	yes
MEALZ_RS04170	MEALZ_RS04170	MexH family multidrug efflux RND transporter periplasmic adaptor subunit	57.2794	78.6438	0.457318	0.658247	0.33845	0.564503	no
MEALZ_RS04175	MEALZ_RS04175	hypothetical protein	125.125	167.376	0.419721	1.21223	0.0854	0.233324	no
MEALZ_RS04180	MEALZ_RS04180	two-component system response regulator	110.651	129.085	0.222312	0.541405	0.44875	0.672042	no
MEALZ_RS04185	MEALZ_RS04185	response regulator	179.063	213.912	0.256549	0.299675	0.6706	0.826568	no
MEALZ_RS04200	MEALZ_RS04200	fatty acid hydroxylase	75.6154	570.586	2.91569	7.9145	5e-05	0.000546477	yes
MEALZ_RS04205	MEALZ_RS04205	hypothetical protein	230.775	125.532	-0.878435	-2.50616	0.00035	0.00306193	yes
MEALZ_RS04210	MEALZ_RS04210	diguanylate cyclase	137.637	208.363	0.598229	1.5178	0.0324	0.11533	no
MEALZ_RS04215	MEALZ_RS04215	NAD(P)H-quinone oxidoreductase	161.32	167.445	0.0537655	0.154331	0.82995	0.915533	no
MEALZ_RS04220	MEALZ_RS04220	sulfurtransferase	294.957	228.637	-0.367447	-1.04403	0.1327	0.318369	no
MEALZ_RS04225	MEALZ_RS04225	NAD+ synthase	172.831	188.174	0.122712	0.338542	0.6296	0.804555	no
MEALZ_RS04230	MEALZ_RS04230	hypothetical protein	179.429	187.61	0.0643182	0.187842	0.7914	0.894078	no
MEALZ_RS04235	MEALZ_RS04235	tRNA (N6-isopentenyl adenosine(37)-C2)-methylthiotransferase MiaB	304.962	191.399	-0.672049	-1.80831	0.01	0.0467865	yes
MEALZ_RS04240	MEALZ_RS04240	ATP-binding protein	219.322	129.952	-0.75508	-1.25377	0.07595	0.215557	no
MEALZ_RS04245	MEALZ_RS04245	rRNA maturation RNase YbeY	305.194	203.539	-0.584423	-0.69099	0.3344	0.56053	no
MEALZ_RS04250	MEALZ_RS04250	magnesium transporter	211.593	157.271	-0.42804	-0.696437	0.312	0.538885	no
MEALZ_RS04255	MEALZ_RS04255	hypothetical protein	33.3913	61.4125	0.879057	2.48362	0.00025	0.00229148	yes
MEALZ_RS04260	MEALZ_RS04260	autotransporter	146.381	144.188	-0.0217754	-0.0630496	0.9281	0.96296	no
MEALZ_RS04265	MEALZ_RS04265	hypothetical protein	227.669	370.862	0.703944	1.3359	0.05905	0.180689	no
MEALZ_RS04270	MEALZ_RS04270	plasmid stabilization protein	145.486	314.11	1.11039	2.13497	0.00325	0.0197995	yes
MEALZ_RS04275	MEALZ_RS04275	hypothetical protein	157.221	101.068	-0.637473	-1.68593	0.01765	0.0724135	no
MEALZ_RS04280	MEALZ_RS04280	META domain-containing protein	301.141	285.345	-0.077731	-0.219307	0.75975	0.879217	no
MEALZ_RS04285	MEALZ_RS04285	aspartate aminotransferase	409.948	434.89	0.0852111	0.22166	0.749	0.875804	no
MEALZ_RS04290	MEALZ_RS04290	excinuclease ABC subunit B	60.4689	92.1952	0.6085	1.72864	0.01555	0.0659444	no
MEALZ_RS04295	MEALZ_RS04295	transglutaminase	116.238	102.861	-0.176382	-0.514389	0.4618	0.683464	no
MEALZ_RS04300	MEALZ_RS04300	hypothetical protein	92.9584	111.934	0.267987	0.6997	0.31815	0.546	no
MEALZ_RS04305	MEALZ_RS04305	hypothetical protein	158.425	173.385	0.130176	0.320105	0.6397	0.808559	no
MEALZ_RS04310	MEALZ_RS04310	heme oxygenase	126.961	117.094	-0.116716	-0.135035	0.8502	0.926468	no
MEALZ_RS04320	MEALZ_RS04320	tRNA-Val	0	0	0	0	1	1	no
MEALZ_RS04325	MEALZ_RS04325	threonine--tRNA ligase	1192.48	598.186	-0.995303	-1.99797	0.00735	0.0369608	yes
MEALZ_RS04330	MEALZ_RS04330	translation initiation factor IF-3	4139.36	3712.38	-0.157063	-0.340197	0.6257	0.803134	no
MEALZ_RS04335	MEALZ_RS04335	50S ribosomal protein L35	2135.68	2240.42	0.0690696	0.200918	0.7742	0.887466	no
MEALZ_RS04340	MEALZ_RS04340	50S ribosomal protein L20	2720.05	3359.48	0.304607	0.758079	0.2808	0.507377	no
MEALZ_RS04345	MEALZ_RS04345	phenylalanine--tRNA ligase subunit alpha	368.175	283.257	-0.37828	-1.02373	0.1434	0.332682	no
MEALZ_RS04350	MEALZ_RS04350	phenylalanine--tRNA ligase subunit beta	193.295	230.652	0.254917	0.655013	0.34445	0.570266	no
MEALZ_RS04355	MEALZ_RS04355	integration host factor subunit alpha	1310.35	702.812	-0.898745	-1.49327	0.0342	0.120252	no
MEALZ_RS04360	MEALZ_RS04360	MerR family transcriptional regulator	1293.15	777.545	-0.733888	-1.52553	0.0306	0.11088	no
MEALZ_RS04365	MEALZ_RS04365	tRNA-Pro	0	0	0	0	1	1	no
MEALZ_RS04370	MEALZ_RS04370	sigma-54-dependent Fis family transcriptional regulator	153.84	154.493	0.00611779	0.0172407	0.9817	0.989304	no
MEALZ_RS04375	MEALZ_RS04375	PAS domain-containing sensor histidine kinase	294.71	243.161	-0.27738	-0.431451	0.52105	0.726623	no
MEALZ_RS04380	MEALZ_RS04380	sigma-54-dependent Fis family transcriptional regulator	350.402	342.422	-0.0332386	-0.0618088	0.9289	0.963019	no
MEALZ_RS04385	MEALZ_RS04385	flagellar hook-basal body complex protein FliE	161.749	146.952	-0.138411	-0.347597	0.62105	0.800734	no
MEALZ_RS04390	MEALZ_RS04390	flagellar M-ring protein FliF	225.127	227.957	0.0180236	0.0213674	0.9755	0.986507	no
MEALZ_RS04395	MEALZ_RS04395	flagellar motor switch protein FliG	275.91	262.622	-0.0712056	-0.0685006	0.91585	0.957641	no
MEALZ_RS04400	MEALZ_RS04400	flagellar assembly protein FliH	525.049	431.585	-0.282809	-0.283029	0.6962	0.842669	no
MEALZ_RS04405	MEALZ_RS04405	flagellar protein export ATPase FliI	334.83	233.311	-0.521172	-0.585651	0.4045	0.630907	no
MEALZ_RS04410	MEALZ_RS04410	hypothetical protein	129.799	67.5888	-0.941418	-1.82649	0.012	0.0538931	no
MEALZ_RS04415	MEALZ_RS04415	flagellar export protein FliJ	223.583	149.021	-0.585293	-1.6346	0.0211	0.0844209	no
MEALZ_RS04425	MEALZ_RS04425	hypothetical protein	6598.88	15600.2	1.24128	2.99421	5e-05	0.000546477	yes
MEALZ_RS04430	MEALZ_RS04430	ubiquinone biosynthesis protein UbiB	64.0093	54.5636	-0.230341	-0.66634	0.346	0.57119	no
MEALZ_RS04435	MEALZ_RS04435	cupin	18.0423	12.5411	-0.524725	-0.858914	0.23	0.452925	no
MEALZ_RS04440	MEALZ_RS04440	DoxX family membrane protein	412.217	682.751	0.727956	2.03091	0.00475	0.0265697	yes
MEALZ_RS04445	MEALZ_RS04445	mononuclear molybdenum enzyme YedY	366.928	636.093	0.79374	2.10461	0.00295	0.0183601	yes
MEALZ_RS04450	MEALZ_RS04450	cytochrome P460	313.585	253.722	-0.305611	-0.881473	0.2066	0.422953	no
MEALZ_RS04455	MEALZ_RS04455	histidine kinase	77.8198	47.3899	-0.715559	-2.04909	0.0041	0.0236557	yes
MEALZ_RS04460	MEALZ_RS04460	GTPase	160.211	247.998	0.630358	1.21997	0.08545	0.233324	no
MEALZ_RS04465	MEALZ_RS04465	two-component sensor histidine kinase	84.5269	112.135	0.407756	0.814194	0.24085	0.463429	no
MEALZ_RS04470	MEALZ_RS04470	secretion system protein E	56.3081	59.7678	0.0860261	0.241312	0.73185	0.865304	no
MEALZ_RS04475	MEALZ_RS04475	DDE transposase	313.933	318.938	0.0228228	0.059293	0.9289	0.963019	no
MEALZ_RS04480	MEALZ_RS04480	response regulator	167.177	214.028	0.356428	1.01761	0.1505	0.34428	no
MEALZ_RS04485	MEALZ_RS04485	histidine kinase	97.4211	119.053	0.289294	0.816637	0.2432	0.465604	no
MEALZ_RS04490	MEALZ_RS04490	GGDEF domain-containing protein	50.0932	36.5461	-0.454897	-1.23283	0.0766	0.216477	no
MEALZ_RS04495	MEALZ_RS04495	pantetheine-phosphate adenylyltransferase	188.863	157.035	-0.266255	-0.738128	0.2985	0.523869	no
MEALZ_RS04500	MEALZ_RS04500	ferredoxin	311.786	223.85	-0.478022	-1.1613	0.0944	0.250306	no
MEALZ_RS04505	MEALZ_RS04505	B12-binding domain-containing radical SAM protein	63.2384	48.1978	-0.391833	-1.13195	0.11225	0.282235	no
MEALZ_RS04510	MEALZ_RS04510	tRNA-Met	0	0	0	0	1	1	no
MEALZ_RS04515	MEALZ_RS04515	ribosome maturation factor	841.488	532.099	-0.661248	-0.570837	0.42595	0.652929	no
MEALZ_RS04520	MEALZ_RS04520	transcription termination/antitermination protein NusA	746.677	649.701	-0.200709	-0.364741	0.59455	0.781049	no
MEALZ_RS04525	MEALZ_RS04525	translation initiation factor IF-2	625.355	933.738	0.578342	1.17925	0.0883	0.238203	no
MEALZ_RS04530	MEALZ_RS04530	ribosome-binding factor A	728.509	1342	0.881364	2.45653	0.0005	0.00417495	yes
MEALZ_RS04535	MEALZ_RS04535	tRNA pseudouridine(55) synthase	344.883	641.669	0.895721	2.35684	0.0008	0.0061222	yes
MEALZ_RS04540	MEALZ_RS04540	30S ribosomal protein S15	1140.14	1051.4	-0.116907	-0.33327	0.6388	0.807865	no
MEALZ_RS04545	MEALZ_RS04545	polyribonucleotide nucleotidyltransferase	665.539	624.843	-0.0910304	-0.201314	0.7675	0.883268	no
MEALZ_RS04550	MEALZ_RS04550	cytochrome c6	413.746	283.813	-0.543806	-1.51579	0.0313	0.112407	no
MEALZ_RS04555	MEALZ_RS04555	carboxylate--amine ligase	149.58	144.295	-0.0518901	-0.146255	0.83495	0.918286	no
MEALZ_RS04560	MEALZ_RS04560	hypothetical protein	99.7748	137.904	0.466918	1.34454	0.05935	0.18147	no
MEALZ_RS04565	MEALZ_RS04565	ribosomal-protein-alanine N-acetyltransferase	64.7812	78.5743	0.278483	0.802703	0.2543	0.479025	no
MEALZ_RS04570	MEALZ_RS04570	hypothetical protein	60.8772	68.8126	0.176771	0.480293	0.48745	0.703862	no
MEALZ_RS04575	MEALZ_RS04575	hypothetical protein	214.151	181.801	-0.236268	-0.674574	0.33795	0.564136	no
MEALZ_RS04580	MEALZ_RS04580	TonB-dependent receptor	67.8558	16.8548	-2.00932	-4.93346	5e-05	0.000546477	yes
MEALZ_RS04585	MEALZ_RS04585	adenosylcobinamide kinase	26.7159	23.2363	-0.20132	-0.170741	0.81405	0.907202	no
MEALZ_RS04590	MEALZ_RS04590	cobyric acid synthase CobQ	35.0003	30.5022	-0.198457	-0.385688	0.5723	0.76528	no
MEALZ_RS04595	MEALZ_RS04595	alpha-ribazole phosphatase	33.8608	42.2927	0.320789	0.381654	0.5918	0.779222	no
MEALZ_RS04600	MEALZ_RS04600	adenosylcobinamide-GDP ribazoletransferase	35.9878	41.2557	0.197083	0.288743	0.68225	0.834045	no
MEALZ_RS04605	MEALZ_RS04605	HicB family protein	300.356	290.282	-0.0492224	-0.0995195	0.8853	0.944304	no
MEALZ_RS04610	MEALZ_RS04610	peroxiredoxin	135.732	152.939	0.172189	0.478441	0.5	0.712292	no
MEALZ_RS04615	MEALZ_RS04615	integrase	60.6694	91.6498	0.595163	1.14424	0.10625	0.27185	no
MEALZ_RS04620	MEALZ_RS04620	hypothetical protein	43.6194	33.3625	-0.386742	-0.85573	0.22895	0.452059	no
MEALZ_RS04625	MEALZ_RS04625	nicotinate-nucleotide--dimethylbenzimidazole phosphoribosyltransferase	38.6943	22.4403	-0.786032	-1.37987	0.04845	0.15582	no
MEALZ_RS04630	MEALZ_RS04630	5,6-dimethylbenzimidazole synthase	35.4614	23.8668	-0.571243	-0.732891	0.3092	0.535654	no
MEALZ_RS04635	MEALZ_RS04635	homoserine kinase	48.967	25.0726	-0.965697	-1.70354	0.01615	0.0677762	no
MEALZ_RS04640	MEALZ_RS04640	cobalamin biosynthesis protein CobD	58.3654	55.0211	-0.0851289	-0.130318	0.85195	0.927372	no
MEALZ_RS04645	MEALZ_RS04645	aminotransferase	110.141	79.0288	-0.478901	-1.06603	0.13	0.314511	no
MEALZ_RS04650	MEALZ_RS04650	membrane protein	32.8294	40.9621	0.319302	0.902804	0.2008	0.414658	no
MEALZ_RS04655	MEALZ_RS04655	sulfurtransferase	63.0246	34.6132	-0.864592	-1.9241	0.0063	0.0327844	yes
MEALZ_RS04660	MEALZ_RS04660	hypothetical protein	26.0147	14.6787	-0.825602	-1.10312	0.1201	0.294927	no
MEALZ_RS04665	MEALZ_RS04665	transporter	97.535	110.986	0.186385	0.534514	0.44745	0.670968	no
MEALZ_RS04670	MEALZ_RS04670	alpha-amylase	115.301	111.846	-0.0438877	-0.115031	0.86715	0.933109	no
MEALZ_RS04675	MEALZ_RS04675	hypothetical protein	6.86513	3.6045	-0.929488	-0.98395	0.1766	0.382096	no
MEALZ_RS04680	MEALZ_RS04680	FAD-linked oxidase	217.705	341.394	0.649062	1.48073	0.03305	0.117127	no
MEALZ_RS04690	MEALZ_RS04690	hypothetical protein	12.5712	15.5124	0.303299	0.513826	0.4615	0.683464	no
MEALZ_RS04695	MEALZ_RS04695	type I secretion system permease/ATPase	512.637	505.308	-0.020774	-0.0488827	0.94415	0.969388	no
MEALZ_RS04700	MEALZ_RS04700	HlyD family type I secretion periplasmic adaptorsubunit	235.471	374.738	0.670335	1.22736	0.07585	0.215557	no
MEALZ_RS04705	MEALZ_RS04705	type I secretion outer membrane protein	172.566	230.811	0.419559	0.686965	0.3201	0.54818	no
MEALZ_RS04710	MEALZ_RS04710	hypothetical protein	326.787	158.266	-1.046	-2.60962	0.0002	0.00189788	yes
MEALZ_RS04715	MEALZ_RS04715	hypothetical protein	876.906	1397.01	0.671848	1.93205	0.00615	0.0322955	yes
MEALZ_RS04720	MEALZ_RS04720	SapC family protein	688.832	836.512	0.280234	0.706104	0.31305	0.539543	no
MEALZ_RS04725	MEALZ_RS04725	hypothetical protein	4806.89	2858.77	-0.749706	-1.28572	0.06525	0.19464	no
MEALZ_RS04730	MEALZ_RS04730	hypothetical protein	1544.16	821.303	-0.910833	-2.16721	0.00245	0.0157589	yes
MEALZ_RS04735	MEALZ_RS04735	integrase	0.0336894	0	#NAME?	0	1	1	no
MEALZ_RS04740	MEALZ_RS04740	ATP-binding protein	0	0	0	0	1	1	no
MEALZ_RS04755	MEALZ_RS04755	hypothetical protein	349.122	491.908	0.494658	1.41849	0.0453	0.148291	no
MEALZ_RS04760	MEALZ_RS04760	hypothetical protein	332.175	468.991	0.497614	1.43949	0.04085	0.136607	no
MEALZ_RS04765	MEALZ_RS04765	ISL3 family transposase	113.242	150.201	0.407487	1.17087	0.0998	0.259339	no
MEALZ_RS04770	MEALZ_RS04770	hypothetical protein	264.561	281.521	0.0896421	0.256361	0.71135	0.850289	no
MEALZ_RS04775	MEALZ_RS04775	Fe2+-dependent dioxygenase	347.411	318.709	-0.124403	-0.355766	0.60725	0.790268	no
MEALZ_RS04780	MEALZ_RS04780	hypothetical protein	29.5319	19.6936	-0.584547	-0.976771	0.1757	0.380967	no
MEALZ_RS04785	MEALZ_RS04785	hypothetical protein	166.238	219.891	0.40354	1.14631	0.1051	0.269465	no
MEALZ_RS04790	MEALZ_RS04790	hypothetical protein	56.0581	101.198	0.852186	1.94012	0.00725	0.0365491	yes
MEALZ_RS04795	MEALZ_RS04795	tRNA-Arg	0	0	0	0	1	1	no
MEALZ_RS04800	MEALZ_RS04800	FlgN family protein	453.497	1035.23	1.19079	2.3971	0.0006	0.0048493	yes
MEALZ_RS04805	MEALZ_RS04805	flagellar biosynthesis anti-sigma factor FlgM	639.97	1782.63	1.47793	2.39543	0.00055	0.00453609	yes
MEALZ_RS04810	MEALZ_RS04810	flagellar basal body P-ring biosynthesis proteinFlgA	163.605	91.696	-0.83529	-2.3925	0.0006	0.0048493	yes
MEALZ_RS04815	MEALZ_RS04815	chemotaxis protein CheW	359.455	405.866	0.175192	0.478901	0.4947	0.708748	no
MEALZ_RS04820	MEALZ_RS04820	hypothetical protein	212.606	275.027	0.37139	1.06153	0.1358	0.321787	no
MEALZ_RS04825	MEALZ_RS04825	flagellar basal-body rod protein FlgB	452.362	275.992	-0.712851	-2.05235	0.00345	0.0207051	yes
MEALZ_RS04830	MEALZ_RS04830	flagellar basal body rod protein FlgC	403.05	252.535	-0.674473	-1.94124	0.00695	0.0353014	yes
MEALZ_RS04835	MEALZ_RS04835	flagellar hook capping protein	437.901	264.828	-0.725552	-2.06774	0.0035	0.0209429	yes
MEALZ_RS04840	MEALZ_RS04840	flagellar hook-basal body protein	425.738	266.824	-0.674078	-1.78453	0.01135	0.0517227	no
MEALZ_RS04845	MEALZ_RS04845	flagellar basal body rod protein FlgF	335.688	229.845	-0.546456	-1.54646	0.0266	0.101205	no
MEALZ_RS04850	MEALZ_RS04850	flagellar basal body rod protein FlgG	472.04	351.81	-0.42411	-1.171	0.09045	0.242221	no
MEALZ_RS04855	MEALZ_RS04855	flagellar basal body L-ring protein	561.306	649.849	0.211315	0.576026	0.411	0.637034	no
MEALZ_RS04860	MEALZ_RS04860	flagellar P-ring protein FlgI	233.241	203.338	-0.197945	-0.550842	0.43625	0.661179	no
MEALZ_RS04865	MEALZ_RS04865	flagellar rod assembly protein/muramidase FlgJ	365.918	1008.14	1.4621	3.58506	5e-05	0.000546477	yes
MEALZ_RS04870	MEALZ_RS04870	flagellar hook-associated protein FlgK	347.05	1013.93	1.54674	3.54288	5e-05	0.000546477	yes
MEALZ_RS04875	MEALZ_RS04875	flagellar hook-associated protein 3	243.568	463.781	0.92912	2.55993	0.00025	0.00229148	yes
MEALZ_RS04880	MEALZ_RS04880	peptidase	285.082	569.567	0.998491	2.54882	0.0002	0.00189788	yes
MEALZ_RS04885	MEALZ_RS04885	MEKHLA domain-containing protein	103.53	166.099	0.681988	1.84573	0.0081	0.0398868	yes
MEALZ_RS04890	MEALZ_RS04890	acylphosphatase	36.6841	38.7868	0.0804091	0.0379649	0.9403	0.967652	no
MEALZ_RS04895	MEALZ_RS04895	23S rRNA (guanine(2445)-N(2))/(guanine(2069)-N(7))- methyltransferase	50.7902	43.5493	-0.221902	-0.627468	0.3712	0.599779	no
MEALZ_RS04900	MEALZ_RS04900	EAL domain-containing protein	68.2402	56.4962	-0.272469	-0.729672	0.30155	0.526909	no
MEALZ_RS04905	MEALZ_RS04905	ribonuclease D	117.537	48.5446	-1.27573	-3.62076	5e-05	0.000546477	yes
MEALZ_RS04910	MEALZ_RS04910	ABC transporter substrate-binding protein	75.988	81.5225	0.101427	0.110203	0.87635	0.938945	no
MEALZ_RS04920	MEALZ_RS04920	two-component system response regulator	132.463	139.416	0.0738048	0.201998	0.77115	0.885354	no
MEALZ_RS04925	MEALZ_RS04925	glycine dehydrogenase (aminomethyl-transferring)	74.0897	69.5752	-0.0907012	-0.254232	0.7207	0.857503	no
MEALZ_RS04930	MEALZ_RS04930	glycine cleavage system aminomethyltransferase T	133.917	128.196	-0.0629918	-0.181084	0.7992	0.898571	no
MEALZ_RS04935	MEALZ_RS04935	HDIG domain-containing protein	133.004	84.551	-0.65357	-1.87805	0.00825	0.0405265	yes
MEALZ_RS04940	MEALZ_RS04940	two-component system response regulator	86.5886	68.8376	-0.33098	-0.950185	0.17915	0.384724	no
MEALZ_RS04945	MEALZ_RS04945	multicopper oxidase	33.6347	53.7535	0.676409	0.846007	0.21835	0.438649	no
MEALZ_RS04950	MEALZ_RS04950	multicopper oxidase	52.1586	77.1946	0.565595	1.43956	0.0418	0.139207	no
MEALZ_RS04955	MEALZ_RS04955	hypothetical protein	63.6789	75.4649	0.244989	0.640467	0.3586	0.58552	no
MEALZ_RS04960	MEALZ_RS04960	ribosome small subunit-dependent GTPase	110.463	97.2019	-0.184505	-0.25375	0.7145	0.853295	no
MEALZ_RS04965	MEALZ_RS04965	peptidase M48	171.019	166.261	-0.0406995	-0.0909547	0.8994	0.949407	no
MEALZ_RS04970	MEALZ_RS04970	oligoribonuclease	364.946	338.962	-0.106561	-0.204705	0.776	0.887466	no
MEALZ_RS04975	MEALZ_RS04975	chromosome condensation protein CrcB	172.357	186.653	0.114956	0.190505	0.78755	0.892439	no
MEALZ_RS04980	MEALZ_RS04980	hypothetical protein	213.633	271.634	0.346533	0.332395	0.63675	0.807297	no
MEALZ_RS04985	MEALZ_RS04985	serine--tRNA ligase	282.693	399.901	0.50041	1.33475	0.0582	0.178631	no
MEALZ_RS04990	MEALZ_RS04990	tungsten ABC transporter substrate-binding protein	167.824	229.5	0.451548	1.29198	0.0636	0.190989	no
MEALZ_RS04995	MEALZ_RS04995	chemotaxis protein CheR	191.317	86.968	-1.13741	-2.86505	0.00015	0.00145771	yes
MEALZ_RS05000	MEALZ_RS05000	sulfur oxidation c-type cytochrome SoxX	85.945	73.2271	-0.231036	-0.216526	0.75535	0.877398	no
MEALZ_RS05005	MEALZ_RS05005	thiamine phosphate synthase	65.9368	54.0242	-0.287476	-0.373351	0.58675	0.777197	no
MEALZ_RS05010	MEALZ_RS05010	hydroxymethylpyrimidine/phosphomethylpyrimidine kinase	144.359	89.6589	-0.687144	-1.55905	0.02575	0.0987165	no
MEALZ_RS05015	MEALZ_RS05015	membrane protein	79.3552	59.6353	-0.412158	-0.998941	0.15595	0.353255	no
MEALZ_RS05020	MEALZ_RS05020	thioredoxin	119.543	158.716	0.408919	1.1388	0.1073	0.273195	no
MEALZ_RS05025	MEALZ_RS05025	phosphoglycerate dehydrogenase	281.899	226.163	-0.317815	-0.704487	0.3101	0.536638	no
MEALZ_RS05030	MEALZ_RS05030	haloacid dehalogenase	216.625	216.496	-0.000859242	-0.00094234	0.9988	0.999296	no
MEALZ_RS05035	MEALZ_RS05035	hypothetical protein	288.469	199.966	-0.52866	-1.48421	0.0373	0.127917	no
MEALZ_RS05045	MEALZ_RS05045	crossover junction endodeoxyribonuclease RuvC	122.005	128.589	0.0758254	0.0976674	0.88145	0.941942	no
MEALZ_RS05050	MEALZ_RS05050	Holliday junction branch migration protein RuvA	185.092	204.164	0.141489	0.260615	0.70485	0.846534	no
MEALZ_RS05055	MEALZ_RS05055	Holliday junction branch migration DNA helicase RuvB	85.8713	80.6354	-0.090764	-0.152031	0.8268	0.914169	no
MEALZ_RS05060	MEALZ_RS05060	tol-pal system-associated acyl-CoA thioesterase	158.6	193.764	0.288912	0.297112	0.6688	0.825611	no
MEALZ_RS05065	MEALZ_RS05065	Tol-Pal system subunit TolQ	223.043	250.796	0.169191	0.294098	0.67775	0.83081	no
MEALZ_RS05070	MEALZ_RS05070	protein TolR	345.817	434.268	0.328578	0.55034	0.4435	0.6679	no
MEALZ_RS05075	MEALZ_RS05075	protein TolA	194.641	233.649	0.263527	0.698828	0.3175	0.545813	no
MEALZ_RS05080	MEALZ_RS05080	Tol-Pal system beta propeller repeat protein TolB	198.908	202.284	0.0242846	0.0678457	0.922	0.959842	no
MEALZ_RS05085	MEALZ_RS05085	peptidoglycan-associated lipoprotein	836.558	817.316	-0.0335701	-0.062073	0.9278	0.96296	no
MEALZ_RS05090	MEALZ_RS05090	tol-pal system protein YbgF	437.867	421.411	-0.0552657	-0.0900383	0.893	0.947023	no
MEALZ_RS05095	MEALZ_RS05095	7-carboxy-7-deazaguanine synthase	147.422	136.526	-0.110771	-0.319212	0.65115	0.815555	no
MEALZ_RS05100	MEALZ_RS05100	7-cyano-7-deazaguanine synthase QueC	104.262	101.215	-0.0427817	-0.120304	0.8674	0.933109	no
MEALZ_RS05105	MEALZ_RS05105	tRNA-Lys	0	0	0	0	1	1	no
MEALZ_RS05110	MEALZ_RS05110	integrase	16.7745	17.1258	0.0299032	0.0688999	0.91825	0.958164	no
MEALZ_RS05115	MEALZ_RS05115	hypothetical protein	56.9185	45.8339	-0.312482	-0.47938	0.50095	0.71289	no
MEALZ_RS05120	MEALZ_RS05120	23S rRNA (adenine(2503)-C(2))-methyltransferase RlmN	81.9601	65.6708	-0.31967	-0.911193	0.19765	0.4111	no
MEALZ_RS05125	MEALZ_RS05125	hypothetical protein	126.072	50.4706	-1.32073	-2.20085	0.0021	0.0139988	yes
MEALZ_RS05130	MEALZ_RS05130	hypothetical protein	82.6446	56.181	-0.556839	-1.21463	0.08645	0.234941	no
MEALZ_RS05135	MEALZ_RS05135	hypothetical protein	58.4854	50.8849	-0.200838	-0.418872	0.55015	0.748315	no
MEALZ_RS05140	MEALZ_RS05140	hypothetical protein	75.876	87.5884	0.207096	0.435001	0.5303	0.732431	no
MEALZ_RS05145	MEALZ_RS05145	hypothetical protein	41.3638	38.365	-0.108576	-0.17665	0.8029	0.900722	no
MEALZ_RS05150	MEALZ_RS05150	hypothetical protein	62.392	68.9758	0.144729	0.330554	0.63145	0.805898	no
MEALZ_RS05155	MEALZ_RS05155	general secretion pathway protein GspH	278.1	362.127	0.380895	0.716651	0.30705	0.533075	no
MEALZ_RS05160	MEALZ_RS05160	hypothetical protein	149.046	255.081	0.775195	1.50481	0.0353	0.123581	no
MEALZ_RS05165	MEALZ_RS05165	hypothetical protein	85.4348	139.453	0.706882	2.00773	0.005	0.0274728	yes
MEALZ_RS05170	MEALZ_RS05170	hypothetical protein	147.04	174.362	0.24588	0.672407	0.3417	0.56806	no
MEALZ_RS05175	MEALZ_RS05175	hypothetical protein	28.3229	28.3541	0.00158905	0.00155449	0.97935	0.98808	no
MEALZ_RS05180	MEALZ_RS05180	hypothetical protein	178.66	139.056	-0.361547	-0.717609	0.3075	0.533626	no
MEALZ_RS05185	MEALZ_RS05185	hypothetical protein	117.069	70.4975	-0.731719	-1.39335	0.0456	0.14879	no
MEALZ_RS05190	MEALZ_RS05190	CopG family transcriptional regulator	227.147	292.08	0.36274	0.769375	0.266	0.490525	no
MEALZ_RS05195	MEALZ_RS05195	translation repressor RelE	47.2388	72.7833	0.623635	0.805529	0.25865	0.484016	no
MEALZ_RS05200	MEALZ_RS05200	hypothetical protein	104.733	121.763	0.217371	0.429606	0.53435	0.735757	no
MEALZ_RS05205	MEALZ_RS05205	metal-dependent hydrolase	35.2609	40.6281	0.204409	0.503527	0.4773	0.697639	no
MEALZ_RS05210	MEALZ_RS05210	hypothetical protein	131.399	222.963	0.762855	1.555	0.0306	0.11088	no
MEALZ_RS05215	MEALZ_RS05215	metal-dependent hydrolase	110.962	162.124	0.547036	1.51186	0.0311	0.112188	no
MEALZ_RS05220	MEALZ_RS05220	hypothetical protein	63.8222	72.5751	0.185415	0.448125	0.5197	0.725996	no
MEALZ_RS05225	MEALZ_RS05225	hypothetical protein	26.8541	17.1224	-0.64926	-0.954709	0.17675	0.382216	no
MEALZ_RS05230	MEALZ_RS05230	DNA polymerase V subunit UmuC	3.09732	5.11222	0.722928	1.27484	0.06985	0.204428	no
MEALZ_RS05235	MEALZ_RS05235	DNA polymerase V subunit D	4.34378	2.1735	-0.998931	-0.717535	0.3139	0.540777	no
MEALZ_RS05240	MEALZ_RS05240	hypothetical protein	140.725	118.44	-0.248722	-0.436763	0.5339	0.735389	no
MEALZ_RS05245	MEALZ_RS05245	hypothetical protein	128.943	75.2016	-0.777895	-2.07096	0.00345	0.0207051	yes
MEALZ_RS05250	MEALZ_RS05250	cupin	145.036	64.8191	-1.16192	-2.79386	0.0001	0.00102101	yes
MEALZ_RS05255	MEALZ_RS05255	DNA polymerase V subunit D	8.4922	8.636	0.0242256	0.0346704	0.9618	0.977555	no
MEALZ_RS05260	MEALZ_RS05260	repressor LexA	93.3368	146.368	0.649082	1.83458	0.00935	0.0446255	yes
MEALZ_RS05265	MEALZ_RS05265	hypothetical protein	100.083	111.914	0.161197	0.416282	0.5527	0.750119	no
MEALZ_RS05270	MEALZ_RS05270	DNA invertase	23.9916	32.4405	0.435265	0.810388	0.2459	0.469087	no
MEALZ_RS05275	MEALZ_RS05275	cupin	254.753	217.954	-0.225071	-0.618642	0.3792	0.607594	no
MEALZ_RS05280	MEALZ_RS05280	hypothetical protein	188.955	144.505	-0.38692	-1.07329	0.1288	0.312357	no
MEALZ_RS05285	MEALZ_RS05285	hypothetical protein	12.3341	32.3295	1.39019	1.8118	0.0153	0.0651583	no
MEALZ_RS05290	MEALZ_RS05290	ISL3 family transposase	0	0.135054	inf	0	1	1	no
MEALZ_RS05305	MEALZ_RS05305	hypothetical protein	155.663	721.294	2.21216	5.91299	5e-05	0.000546477	yes
MEALZ_RS05310	MEALZ_RS05310	inorganic pyrophosphatase	80.3759	66.8217	-0.266446	-0.669384	0.34435	0.570266	no
MEALZ_RS05315	MEALZ_RS05315	magnesium transporter	13.2575	11.6147	-0.190855	-0.451168	0.5243	0.728775	no
MEALZ_RS05320	MEALZ_RS05320	cytochrome c	163.517	172.968	0.0810664	0.235543	0.73705	0.868143	no
MEALZ_RS05325	MEALZ_RS05325	hypothetical protein	45.8347	39.7381	-0.205917	-0.498126	0.4657	0.686597	no
MEALZ_RS05330	MEALZ_RS05330	nitroreductase	71.6567	61.1362	-0.229075	-0.661937	0.3473	0.573102	no
MEALZ_RS05335	MEALZ_RS05335	alkaline phosphatase	501.678	441.863	-0.183162	-0.513534	0.46065	0.682587	no
MEALZ_RS05340	MEALZ_RS05340	histidine kinase	177.256	199.971	0.173957	0.481612	0.48705	0.703536	no
MEALZ_RS05350	MEALZ_RS05350	hypothetical protein	105.515	139.616	0.404026	0.921912	0.18785	0.397899	no
MEALZ_RS05355	MEALZ_RS05355	IS110 family transposase	0	0	0	0	1	1	no
MEALZ_RS05360	MEALZ_RS05360	GNAT family N-acetyltransferase	100.922	100.406	-0.00739759	-0.0203742	0.9762	0.986968	no
MEALZ_RS05365	MEALZ_RS05365	hypothetical protein	27.1867	347.988	3.67806	4.39141	5e-05	0.000546477	yes
MEALZ_RS05370	MEALZ_RS05370	hypothetical protein	79.2404	543.071	2.77683	5.97848	5e-05	0.000546477	yes
MEALZ_RS05375	MEALZ_RS05375	MBL fold metallo-hydrolase	139.517	98.9318	-0.49593	-0.59732	0.39865	0.625335	no
MEALZ_RS05380	MEALZ_RS05380	GGDEF-domain containing protein	104.416	110.519	0.0819583	0.185441	0.78995	0.894016	no
MEALZ_RS05385	MEALZ_RS05385	glycosyl transferase	80.0212	178.918	1.16084	2.95145	5e-05	0.000546477	yes
MEALZ_RS05390	MEALZ_RS05390	haloacid dehalogenase	39.8572	52.3016	0.392015	0.477518	0.47965	0.697639	no
MEALZ_RS05395	MEALZ_RS05395	diguanylate phosphodiesterase	18.7619	86.0757	2.1978	5.8305	5e-05	0.000546477	yes
MEALZ_RS05400	MEALZ_RS05400	hypothetical protein	9992.56	21512.9	1.10627	2.75466	0.0001	0.00102101	yes
MEALZ_RS05405	MEALZ_RS05405	hypothetical protein	21.7662	24.8684	0.192228	0.287296	0.6897	0.83959	no
MEALZ_RS05410	MEALZ_RS05410	UPF0016 family membrane protein	96.8053	140.852	0.541025	1.52641	0.02905	0.107584	no
MEALZ_RS05415	MEALZ_RS05415	ZIP family metal transporter	87.3494	72.9204	-0.260476	-0.745119	0.29345	0.5209	no
MEALZ_RS05420	MEALZ_RS05420	hypothetical protein	76.018	72.5367	-0.0676309	-0.195729	0.7802	0.88841	no
MEALZ_RS05425	MEALZ_RS05425	GTP-binding protein	73.7597	73.9053	0.00284431	0.00803351	0.99005	0.995631	no
MEALZ_RS05430	MEALZ_RS05430	hypothetical protein	2.41559	5.7052	1.2399	0.283997	0.63305	0.806218	no
MEALZ_RS05435	MEALZ_RS05435	sodium:proton antiporter	22.7095	31.3878	0.466908	1.32478	0.05885	0.180351	no
MEALZ_RS05440	MEALZ_RS05440	hypothetical protein	43.9544	45.6924	0.055948	0.0688247	0.9432	0.968865	no
MEALZ_RS05445	MEALZ_RS05445	GGDEF domain-containing protein	44.0186	68.9844	0.648159	1.76338	0.0138	0.060168	no
MEALZ_RS05450	MEALZ_RS05450	NUDIX domain-containing protein	59.0136	66.7291	0.177269	0.432063	0.5393	0.739361	no
MEALZ_RS05455	MEALZ_RS05455	cytochrome c	258.754	263.527	0.0263666	0.0754453	0.9148	0.95704	no
MEALZ_RS05460	MEALZ_RS05460	hypothetical protein	155.437	146.882	-0.0816754	-0.220461	0.75535	0.877398	no
MEALZ_RS05465	MEALZ_RS05465	NAD-dependent malic enzyme	105.811	144.104	0.445623	1.25637	0.07595	0.215557	no
MEALZ_RS05470	MEALZ_RS05470	glycogen phosphorylase	24.2847	99.9335	2.04092	5.70575	5e-05	0.000546477	yes
MEALZ_RS05475	MEALZ_RS05475	16S rRNA (adenine(1518)-N(6)/adenine(1519)-N(6))- dimethyltransferase	75.1027	66.0079	-0.186226	-0.193359	0.7624	0.881272	no
MEALZ_RS05480	MEALZ_RS05480	4-hydroxythreonine-4-phosphate dehydrogenase PdxA	207.204	186.337	-0.153138	-0.362959	0.60185	0.78705	no
MEALZ_RS05485	MEALZ_RS05485	hypothetical protein	133.854	144.855	0.11395	0.294406	0.67415	0.828917	no
MEALZ_RS05490	MEALZ_RS05490	hypothetical protein	147.548	165.65	0.166958	0.483221	0.49195	0.706996	no
MEALZ_RS05495	MEALZ_RS05495	molecular chaperone DnaK	196.532	243.117	0.30689	0.815334	0.2463	0.469184	no
MEALZ_RS05500	MEALZ_RS05500	molecular chaperone DnaK	107.271	112.452	0.0680479	0.184668	0.792	0.894078	no
MEALZ_RS05505	MEALZ_RS05505	hypothetical protein	150.637	134.712	-0.161204	-0.462684	0.5119	0.721124	no
MEALZ_RS05510	MEALZ_RS05510	primosomal protein N' (replication factor Y) - superfamily II helicase	138.966	102.568	-0.438144	-1.25522	0.0763	0.215942	no
MEALZ_RS05515	MEALZ_RS05515	DNA mismatch repair protein MutS	57.9858	70.2457	0.276711	0.782953	0.2676	0.491453	no
MEALZ_RS05520	MEALZ_RS05520	damage-inducible protein CinA	140.15	213.651	0.608286	1.70155	0.016	0.0674274	no
MEALZ_RS05525	MEALZ_RS05525	oxidoreductase	272.375	261.43	-0.0591679	-0.16555	0.8141	0.907202	no
MEALZ_RS05530	MEALZ_RS05530	nitrate ABC transporter substrate-binding protein	26.6104	24.6512	-0.11033	-0.268786	0.70545	0.846594	no
MEALZ_RS05535	MEALZ_RS05535	integrase	184.392	1425.42	2.95054	6.93075	5e-05	0.000546477	yes
MEALZ_RS05545	MEALZ_RS05545	hypothetical protein	94.1768	122.455	0.378806	1.09834	0.11725	0.290282	no
MEALZ_RS05550	MEALZ_RS05550	hypothetical protein	183.915	183.623	-0.00228703	-0.00644082	0.9928	0.996309	no
MEALZ_RS05555	MEALZ_RS05555	glutamate--tRNA ligase	291.881	377.16	0.369796	0.967421	0.17095	0.37429	no
MEALZ_RS05560	MEALZ_RS05560	tRNA-Ala	0	0	0	0	1	1	no
MEALZ_RS05565	MEALZ_RS05565	tRNA-Glu	0	0	0	0	1	1	no
MEALZ_RS05570	MEALZ_RS05570	tRNA-Glu	0	0	0	0	1	1	no
MEALZ_RS05575	MEALZ_RS05575	bacterioferritin	317.887	282.465	-0.170442	-0.49004	0.48565	0.702089	no
MEALZ_RS05580	MEALZ_RS05580	exosortase system-associated protein, TIGR04073 family	369.952	319.348	-0.21221	-0.590476	0.4047	0.630906	no
MEALZ_RS05585	MEALZ_RS05585	Rossman fold protein, TIGR00730 family	96.1383	77.3848	-0.313061	-0.838134	0.22965	0.452678	no
MEALZ_RS05590	MEALZ_RS05590	hypothetical protein	116.263	89.7734	-0.373026	-1.01576	0.1477	0.339609	no
MEALZ_RS05595	MEALZ_RS05595	MFS transporter	83.9775	78.4954	-0.0973933	-0.279687	0.69215	0.840785	no
MEALZ_RS05600	MEALZ_RS05600	glutathione-disulfide reductase	281.859	247.781	-0.185907	-0.501055	0.47335	0.693831	no
MEALZ_RS05605	MEALZ_RS05605	peroxiredoxin	525.984	375.687	-0.485489	-1.38163	0.05185	0.164009	no
MEALZ_RS05610	MEALZ_RS05610	ferritin	487.725	327.784	-0.573323	-1.58409	0.0239	0.0933095	no
MEALZ_RS05615	MEALZ_RS05615	hypothetical protein	106.01	130.608	0.301047	0.401505	0.56675	0.761088	no
MEALZ_RS05620	MEALZ_RS05620	hypothetical protein	107.462	179.513	0.740267	0.709367	0.32075	0.548827	no
MEALZ_RS05625	MEALZ_RS05625	hypothetical protein	74.8398	102.361	0.451783	0.844289	0.22255	0.44499	no
MEALZ_RS05630	MEALZ_RS05630	hypothetical protein	66.2394	61.2769	-0.112345	-0.202133	0.774	0.887466	no
MEALZ_RS05635	MEALZ_RS05635	hypothetical protein	59.7624	59.7019	-0.00146139	-0.00326451	0.9961	0.998328	no
MEALZ_RS05640	MEALZ_RS05640	sodium-independent anion transporter	71.1636	175.181	1.29963	3.66657	5e-05	0.000546477	yes
MEALZ_RS05645	MEALZ_RS05645	transcriptional regulator	137.353	328.944	1.25995	3.61217	5e-05	0.000546477	yes
MEALZ_RS05650	MEALZ_RS05650	group 1 hemoglobin	897.058	1575.69	0.812715	2.23306	0.00155	0.0109095	yes
MEALZ_RS05655	MEALZ_RS05655	oxygenase	1045.51	1838.33	0.814191	1.82514	0.0094	0.0447582	yes
MEALZ_RS05660	MEALZ_RS05660	hypothetical protein	277.14	394.234	0.508439	0.837445	0.234	0.455756	no
MEALZ_RS05665	MEALZ_RS05665	cytochrome c	192.389	284.151	0.56263	1.23914	0.07825	0.220199	no
MEALZ_RS05670	MEALZ_RS05670	nitric oxide reductase	293.241	447.083	0.608453	1.5565	0.0259	0.0991972	no
MEALZ_RS05675	MEALZ_RS05675	metal-dependent hydrolase	122.812	200.235	0.705235	2.01691	0.00495	0.0272723	yes
MEALZ_RS05680	MEALZ_RS05680	protein disulfide oxidoreductase	132.349	204.966	0.631035	0.543424	0.4267	0.653086	no
MEALZ_RS05685	MEALZ_RS05685	spermidine synthase	147.27	172.889	0.231384	0.562196	0.41345	0.638867	no
MEALZ_RS05690	MEALZ_RS05690	antibiotic biosynthesis monooxygenase	424.525	254.642	-0.73738	-2.0134	0.004	0.023245	yes
MEALZ_RS05695	MEALZ_RS05695	alcohol dehydrogenase	171.404	115.205	-0.573193	-1.61908	0.02265	0.0898205	no
MEALZ_RS05700	MEALZ_RS05700	phenylacetate--CoA ligase	101.699	71.7631	-0.502989	-1.44044	0.0405	0.135774	no
MEALZ_RS05705	MEALZ_RS05705	hypothetical protein	26.9408	15.3295	-0.813485	-1.52745	0.03255	0.11566	no
MEALZ_RS05710	MEALZ_RS05710	hypothetical protein	26.7472	51.369	0.941511	2.08924	0.0034	0.020466	yes
MEALZ_RS05715	MEALZ_RS05715	cytochrome c oxidase subunit II	48.7447	42.3327	-0.203471	-0.254408	0.70815	0.848224	no
MEALZ_RS05720	MEALZ_RS05720	cytochrome c oxidase subunit I	37.9202	34.1543	-0.150897	-0.351948	0.6135	0.794811	no
MEALZ_RS05725	MEALZ_RS05725	hypothetical protein	59.4968	25.8659	-1.20176	-0.736724	0.3051	0.53032	no
MEALZ_RS05730	MEALZ_RS05730	hypothetical protein	21.3805	10.8611	-0.977117	-0.763428	0.2762	0.501086	no
MEALZ_RS05735	MEALZ_RS05735	hypothetical protein	151.782	204.86	0.432634	1.24815	0.07545	0.214894	no
MEALZ_RS05740	MEALZ_RS05740	hypothetical protein	643.158	774.775	0.268604	0.781179	0.26645	0.490682	no
MEALZ_RS05745	MEALZ_RS05745	thiolase	260.345	250.899	-0.0533141	-0.146517	0.8324	0.917397	no
MEALZ_RS05750	MEALZ_RS05750	2-oxoisovalerate dehydrogenase E1 subunit beta	44.6764	51.5131	0.205425	0.314997	0.65515	0.817262	no
MEALZ_RS05755	MEALZ_RS05755	hypothetical protein	91.9837	60.0898	-0.614258	-1.318	0.06005	0.182917	no
MEALZ_RS05760	MEALZ_RS05760	hypothetical protein	146.484	85.9724	-0.768799	-1.79224	0.01255	0.0560511	no
MEALZ_RS05770	MEALZ_RS05770	helicase	50.5756	39.8868	-0.34253	-0.955026	0.179	0.384724	no
MEALZ_RS05780	MEALZ_RS05780	hypothetical protein	395.468	298.733	-0.404706	-1.15862	0.0962	0.253082	no
MEALZ_RS05785	MEALZ_RS05785	hypothetical protein	256.076	210.455	-0.283058	-0.808057	0.24765	0.470992	no
MEALZ_RS05790	MEALZ_RS05790	restriction endonuclease	140.753	149.953	0.0913421	0.247334	0.73425	0.866989	no
MEALZ_RS05795	MEALZ_RS05795	hypothetical protein	184.188	168.579	-0.127754	-0.323038	0.64135	0.809249	no
MEALZ_RS05800	MEALZ_RS05800	hypothetical protein	83.7422	84.2649	0.00897615	0.0208757	0.97755	0.98759	no
MEALZ_RS05810	MEALZ_RS05810	DNA polymerase	163.066	140.175	-0.218225	-0.329974	0.642	0.809374	no
MEALZ_RS05815	MEALZ_RS05815	DUF86 domain-containing protein	151.772	148.341	-0.0329883	-0.0668722	0.92045	0.959218	no
MEALZ_RS05820	MEALZ_RS05820	hypothetical protein	210.431	173.155	-0.281279	-0.682741	0.3229	0.551063	no
MEALZ_RS05825	MEALZ_RS05825	DDE transposase	0.0351295	0.322052	3.19654	0	1	1	no
MEALZ_RS05830	MEALZ_RS05830	hypothetical protein	91.8975	150.119	0.708007	1.75689	0.0136	0.0594889	no
MEALZ_RS05835	MEALZ_RS05835	hypothetical protein	108.266	78.2004	-0.469337	-0.645105	0.35855	0.58552	no
MEALZ_RS05840	MEALZ_RS05840	RelE/StbE family addiction module toxin	90.4374	81.0112	-0.158798	-0.300475	0.6701	0.826457	no
MEALZ_RS05845	MEALZ_RS05845	hypothetical protein	119.853	109.122	-0.135322	-0.377374	0.59135	0.779222	no
MEALZ_RS05850	MEALZ_RS05850	hypothetical protein	34.2539	8.31145	-2.0431	-2.15265	0.01245	0.0557279	no
MEALZ_RS05855	MEALZ_RS05855	hypothetical protein	49.6696	19.6846	-1.3353	-2.04479	0.0055	0.0294575	yes
MEALZ_RS05860	MEALZ_RS05860	curli production assembly protein CsgG	212.302	186.729	-0.185167	-0.535511	0.4441	0.668554	no
MEALZ_RS05865	MEALZ_RS05865	DUF4810 domain-containing protein	225.335	206.746	-0.124212	-0.222443	0.7553	0.877398	no
MEALZ_RS05870	MEALZ_RS05870	hypothetical protein	144.667	109.525	-0.401475	-0.860686	0.22455	0.447978	no
MEALZ_RS05875	MEALZ_RS05875	N-acetyltransferase	47.266	53.9257	0.190172	0.410384	0.5548	0.751094	no
MEALZ_RS05880	MEALZ_RS05880	hypothetical protein	47.934	54.0244	0.172563	0.208072	0.7676	0.883268	no
MEALZ_RS05885	MEALZ_RS05885	peptidase M15	17.9288	13.8992	-0.367274	-0.978045	0.15855	0.35623	no
MEALZ_RS05890	MEALZ_RS05890	cysteine desulfurase	41.7182	26.3595	-0.662354	-1.75795	0.0125	0.0558897	no
MEALZ_RS05895	MEALZ_RS05895	hypothetical protein	299.957	269.112	-0.15655	-0.442308	0.53315	0.73534	no
MEALZ_RS05900	MEALZ_RS05900	SWIM zinc finger family protein	70.3611	71.2158	0.0174205	0.0481027	0.948	0.971857	no
MEALZ_RS05905	MEALZ_RS05905	SAM-dependent methyltransferase	110.651	63.5511	-0.800031	-2.16051	0.0028	0.0175348	yes
MEALZ_RS05910	MEALZ_RS05910	DsbA family protein	22.8907	30.1411	0.396974	0.893556	0.2085	0.424902	no
MEALZ_RS05915	MEALZ_RS05915	hypothetical protein	68.09	56.7623	-0.262509	-0.714986	0.30145	0.526909	no
MEALZ_RS05920	MEALZ_RS05920	D-Ala-D-Ala carboxypeptidase 3 (S13)	29.7642	36.609	0.298621	0.788739	0.2595	0.484296	no
MEALZ_RS05925	MEALZ_RS05925	L-serine ammonia-lyase	85.6143	128.573	0.586664	1.6856	0.01725	0.0713531	no
MEALZ_RS05930	MEALZ_RS05930	outer membrane protein assembly factor BamD	240.152	296.972	0.306376	0.875983	0.21255	0.431296	no
MEALZ_RS05935	MEALZ_RS05935	23S rRNA pseudouridine synthase D	219.207	116.275	-0.91475	-1.89209	0.0079	0.0390929	yes
MEALZ_RS05940	MEALZ_RS05940	laccase	177.169	144.935	-0.289721	-0.49251	0.4814	0.698628	no
MEALZ_RS05945	MEALZ_RS05945	ZIP family metal transporter	111.142	100.883	-0.139722	-0.406315	0.5675	0.761148	no
MEALZ_RS05955	MEALZ_RS05955	alpha-D-glucose phosphate-specific phosphoglucomutase	143.083	110.653	-0.370806	-0.236588	0.68705	0.837375	no
MEALZ_RS05960	MEALZ_RS05960	L,D-transpeptidase	5753.49	2045.98	-1.49165	-2.90772	0.0001	0.00102101	yes
MEALZ_RS05965	MEALZ_RS05965	hypothetical protein	4520.45	1740.12	-1.37728	-3.58639	5e-05	0.000546477	yes
MEALZ_RS05970	MEALZ_RS05970	hypothetical protein	6.11465	0	#NAME?	#NAME?	0.0155	0.0658016	no
MEALZ_RS05975	MEALZ_RS05975	transpeptidase	107.934	150.029	0.475097	0.976743	0.15825	0.355952	no
MEALZ_RS05980	MEALZ_RS05980	recombinase	133.201	60.881	-1.12955	-1.88334	0.01075	0.0494353	yes
MEALZ_RS05985	MEALZ_RS05985	DNA-deoxyinosine glycosylase	67.2393	71.4621	0.0878736	0.223817	0.75145	0.876265	no
MEALZ_RS05990	MEALZ_RS05990	hypothetical protein	196.727	198.155	0.0104317	0.0211569	0.98285	0.989721	no
MEALZ_RS05995	MEALZ_RS05995	hypothetical protein	211.526	278.014	0.394325	1.14288	0.1036	0.266977	no
MEALZ_RS06000	MEALZ_RS06000	DNA polymerase IV	82.6715	92.218	0.157658	0.461252	0.50975	0.72033	no
MEALZ_RS06005	MEALZ_RS06005	lipase	439.467	576.24	0.390916	1.1245	0.1119	0.281882	no
MEALZ_RS06010	MEALZ_RS06010	hypothetical protein	389.674	441.336	0.179612	0.468487	0.5043	0.715134	no
MEALZ_RS06015	MEALZ_RS06015	tyrosine recombinase XerC	42.0296	19.5827	-1.10182	-1.43201	0.0473	0.153222	no
MEALZ_RS06020	MEALZ_RS06020	hypothetical protein	106.031	42.2721	-1.3267	-2.22357	0.00215	0.0142147	yes
MEALZ_RS06025	MEALZ_RS06025	diaminopimelate epimerase	99.99	45.963	-1.12131	-2.10563	0.00275	0.0173293	yes
MEALZ_RS06030	MEALZ_RS06030	diaminopimelate decarboxylase	126.707	56.8659	-1.15586	-3.28976	5e-05	0.000546477	yes
MEALZ_RS06035	MEALZ_RS06035	C4-dicarboxylate ABC transporter	48.1441	42.2535	-0.188289	-0.446977	0.52025	0.726038	no
MEALZ_RS06040	MEALZ_RS06040	C4-dicarboxylate ABC transporter permease	70.8814	55.0534	-0.364576	-0.578642	0.40365	0.630732	no
MEALZ_RS06045	MEALZ_RS06045	lytic transglycosylase	314.507	242.348	-0.376014	-1.04182	0.1405	0.328792	no
MEALZ_RS06050	MEALZ_RS06050	hypothetical protein	274.599	254.699	-0.108529	-0.305407	0.66355	0.821516	no
MEALZ_RS06055	MEALZ_RS06055	hypothetical protein	96.339	121.209	0.331307	0.777952	0.26285	0.487143	no
MEALZ_RS06060	MEALZ_RS06060	peptidase M23	102.637	66.3366	-0.629669	-1.81453	0.00925	0.044253	yes
MEALZ_RS06065	MEALZ_RS06065	hypothetical protein	349.114	244.801	-0.51209	-1.25929	0.0716	0.207884	no
MEALZ_RS06070	MEALZ_RS06070	hypothetical protein	336.873	276.346	-0.285731	-0.761701	0.2784	0.50417	no
MEALZ_RS06090	MEALZ_RS06090	prepilin-type N-terminal cleavage/methylation domain-containing protein	299.589	144.136	-1.05555	-2.92043	5e-05	0.000546477	yes
MEALZ_RS06095	MEALZ_RS06095	transposase	156.076	106.507	-0.551303	-1.5388	0.0304	0.110553	no
MEALZ_RS06100	MEALZ_RS06100	cytosolic protein	188.06	252.404	0.424539	1.19786	0.0932	0.247776	no
MEALZ_RS06105	MEALZ_RS06105	hypothetical protein	175.474	224.117	0.352994	1.03009	0.14545	0.335776	no
MEALZ_RS06110	MEALZ_RS06110	hypothetical protein	141.659	130.829	-0.114743	-0.309233	0.65495	0.817262	no
MEALZ_RS06115	MEALZ_RS06115	hypothetical protein	90.079	198.01	1.13631	2.35604	0.00135	0.00970508	yes
MEALZ_RS06120	MEALZ_RS06120	succinyl-diaminopimelate desuccinylase	147.073	135.566	-0.117541	-0.336389	0.63495	0.806791	no
MEALZ_RS06125	MEALZ_RS06125	arsenate reductase	502.744	434.288	-0.21117	-0.614383	0.3811	0.609184	no
MEALZ_RS06130	MEALZ_RS06130	hypothetical protein	265.912	192.075	-0.469277	-1.13303	0.10715	0.272985	no
MEALZ_RS06135	MEALZ_RS06135	hypothetical protein	163.485	191.026	0.224612	0.648934	0.3544	0.581014	no
MEALZ_RS06140	MEALZ_RS06140	2,3,4,5-tetrahydropyridine-2,6-dicarboxylate N-succinyltransferase	372.89	307.886	-0.276354	-0.769364	0.27185	0.495514	no
MEALZ_RS06145	MEALZ_RS06145	succinyldiaminopimelate transaminase	118.114	158.919	0.428114	0.819603	0.24525	0.468543	no
MEALZ_RS06150	MEALZ_RS06150	peptidase	177.304	257.176	0.536531	1.00381	0.157	0.355229	no
MEALZ_RS06155	MEALZ_RS06155	formylmethanofuran dehydrogenase subunit B	526.244	648.638	0.301684	0.73204	0.29845	0.523869	no
MEALZ_RS06160	MEALZ_RS06160	formylmethanofuran dehydrogenase subunit A	399.45	614.863	0.622249	1.49938	0.0336	0.118452	no
MEALZ_RS06165	MEALZ_RS06165	hypothetical protein	312.076	680.033	1.12371	2.06018	0.00405	0.0235017	yes
MEALZ_RS06170	MEALZ_RS06170	hypothetical protein	276.803	522.849	0.917535	1.94384	0.00515	0.0280296	yes
MEALZ_RS06175	MEALZ_RS06175	hypothetical protein	492.541	754.255	0.614809	1.06197	0.13705	0.324152	no
MEALZ_RS06180	MEALZ_RS06180	hypothetical protein	266.422	495.156	0.894167	2.031	0.0041	0.0236557	yes
MEALZ_RS06185	MEALZ_RS06185	formylmethanofuran--tetrahydromethanopterin N-formyltransferase	502.683	624.999	0.314205	0.582117	0.40865	0.634933	no
MEALZ_RS06190	MEALZ_RS06190	formylmethanofuran dehydrogenase subunit C	378.323	525.676	0.474554	0.739039	0.28815	0.514891	no
MEALZ_RS06195	MEALZ_RS06195	hypothetical protein	107.34	154.521	0.525612	1.47518	0.03595	0.125096	no
MEALZ_RS06200	MEALZ_RS06200	hypothetical protein	150.845	269.646	0.838002	2.39245	0.0007	0.00554637	yes
MEALZ_RS06205	MEALZ_RS06205	response regulator	3.78634	69.8789	4.20598	7.13012	5e-05	0.000546477	yes
MEALZ_RS06210	MEALZ_RS06210	MFS transporter	5.65259	100.686	4.1548	9.97371	5e-05	0.000546477	yes
MEALZ_RS06215	MEALZ_RS06215	nitrite reductase large subunit	118.783	1532.87	3.68984	7.04419	5e-05	0.000546477	yes
MEALZ_RS06220	MEALZ_RS06220	nitrite reductase small subunit	424.346	3339.44	2.97629	1.92817	0.0306	0.11088	no
MEALZ_RS06225	MEALZ_RS06225	phenazine biosynthesis protein PhzF	175.07	1016.74	2.53795	6.40036	5e-05	0.000546477	yes
MEALZ_RS06230	MEALZ_RS06230	cyanate hydratase	277.826	332.252	0.2581	0.734747	0.29745	0.522884	no
MEALZ_RS06235	MEALZ_RS06235	protein kinase	21.9277	475.933	4.43993	11.0643	5e-05	0.000546477	yes
MEALZ_RS06240	MEALZ_RS06240	formate transporter	79.8296	1005.9	3.65542	9.4765	5e-05	0.000546477	yes
MEALZ_RS06245	MEALZ_RS06245	DUF389 domain-containing protein	59.2232	41.5254	-0.512169	-1.4264	0.04535	0.148335	no
MEALZ_RS06250	MEALZ_RS06250	hypothetical protein	167.7	121.039	-0.470405	-1.25051	0.0748	0.214083	no
MEALZ_RS06255	MEALZ_RS06255	universal stress protein A	105.193	85.1175	-0.305509	-0.780989	0.2575	0.483022	no
MEALZ_RS06260	MEALZ_RS06260	hypothetical protein	57.0682	62.3915	0.128661	0.31576	0.64965	0.815256	no
MEALZ_RS06265	MEALZ_RS06265	glutathione ABC transporter ATP-binding protein	105.557	110.582	0.0670918	0.190309	0.78075	0.888728	no
MEALZ_RS06270	MEALZ_RS06270	hypothetical protein	102.272	99.1965	-0.0440494	-0.11749	0.8669	0.933109	no
MEALZ_RS06275	MEALZ_RS06275	pyridine nucleotide-disulfide oxidoreductase	190.374	152.445	-0.320545	-0.89777	0.1997	0.413548	no
MEALZ_RS06280	MEALZ_RS06280	IS110 family transposase	66.0451	52.1563	-0.340609	-0.948347	0.178	0.384095	no
MEALZ_RS06285	MEALZ_RS06285	diguanylate cyclase response regulator	160.754	196.811	0.291957	0.829353	0.2336	0.455637	no
MEALZ_RS06290	MEALZ_RS06290	hypothetical protein	89.5931	105.003	0.228976	0.665048	0.34545	0.571177	no
MEALZ_RS06295	MEALZ_RS06295	haloacid dehalogenase	54.073	51.2512	-0.0773226	-0.199005	0.7754	0.887466	no
MEALZ_RS06305	MEALZ_RS06305	cytochrome c oxidase subunit II	201.322	240.837	0.258556	0.40477	0.5654	0.760676	no
MEALZ_RS06310	MEALZ_RS06310	cytochrome c oxidase subunit I	102.72	126.502	0.300451	0.681109	0.3316	0.558558	no
MEALZ_RS06315	MEALZ_RS06315	cytochrome c	173.284	159.424	-0.120272	-0.34478	0.6256	0.803134	no
MEALZ_RS06320	MEALZ_RS06320	molybdopterin biosynthesis protein MoeB	66.5451	62.3977	-0.0928391	-0.248927	0.7251	0.86111	no
MEALZ_RS06325	MEALZ_RS06325	molecular chaperone GroES	539.702	733.04	0.441728	1.2786	0.0719	0.208314	no
MEALZ_RS06330	MEALZ_RS06330	molecular chaperone GroEL	710.632	1620.03	1.18885	2.49415	0.00065	0.00519099	yes
MEALZ_RS06335	MEALZ_RS06335	transcriptional regulator	175.066	306.71	0.808982	1.97105	0.0064	0.0330489	yes
MEALZ_RS06340	MEALZ_RS06340	hypothetical protein	1231.64	944.106	-0.383561	-1.04791	0.13325	0.318861	no
MEALZ_RS06345	MEALZ_RS06345	integrase	0	0	0	0	1	1	no
MEALZ_RS06350	MEALZ_RS06350	ATP-binding protein	0	0	0	0	1	1	no
MEALZ_RS06355	MEALZ_RS06355	ISL3 family transposase	0.338188	0.540217	0.675713	0	1	1	no
MEALZ_RS06360	MEALZ_RS06360	NADP oxidoreductase	495.555	338.619	-0.549381	-1.3727	0.05395	0.168406	no
MEALZ_RS06365	MEALZ_RS06365	NADP oxidoreductase	468.014	469.159	0.00352709	0.00459834	0.99425	0.997217	no
MEALZ_RS06370	MEALZ_RS06370	NADP oxidoreductase	701.335	834.621	0.251018	0.512848	0.46845	0.689511	no
MEALZ_RS06375	MEALZ_RS06375	NADP oxidoreductase	451.548	549.651	0.283639	0.672207	0.3375	0.564085	no
MEALZ_RS06380	MEALZ_RS06380	flagellar motor protein MotB	229.808	1762.53	2.93915	6.96171	5e-05	0.000546477	yes
MEALZ_RS06385	MEALZ_RS06385	hypothetical protein	62.5009	84.392	0.433229	1.2389	0.07915	0.221675	no
MEALZ_RS06390	MEALZ_RS06390	hypothetical protein	92.6585	344.835	1.89591	4.86035	5e-05	0.000546477	yes
MEALZ_RS06395	MEALZ_RS06395	hypothetical protein	65.9673	115.972	0.81396	2.29941	0.0011	0.00808069	yes
MEALZ_RS06400	MEALZ_RS06400	delta(14)-sterol reductase	66.4433	107.293	0.691366	1.98957	0.0043	0.0245984	yes
MEALZ_RS06405	MEALZ_RS06405	hypothetical protein	39.705	43.9754	0.147376	0.408951	0.56235	0.758261	no
MEALZ_RS06410	MEALZ_RS06410	hopanoid C-3 methylase HpnR	293.941	320.56	0.125069	0.322617	0.6439	0.811008	no
MEALZ_RS06420	MEALZ_RS06420	molybdopterin molybdenumtransferase MoeA	38.2058	42.8136	0.164278	0.307135	0.66305	0.821516	no
MEALZ_RS06425	MEALZ_RS06425	sulfur oxidation c-type cytochrome SoxA	53.5298	53.5065	-0.000627348	-0.00107196	0.99735	0.998588	no
MEALZ_RS06430	MEALZ_RS06430	thiosulfate oxidation carrier complex protein SoxZ	127.916	111.67	-0.195961	-0.240364	0.72735	0.863019	no
MEALZ_RS06435	MEALZ_RS06435	thiosulfate oxidation carrier protein SoxY	132.56	94.078	-0.494719	-1.29089	0.0666	0.197789	no
MEALZ_RS06440	MEALZ_RS06440	hypothetical protein	127.495	164.038	0.363588	0.868366	0.2139	0.432627	no
MEALZ_RS06445	MEALZ_RS06445	hypothetical protein	155.202	248.105	0.676809	1.88069	0.00845	0.0412577	yes
MEALZ_RS06450	MEALZ_RS06450	1-deoxy-D-xylulose-5-phosphate synthase	120.424	218.249	0.857859	2.31	0.00165	0.0114142	yes
MEALZ_RS06455	MEALZ_RS06455	copper resistance protein	17.3804	217.484	3.64538	9.49353	5e-05	0.000546477	yes
MEALZ_RS06460	MEALZ_RS06460	copper resistance protein CopC	12.0364	194.35	4.01318	7.50809	5e-05	0.000546477	yes
MEALZ_RS06465	MEALZ_RS06465	hopanoid biosynthesis-associated RND transporterHpnN	19.5476	336.964	4.10753	10.398	5e-05	0.000546477	yes
MEALZ_RS06470	MEALZ_RS06470	hypothetical protein	25.6791	5.81075	-2.1438	-0.13245	0.38065	0.609028	no
MEALZ_RS06475	MEALZ_RS06475	transcriptional regulator	423.572	2934.77	2.79256	7.2612	5e-05	0.000546477	yes
MEALZ_RS06480	MEALZ_RS06480	hypothetical protein	54.3486	405.486	2.89934	7.51279	5e-05	0.000546477	yes
MEALZ_RS06485	MEALZ_RS06485	sodium-independent anion transporter	34.305	267.177	2.96131	5.57221	5e-05	0.000546477	yes
MEALZ_RS06490	MEALZ_RS06490	universal stress protein A	66.5111	265.029	1.99448	3.22391	5e-05	0.000546477	yes
MEALZ_RS06500	MEALZ_RS06500	aspartate aminotransferase family protein	81.0764	134.323	0.728355	1.40806	0.0498	0.159147	no
MEALZ_RS06505	MEALZ_RS06505	NAD-dependent epimerase	96.4536	156.321	0.696607	1.1599	0.1002	0.26021	no
MEALZ_RS06510	MEALZ_RS06510	cobyrinic acid a,c-diamide synthase	117.55	125.575	0.0952667	0.273318	0.6995	0.844609	no
MEALZ_RS06515	MEALZ_RS06515	metal-chelation protein CHAD	88.5727	85.1804	-0.0563402	-0.161131	0.8202	0.910812	no
MEALZ_RS06520	MEALZ_RS06520	phosphohistidine phosphatase	59.8607	82.7685	0.467474	1.16788	0.0952	0.251238	no
MEALZ_RS06525	MEALZ_RS06525	phosphate-binding protein	59.3618	70.8373	0.254976	0.710703	0.30315	0.528579	no
MEALZ_RS06530	MEALZ_RS06530	phosphate ABC transporter permease	57.8246	76.5102	0.403968	0.754395	0.27635	0.501133	no
MEALZ_RS06535	MEALZ_RS06535	phosphate ABC transporter, permease protein PstA	88.493	108.729	0.297104	0.562991	0.43095	0.656105	no
MEALZ_RS06540	MEALZ_RS06540	phosphate ABC transporter ATP-binding protein	88.2924	91.971	0.0588889	0.168148	0.8109	0.905666	no
MEALZ_RS06545	MEALZ_RS06545	hypothetical protein	196.604	129.316	-0.604392	-1.39906	0.04805	0.154905	no
MEALZ_RS06550	MEALZ_RS06550	phosphate transport system regulatory protein PhoU	187.58	245.651	0.389102	1.11469	0.1178	0.291107	no
MEALZ_RS06555	MEALZ_RS06555	RNA polymerase factor sigma-32	495.135	1065.46	1.10558	2.72625	0.0001	0.00102101	yes
MEALZ_RS06560	MEALZ_RS06560	DNA-3-methyladenine glycosylase	89.7888	49.1841	-0.868345	-2.23428	0.00235	0.0152128	yes
MEALZ_RS06565	MEALZ_RS06565	transcriptional regulator	95.7289	60.6543	-0.658344	-1.84514	0.00975	0.0459366	yes
MEALZ_RS06570	MEALZ_RS06570	CRISPR-associated helicase/endonuclease Cas3	151.55	154.203	0.0250449	0.0676608	0.924	0.961427	no
MEALZ_RS06575	MEALZ_RS06575	type I-C CRISPR-associated protein Cas5	174.243	93.7392	-0.894373	-1.09225	0.1205	0.295426	no
MEALZ_RS06580	MEALZ_RS06580	type I-C CRISPR-associated protein Cas8c/Csd1	170.692	58.0984	-1.55483	-3.04987	0.0001	0.00102101	yes
MEALZ_RS06585	MEALZ_RS06585	type I-C CRISPR-associated protein Cas7/Csd2	188.687	38.854	-2.27986	-2.86943	5e-05	0.000546477	yes
MEALZ_RS06590	MEALZ_RS06590	CRISPR-associated protein Cas4	130.688	42.1364	-1.63299	-3.05323	5e-05	0.000546477	yes
MEALZ_RS06595	MEALZ_RS06595	subtype I-C CRISPR-associated endonuclease Cas1	90.2085	28.479	-1.66336	-3.44785	5e-05	0.000546477	yes
MEALZ_RS06600	MEALZ_RS06600	CRISPR-associated endonuclease Cas2	54.1029	14.2367	-1.92609	-3.19492	0.0001	0.00102101	yes
MEALZ_RS06605	MEALZ_RS06605	L,D-transpeptidase	244.651	181.585	-0.430079	-1.19653	0.0982	0.257002	no
MEALZ_RS06610	MEALZ_RS06610	hypothetical protein	13.9407	43.1519	1.63012	1.30654	0.0773	0.217855	no
MEALZ_RS06615	MEALZ_RS06615	hypothetical protein	33.9819	74.7807	1.1379	1.57624	0.0301	0.109858	no
MEALZ_RS06620	MEALZ_RS06620	phosphoribosylglycinamide formyltransferase/formyltetrahydrofolate deformylase	82.5666	46.7164	-0.821629	-2.09303	0.00275	0.0173293	yes
MEALZ_RS06625	MEALZ_RS06625	dihydrolipoyl dehydrogenase	373.059	257.597	-0.534286	-1.3904	0.0459	0.149449	no
MEALZ_RS06630	MEALZ_RS06630	dihydrolipoyllysine-residue acetyltransferase	352.787	295.531	-0.255484	-0.677983	0.3331	0.559468	no
MEALZ_RS06635	MEALZ_RS06635	pyruvate dehydrogenase (acetyl-transferring), homodimeric type	464.607	415.578	-0.160891	-0.363072	0.60445	0.788861	no
MEALZ_RS06640	MEALZ_RS06640	citrate (Si)-synthase	352.804	384.791	0.125209	0.328037	0.64095	0.809249	no
MEALZ_RS06645	MEALZ_RS06645	ketohydroxyglutarate aldolase	396.299	522.116	0.397783	1.11157	0.111	0.280617	no
MEALZ_RS06650	MEALZ_RS06650	phosphogluconate dehydratase	252.306	299.798	0.248817	0.625989	0.36965	0.597997	no
MEALZ_RS06655	MEALZ_RS06655	5-(carboxyamino)imidazole ribonucleotide mutase	189.513	68.5864	-1.4663	-2.39578	0.0009	0.00682274	yes
MEALZ_RS06660	MEALZ_RS06660	5-(carboxyamino)imidazole ribonucleotide synthase	100.917	50.3135	-1.00415	-2.13052	0.0027	0.0170943	yes
MEALZ_RS06665	MEALZ_RS06665	hypothetical protein	228.685	204.811	-0.159066	-0.452074	0.5155	0.72262	no
MEALZ_RS06670	MEALZ_RS06670	hypothetical protein	38.776	43.1079	0.152788	0.41071	0.5603	0.756508	no
MEALZ_RS06680	MEALZ_RS06680	chemotaxis protein MotA	74.5892	117.195	0.651871	1.37163	0.05285	0.165485	no
MEALZ_RS06685	MEALZ_RS06685	DNA-binding response regulator	298.732	488.332	0.709012	1.98427	0.00625	0.0325662	yes
MEALZ_RS06690	MEALZ_RS06690	methylenetetrahydromethanopterin dehydrogenase	693.604	553.255	-0.326168	-0.842103	0.2275	0.451534	no
MEALZ_RS06695	MEALZ_RS06695	methylenetetrahydromethanopterin dehydrogenase	900.483	602.024	-0.580878	-1.43532	0.0414	0.137989	no
MEALZ_RS06700	MEALZ_RS06700	hypothetical protein	72.3192	53.2486	-0.441636	-0.839605	0.2279	0.451534	no
MEALZ_RS06705	MEALZ_RS06705	5-formyltetrahydrofolate cyclo-ligase	249.055	395.356	0.666688	1.89059	0.0081	0.0398868	yes
MEALZ_RS06710	MEALZ_RS06710	carboxynorspermidine decarboxylase	127.517	185.172	0.53818	1.53212	0.02975	0.109174	no
MEALZ_RS06715	MEALZ_RS06715	alcohol dehydrogenase	173.174	166.997	-0.0523983	-0.149966	0.828	0.914382	no
MEALZ_RS06720	MEALZ_RS06720	histidine kinase	204.431	69.6391	-1.55365	-4.29475	5e-05	0.000546477	yes
MEALZ_RS06725	MEALZ_RS06725	GGDEF-domain containing protein	126.029	152.36	0.273731	0.765189	0.27405	0.498173	no
MEALZ_RS06730	MEALZ_RS06730	penicillin-binding protein 1B	92.669	144.895	0.644852	1.78485	0.01195	0.0537883	no
MEALZ_RS06735	MEALZ_RS06735	hypothetical protein	71.9751	86.2211	0.260543	0.72657	0.303	0.528579	no
MEALZ_RS06740	MEALZ_RS06740	carboxymuconolactone decarboxylase	10.4132	2.96209	-1.81373	-2.64263	0.00165	0.0114142	yes
MEALZ_RS06745	MEALZ_RS06745	AraC family transcriptional regulator	51.3768	57.8771	0.171876	0.465005	0.5018	0.713848	no
MEALZ_RS06750	MEALZ_RS06750	dihydrolipoyl dehydrogenase	53.5243	53.6426	0.00318676	0.00907548	0.9902	0.995631	no
MEALZ_RS06755	MEALZ_RS06755	arsenite methyltransferase	83.2482	72.6705	-0.196049	-0.342658	0.62245	0.801966	no
MEALZ_RS06760	MEALZ_RS06760	hypothetical protein	96.6854	82.7904	-0.223835	-0.334495	0.6343	0.806664	no
MEALZ_RS06765	MEALZ_RS06765	radical SAM/Cys-rich domain protein	44.2174	40.9533	-0.110631	-0.150526	0.82725	0.914305	no
MEALZ_RS06770	MEALZ_RS06770	restriction endonuclease subunit M	49.7903	30.8481	-0.690685	-1.97842	0.0055	0.0294575	yes
MEALZ_RS06775	MEALZ_RS06775	ABC transporter	82.6162	45.1458	-0.871835	-2.38889	0.0008	0.0061222	yes
MEALZ_RS06785	MEALZ_RS06785	hypothetical protein	156.445	218.625	0.482804	1.20302	0.0888	0.239342	no
MEALZ_RS06790	MEALZ_RS06790	transcriptional regulator	98.0978	126.279	0.364326	0.90049	0.2024	0.416257	no
MEALZ_RS06795	MEALZ_RS06795	hypothetical protein	4.67864	0	#NAME?	#NAME?	0.03645	0.125751	no
MEALZ_RS06810	MEALZ_RS06810	cytochrome-c peroxidase	24.1708	22.6182	-0.0957803	-0.242515	0.72805	0.863342	no
MEALZ_RS06820	MEALZ_RS06820	hypothetical protein	52.8854	30.184	-0.809085	-1.48132	0.03615	0.125425	no
MEALZ_RS06830	MEALZ_RS06830	CHASE2 domain-containing protein	61.7627	58.0716	-0.0889009	-0.255207	0.72095	0.857503	no
MEALZ_RS06835	MEALZ_RS06835	hypothetical protein	96.5505	97.4704	0.013681	0.0198408	0.97795	0.987656	no
MEALZ_RS06840	MEALZ_RS06840	hypothetical protein	52.8562	54.7927	0.0519088	0.130511	0.85535	0.929164	no
MEALZ_RS06845	MEALZ_RS06845	transcriptional regulator	31.2269	26.8903	-0.215704	-0.501334	0.47535	0.69611	no
MEALZ_RS06850	MEALZ_RS06850	hypothetical protein	38.9809	30.768	-0.341337	-0.93675	0.1785	0.384724	no
MEALZ_RS06855	MEALZ_RS06855	hypothetical protein	34.1965	25.0906	-0.446705	-0.816804	0.23955	0.461809	no
MEALZ_RS06860	MEALZ_RS06860	hypothetical protein	33.8741	16.11	-1.07222	-1.991	0.0053	0.0286911	yes
MEALZ_RS06865	MEALZ_RS06865	hypothetical protein	171.799	41.4729	-2.05048	-5.22075	5e-05	0.000546477	yes
MEALZ_RS06870	MEALZ_RS06870	tRNA-Leu	0	0	0	0	1	1	no
MEALZ_RS06875	MEALZ_RS06875	ribonuclease R	292.708	507.657	0.794391	1.63822	0.0199	0.0802567	no
MEALZ_RS06880	MEALZ_RS06880	23S rRNA (guanosine(2251)-2'-O)-methyltransferase RlmB	226.354	369.064	0.705293	0.642024	0.3682	0.596845	no
MEALZ_RS06885	MEALZ_RS06885	hypothetical protein	27.7504	15.7007	-0.821676	-1.88683	0.0091	0.0437429	yes
MEALZ_RS06890	MEALZ_RS06890	peptidase C14	19.2584	12.0377	-0.677926	-1.79843	0.01145	0.0520021	no
MEALZ_RS06895	MEALZ_RS06895	type VI secretion system-associated lipoprotein	6.87436	2.91673	-1.23687	-1.73308	0.02315	0.0910868	no
MEALZ_RS06900	MEALZ_RS06900	lytic transglycosylase	57.3602	74.8721	0.384378	1.05791	0.1332	0.318861	no
MEALZ_RS06905	MEALZ_RS06905	acyl-CoA thioesterase	27.883	38.7182	0.473626	1.0408	0.1403	0.328589	no
MEALZ_RS06910	MEALZ_RS06910	DNA topoisomerase IV subunit A	37.6385	57.9142	0.621709	1.79109	0.01165	0.0527915	no
MEALZ_RS06915	MEALZ_RS06915	bifunctional 5,10-methylene-tetrahydrofolate dehydrogenase/5,10-methylene-tetrahydrofolate cyclohydrolase	49.9572	39.5071	-0.338579	-0.877687	0.21475	0.433477	no
MEALZ_RS06920	MEALZ_RS06920	sigma-54-dependent Fis family transcriptional regulator	54.5746	38.9797	-0.485507	-0.733517	0.29495	0.521496	no
MEALZ_RS06925	MEALZ_RS06925	histidine kinase	65.1662	60.6981	-0.102471	-0.237544	0.73	0.864561	no
MEALZ_RS06930	MEALZ_RS06930	hypothetical protein	251.104	299.968	0.256523	0.561331	0.42825	0.653703	no
MEALZ_RS06940	MEALZ_RS06940	hypothetical protein	152.395	160.978	0.0790543	0.164522	0.81195	0.905835	no
MEALZ_RS06945	MEALZ_RS06945	sugar transporter	271.144	248.528	-0.12565	-0.357366	0.6051	0.788997	no
MEALZ_RS06950	MEALZ_RS06950	polysaccharide chain length determinant protein	361.796	360.075	-0.00688134	-0.0175916	0.98035	0.988191	no
MEALZ_RS06955	MEALZ_RS06955	exopolysaccharide biosynthesis protein	298.923	323.171	0.112525	0.311686	0.65595	0.817505	no
MEALZ_RS06960	MEALZ_RS06960	hypothetical protein	271.014	278.141	0.0374459	0.098568	0.8896	0.945885	no
MEALZ_RS06965	MEALZ_RS06965	polysaccharide deacetylase	338.906	236.219	-0.520762	-1.45178	0.0403	0.135555	no
MEALZ_RS06970	MEALZ_RS06970	peptidoglycan bridge formation protein FemAB	178.863	134.298	-0.413414	-1.18004	0.09245	0.246106	no
MEALZ_RS06975	MEALZ_RS06975	sugar transferase	163.432	137.855	-0.245536	-0.696166	0.3164	0.544386	no
MEALZ_RS06980	MEALZ_RS06980	Mg2+ and Co2+ transporter CorB	73.64	84.0444	0.190662	0.550555	0.43445	0.660491	no
MEALZ_RS06985	MEALZ_RS06985	hypothetical protein	82.8463	98.4436	0.24886	0.707354	0.3129	0.539515	no
MEALZ_RS06990	MEALZ_RS06990	hypothetical protein	92.3511	69.3955	-0.412288	-1.17265	0.09505	0.251238	no
MEALZ_RS06995	MEALZ_RS06995	hypothetical protein	45.2	26.6547	-0.761932	-1.70328	0.01695	0.0703285	no
MEALZ_RS07000	MEALZ_RS07000	hypothetical protein	21.5146	18.0225	-0.255514	-0.0852149	0.8752	0.938407	no
MEALZ_RS07005	MEALZ_RS07005	xanthine dehydrogenase	45.474	24.1329	-0.914038	-1.37636	0.0526	0.165086	no
MEALZ_RS07010	MEALZ_RS07010	xanthine dehydrogenase iron-sulfur cluster and FAD-binding subunit	35.2299	22.2137	-0.665355	-0.734427	0.28575	0.512736	no
MEALZ_RS07015	MEALZ_RS07015	adenine deaminase	85.8238	67.1257	-0.354512	-0.70236	0.30535	0.530352	no
MEALZ_RS07025	MEALZ_RS07025	hypothetical protein	11.6525	21.576	0.888789	0.764468	0.26925	0.49336	no
MEALZ_RS07030	MEALZ_RS07030	hypothetical protein	95.2904	112.165	0.235216	0.620098	0.3833	0.611326	no
MEALZ_RS07035	MEALZ_RS07035	hybrid sensor histidine kinase/response regulator	20.8812	27.9814	0.422263	1.08923	0.11715	0.290212	no
MEALZ_RS07040	MEALZ_RS07040	(2Fe-2S) ferredoxin	49.2158	57.8936	0.234282	0.68185	0.3312	0.558415	no
MEALZ_RS07045	MEALZ_RS07045	cobalamin-binding protein	54.326	60.1724	0.14746	0.202509	0.76665	0.883148	no
MEALZ_RS07050	MEALZ_RS07050	uroporphyrinogen decarboxylase	67.7373	78.5322	0.213335	0.437269	0.5297	0.732431	no
MEALZ_RS07055	MEALZ_RS07055	hypothetical protein	60.2855	80.6258	0.419432	0.59773	0.38815	0.616382	no
MEALZ_RS07060	MEALZ_RS07060	two-component sensor histidine kinase	53.1475	47.1816	-0.171778	-0.30788	0.6679	0.825005	no
MEALZ_RS07065	MEALZ_RS07065	two-component system response regulator	68.827	53.278	-0.369434	-0.772429	0.26215	0.486764	no
MEALZ_RS07070	MEALZ_RS07070	adenosylmethionine--8-amino-7-oxononanoate aminotransferase BioA	41.5278	66.4048	0.677211	1.90348	0.00765	0.0379956	yes
MEALZ_RS07075	MEALZ_RS07075	serine protease	47.7729	150.519	1.65568	4.71578	5e-05	0.000546477	yes
MEALZ_RS07080	MEALZ_RS07080	membrane protein	106.495	156.427	0.554699	1.1948	0.0879	0.23776	no
MEALZ_RS07085	MEALZ_RS07085	hypothetical protein	73.592	105.609	0.521108	0.92329	0.18545	0.395098	no
MEALZ_RS07090	MEALZ_RS07090	sulfite dehydrogenase	40.1936	49.435	0.298567	0.829874	0.2313	0.453933	no
MEALZ_RS07095	MEALZ_RS07095	cytochrome c	353.251	176.932	-0.997495	-2.83865	5e-05	0.000546477	yes
MEALZ_RS07100	MEALZ_RS07100	two-component system response regulator	341.841	201.186	-0.764797	-2.15813	0.00255	0.0162724	yes
MEALZ_RS07105	MEALZ_RS07105	aldehyde-activating protein	1751.53	963.679	-0.861993	-2.21102	0.0019	0.0129002	yes
MEALZ_RS07110	MEALZ_RS07110	radical SAM protein	119.768	90.8504	-0.398674	-1.13862	0.1022	0.264472	no
MEALZ_RS07115	MEALZ_RS07115	hypothetical protein	822.546	3707.49	2.17227	5.8432	5e-05	0.000546477	yes
MEALZ_RS07120	MEALZ_RS07120	hypothetical protein	9.34824	0	#NAME?	#NAME?	0.00015	0.00145771	yes
MEALZ_RS07125	MEALZ_RS07125	tRNA(Ile)-lysidine synthase	54.4036	76.966	0.50052	1.44798	0.0405	0.135774	no
MEALZ_RS07130	MEALZ_RS07130	CTP synthetase	550.891	594.577	0.110098	0.215881	0.7549	0.877398	no
MEALZ_RS07135	MEALZ_RS07135	3-deoxy-8-phosphooctulonate synthase	341.682	407.111	0.252769	0.263822	0.69575	0.842669	no
MEALZ_RS07140	MEALZ_RS07140	phosphopyruvate hydratase	814.034	732.471	-0.152317	-0.35752	0.6048	0.788861	no
MEALZ_RS07145	MEALZ_RS07145	cell division protein FtsB	1231.74	1461.91	0.247155	0.694369	0.3231	0.551063	no
MEALZ_RS07150	MEALZ_RS07150	2-C-methyl-D-erythritol 4-phosphate cytidylyltransferase	372.482	477.266	0.357621	0.836313	0.2281	0.451609	no
MEALZ_RS07155	MEALZ_RS07155	2-C-methyl-D-erythritol 2,4-cyclodiphosphate synthase	218.345	313.296	0.520917	0.726229	0.30145	0.526909	no
MEALZ_RS07160	MEALZ_RS07160	tRNA pseudouridine(13) synthase TruD	108.797	133.489	0.295078	0.845141	0.23615	0.458419	no
MEALZ_RS07165	MEALZ_RS07165	undecaprenyl-diphosphatase	62.3201	75.9233	0.284845	0.626501	0.38085	0.609028	no
MEALZ_RS07170	MEALZ_RS07170	DNA mismatch repair protein MutS	46.9079	48.846	0.058409	0.0793656	0.90385	0.952005	no
MEALZ_RS07175	MEALZ_RS07175	5'/3'-nucleotidase SurE	219.043	185.097	-0.24293	-0.684982	0.3267	0.555005	no
MEALZ_RS07180	MEALZ_RS07180	protein-L-isoaspartate O-methyltransferase	186.449	156.088	-0.256418	-0.736715	0.29515	0.521621	no
MEALZ_RS07185	MEALZ_RS07185	hypothetical protein	217.669	242.203	0.154082	0.44524	0.5302	0.732431	no
MEALZ_RS07190	MEALZ_RS07190	ribose 5-phosphate isomerase A	185.257	209.261	0.17577	0.500844	0.47905	0.697639	no
MEALZ_RS07195	MEALZ_RS07195	IS110 family transposase	97.1291	72.6877	-0.418192	-1.20039	0.09115	0.243421	no
MEALZ_RS07200	MEALZ_RS07200	ferredoxin	205.489	291.063	0.502274	1.32525	0.06035	0.183277	no
MEALZ_RS07205	MEALZ_RS07205	RNA helicase	122.141	31.1593	-1.97081	-5.38242	5e-05	0.000546477	yes
MEALZ_RS07210	MEALZ_RS07210	hypothetical protein	211.988	244.993	0.208758	0.452729	0.51575	0.72262	no
MEALZ_RS07215	MEALZ_RS07215	rhomboid family intramembrane serine protease	161.166	204.511	0.343631	0.554893	0.4176	0.642649	no
MEALZ_RS07220	MEALZ_RS07220	hypothetical protein	778.913	952.216	0.289828	0.789836	0.2671	0.490982	no
MEALZ_RS07225	MEALZ_RS07225	ABC-ATPase UvrA	34.6186	18.3119	-0.918765	-2.62534	0.00035	0.00306193	yes
MEALZ_RS07230	MEALZ_RS07230	hypothetical protein	474.713	597.574	0.332061	0.901708	0.19895	0.412739	no
MEALZ_RS07235	MEALZ_RS07235	N-(5'-phosphoribosyl)anthranilate isomerase	656.617	629.131	-0.0616917	-0.1683	0.8091	0.904156	no
MEALZ_RS07240	MEALZ_RS07240	tryptophan synthase subunit beta	655.117	669.952	0.0323049	0.0611563	0.92805	0.96296	no
MEALZ_RS07245	MEALZ_RS07245	tryptophan synthase subunit alpha	444.982	513.492	0.206595	0.260621	0.7059	0.846594	no
MEALZ_RS07250	MEALZ_RS07250	acetyl-CoA carboxylase subunit beta	543.306	558.269	0.0391929	0.102554	0.8881	0.945308	no
MEALZ_RS07255	MEALZ_RS07255	folylpolyglutamate synthase	231.784	236.802	0.0309046	0.0849851	0.9046	0.952546	no
MEALZ_RS07260	MEALZ_RS07260	sporulation domain-containing protein	185.786	242.59	0.384877	0.96823	0.1682	0.370279	no
MEALZ_RS07265	MEALZ_RS07265	colicin V production CvpA	123.465	122.566	-0.0105363	-0.0123667	0.9866	0.993002	no
MEALZ_RS07270	MEALZ_RS07270	amidophosphoribosyltransferase	257.621	222.821	-0.209365	-0.566021	0.40965	0.63543	no
MEALZ_RS07275	MEALZ_RS07275	O-succinylhomoserine sulfhydrylase	241.971	191.826	-0.335033	-0.941123	0.18	0.385933	no
MEALZ_RS07280	MEALZ_RS07280	MxaD family protein	2139.55	1868.62	-0.195332	-0.467332	0.5042	0.715134	no
MEALZ_RS07285	MEALZ_RS07285	hypothetical protein	482.247	295.027	-0.708922	-1.89794	0.0085	0.0414516	yes
MEALZ_RS07290	MEALZ_RS07290	putative Fe-S cluster assembly protein SufT	115.719	147.85	0.353512	0.979755	0.1657	0.366375	no
MEALZ_RS07295	MEALZ_RS07295	short-chain dehydrogenase	102.916	133.36	0.373867	0.611625	0.3896	0.618113	no
MEALZ_RS07300	MEALZ_RS07300	phosphoglycolate phosphatase, bacterial	192.173	250.44	0.382064	0.839911	0.2326	0.454935	no
MEALZ_RS07305	MEALZ_RS07305	bifunctional 3-demethylubiquinone 3-O-methyltransferase/2-octaprenyl-6-hydroxy phenol methylase	275.945	317.806	0.203766	0.567847	0.4168	0.642076	no
MEALZ_RS07310	MEALZ_RS07310	N-ethylammeline chlorohydrolase	116.681	115.664	-0.0126384	-0.0358882	0.9585	0.976076	no
MEALZ_RS07315	MEALZ_RS07315	S-methyl-5-thioribose-1-phosphate isomerase	72.1577	75.5025	0.0653711	0.144363	0.8369	0.919427	no
MEALZ_RS07320	MEALZ_RS07320	hypothetical protein	76.7473	82.9357	0.111877	0.205911	0.76775	0.883268	no
MEALZ_RS07335	MEALZ_RS07335	alpha-amylase	147.483	102.259	-0.528327	-1.45016	0.03955	0.133477	no
MEALZ_RS07340	MEALZ_RS07340	3-isopropylmalate dehydrogenase	317.401	232.139	-0.451318	-1.24575	0.07385	0.212286	no
MEALZ_RS07345	MEALZ_RS07345	2-isopropylmalate synthase	320.756	212.712	-0.592578	-1.5534	0.02865	0.106679	no
MEALZ_RS07360	MEALZ_RS07360	hybrid sensor histidine kinase/response regulator	326.433	381.407	0.224544	0.494407	0.4699	0.690888	no
MEALZ_RS07365	MEALZ_RS07365	siroheme synthase	60.142	9.79311	-2.61853	-6.685	5e-05	0.000546477	yes
MEALZ_RS07370	MEALZ_RS07370	hypothetical protein	194.775	25.9926	-2.90564	-6.30081	5e-05	0.000546477	yes
MEALZ_RS07375	MEALZ_RS07375	precorrin-3B C(17)-methyltransferase	133.757	28.8901	-2.21097	-3.37481	5e-05	0.000546477	yes
MEALZ_RS07380	MEALZ_RS07380	cobalamin biosynthesis protein CbiG	119.738	23.915	-2.3239	-1.34983	0.07865	0.220888	no
MEALZ_RS07385	MEALZ_RS07385	cobalamin biosynthesis protein CbiG	154.863	44.6891	-1.793	-2.12174	0.00435	0.024779	yes
MEALZ_RS07390	MEALZ_RS07390	precorrin-2 C(20)-methyltransferase	94.8687	28.8166	-1.71903	-1.66251	0.0247	0.0958759	no
MEALZ_RS07395	MEALZ_RS07395	precorrin-6Y C5,15-methyltransferase	101.576	33.8856	-1.58382	-2.27221	0.00225	0.0147071	yes
MEALZ_RS07400	MEALZ_RS07400	cobalt-precorrin-5B (C(1))-methyltransferase	107.155	41.2419	-1.37752	-3.83951	5e-05	0.000546477	yes
MEALZ_RS07405	MEALZ_RS07405	precorrin-8X methylmutase	100.139	40.5436	-1.30446	-3.42666	5e-05	0.000546477	yes
MEALZ_RS07410	MEALZ_RS07410	cobalamin biosynthesis protein CbiX	85.3338	32.6751	-1.38492	-3.67323	5e-05	0.000546477	yes
MEALZ_RS07415	MEALZ_RS07415	precorrin-4 C(11)-methyltransferase	50.8789	26.6076	-0.935233	-1.2333	0.08215	0.227237	no
MEALZ_RS07420	MEALZ_RS07420	cobyrinic acid a,c-diamide synthase	93.2459	51.1989	-0.864926	-2.16654	0.002	0.0134433	yes
MEALZ_RS07425	MEALZ_RS07425	hypothetical protein	207.347	81.063	-1.35494	-3.70179	5e-05	0.000546477	yes
MEALZ_RS07430	MEALZ_RS07430	non-ribosomal peptide synthetase	18.8771	7.47028	-1.3374	-3.48634	5e-05	0.000546477	yes
MEALZ_RS07435	MEALZ_RS07435	hypothetical protein	7.76083	9.50885	0.293059	0.646037	0.3629	0.590791	no
MEALZ_RS07440	MEALZ_RS07440	non-ribosomal peptide synthetase	18.0916	19.4405	0.103746	0.276056	0.69395	0.841714	no
MEALZ_RS07445	MEALZ_RS07445	non-ribosomal peptide synthetase	4.85395	2.35312	-1.04458	-1.05246	0.1358	0.321787	no
MEALZ_RS07450	MEALZ_RS07450	TonB-dependent receptor	26.7906	10.2198	-1.39037	-3.58873	5e-05	0.000546477	yes
MEALZ_RS07455	MEALZ_RS07455	peptidase	22.1771	10.9598	-1.01685	-2.40797	0.00095	0.00710826	yes
MEALZ_RS07460	MEALZ_RS07460	hypothetical protein	23.2711	16.0981	-0.531645	-1.26265	0.0678	0.199735	no
MEALZ_RS07465	MEALZ_RS07465	hypothetical protein	47.5451	36.9603	-0.363319	-0.944818	0.17775	0.383761	no
MEALZ_RS07470	MEALZ_RS07470	4'-phosphopantetheinyl transferase	56.6354	54.4278	-0.0573587	-0.147614	0.83255	0.917397	no
MEALZ_RS07475	MEALZ_RS07475	hypothetical protein	256.078	247.123	-0.0513566	-0.140424	0.8404	0.921265	no
MEALZ_RS07480	MEALZ_RS07480	hypothetical protein	153.439	199.253	0.376938	0.530563	0.44595	0.669838	no
MEALZ_RS07485	MEALZ_RS07485	transcriptional regulator	240.073	413.04	0.782806	1.88591	0.00885	0.0427962	yes
MEALZ_RS07490	MEALZ_RS07490	antibiotic synthesis protein MbtH	144.726	73.9236	-0.969219	-1.90036	0.009	0.0433138	yes
MEALZ_RS07495	MEALZ_RS07495	RNA polymerase subunit sigma-24	173.162	83.6218	-1.05017	-2.72748	0.00015	0.00145771	yes
MEALZ_RS07500	MEALZ_RS07500	peptide ABC transporter	21.6204	29.6922	0.457691	1.23199	0.07915	0.221675	no
MEALZ_RS07505	MEALZ_RS07505	peptidase S45	18.8856	18.737	-0.0113998	-0.0310334	0.96275	0.977602	no
MEALZ_RS07510	MEALZ_RS07510	anti-FecI sigma factor FecR	46.4228	67.2444	0.534581	1.47337	0.037	0.127105	no
MEALZ_RS07515	MEALZ_RS07515	hypothetical protein	61.644	78.3403	0.345794	0.533723	0.4477	0.670968	no
MEALZ_RS07520	MEALZ_RS07520	transporter	29.0133	43.0434	0.569077	0.692217	0.32725	0.555641	no
MEALZ_RS07525	MEALZ_RS07525	secretion protein HlyD	52.6669	66.89	0.344895	0.482414	0.47965	0.697639	no
MEALZ_RS07530	MEALZ_RS07530	acriflavin resistance protein	37.3259	34.6349	-0.107948	-0.209958	0.76465	0.882608	no
MEALZ_RS07535	MEALZ_RS07535	hypothetical protein	37.176	21.5031	-0.789826	-0.812532	0.24215	0.464889	no
MEALZ_RS07540	MEALZ_RS07540	TonB-dependent membrane protein	43.1372	16.3645	-1.39837	-3.0825	5e-05	0.000546477	yes
MEALZ_RS07545	MEALZ_RS07545	biopolymer transport ExbB protein	107.031	22.2178	-2.26823	-5.66343	5e-05	0.000546477	yes
MEALZ_RS07550	MEALZ_RS07550	biopolymer transporter ExbD	113.427	15.5435	-2.86738	-5.91307	5e-05	0.000546477	yes
MEALZ_RS07555	MEALZ_RS07555	MFS transporter	55.6554	48.25	-0.205994	-0.5795	0.407	0.634002	no
MEALZ_RS07560	MEALZ_RS07560	histidine kinase	93.5803	47.9006	-0.966159	-2.64825	0.0003	0.00267086	yes
MEALZ_RS07565	MEALZ_RS07565	ribosomal protein L3 N(5)-glutamine methyltransferase	252.914	273.96	0.115321	0.314775	0.6575	0.81874	no
MEALZ_RS07570	MEALZ_RS07570	chorismate synthase	224.038	318.66	0.508273	1.38905	0.0518	0.163979	no
MEALZ_RS07575	MEALZ_RS07575	MFS transporter	190.237	322.764	0.762682	2.10806	0.0033	0.0200134	yes
MEALZ_RS07580	MEALZ_RS07580	biopolymer transporter ExbB	172.709	243.89	0.497886	1.1215	0.11685	0.289647	no
MEALZ_RS07585	MEALZ_RS07585	biopolymer transporter ExbD	168.887	203.765	0.270855	0.42741	0.53855	0.739269	no
MEALZ_RS07590	MEALZ_RS07590	tetraacyldisaccharide 4'-kinase	307.263	333.946	0.12014	0.236734	0.73545	0.868033	no
MEALZ_RS07595	MEALZ_RS07595	hypothetical protein	802.031	750.844	-0.095146	-0.0525722	0.9423	0.968722	no
MEALZ_RS07600	MEALZ_RS07600	3-deoxy-manno-octulosonate cytidylyltransferase	303.809	243.845	-0.317201	-0.456358	0.52045	0.726038	no
MEALZ_RS07605	MEALZ_RS07605	alanine transaminase	331.701	299.6	-0.146847	-0.394538	0.5725	0.765294	no
MEALZ_RS07610	MEALZ_RS07610	homoserine dehydrogenase	422.418	468.426	0.149149	0.379315	0.58625	0.777197	no
MEALZ_RS07615	MEALZ_RS07615	threonine synthase	396.08	456.692	0.20543	0.53555	0.44755	0.670968	no
MEALZ_RS07620	MEALZ_RS07620	single-stranded-DNA-specific exonuclease RecJ	120.142	136.164	0.180602	0.509234	0.4641	0.685684	no
MEALZ_RS07625	MEALZ_RS07625	metal-dependent phosphohydrolase	94.9709	100.701	0.0845229	0.238109	0.73225	0.865523	no
MEALZ_RS07630	MEALZ_RS07630	bifunctional ADP-dependent (S)-NAD(P)H-hydrate dehydratase/NAD(P)H-hydrate epimerase	134.103	124.28	-0.10974	-0.279965	0.69105	0.840218	no
MEALZ_RS07635	MEALZ_RS07635	tRNA (adenosine(37)-N6)-threonylcarbamoyltransferase complex ATPase subunit type 1 TsaE	120.195	115.001	-0.0637273	-0.0751531	0.91135	0.956159	no
MEALZ_RS07640	MEALZ_RS07640	N-acetylmuramoyl-L-alanine amidase	334.96	435.185	0.377641	0.970643	0.16865	0.370772	no
MEALZ_RS07645	MEALZ_RS07645	hypothetical protein	3.03351	2.31304	-0.391199	-0.170035	0.78345	0.889542	no
MEALZ_RS07650	MEALZ_RS07650	DNA mismatch repair protein MutL	172.439	169.79	-0.0223377	-0.060924	0.92835	0.962972	no
MEALZ_RS07655	MEALZ_RS07655	tRNA dimethylallyltransferase	73.5144	88.4942	0.267555	0.772461	0.2701	0.49417	no
MEALZ_RS07660	MEALZ_RS07660	hypothetical protein	102.891	97.2266	-0.0816934	-0.232763	0.74095	0.87121	no
MEALZ_RS07665	MEALZ_RS07665	ribosome biogenesis GTPase YlqF	79.1591	55.7082	-0.506866	-1.41606	0.0426	0.140824	no
MEALZ_RS07670	MEALZ_RS07670	hypothetical protein	47.9128	61.7367	0.365718	0.942489	0.1798	0.385709	no
MEALZ_RS07675	MEALZ_RS07675	hypothetical protein	65.4963	50.7018	-0.369376	-0.804315	0.2531	0.47721	no
MEALZ_RS07680	MEALZ_RS07680	HicB family protein	473.304	812.788	0.780111	2.04431	0.0043	0.0245984	yes
MEALZ_RS07685	MEALZ_RS07685	succinate-semialdehyde dehydrogenase	106.167	71.1432	-0.577539	-1.66833	0.0195	0.0788011	no
MEALZ_RS07690	MEALZ_RS07690	hypothetical protein	125.576	89.7634	-0.484359	-1.22103	0.08605	0.234328	no
MEALZ_RS07695	MEALZ_RS07695	dihydrolipoyl dehydrogenase	151.514	117.131	-0.371327	-1.03235	0.14645	0.337504	no
MEALZ_RS07700	MEALZ_RS07700	dihydrolipoamide succinyltransferase	151.992	162.01	0.0920884	0.26061	0.7091	0.848665	no
MEALZ_RS07705	MEALZ_RS07705	2-oxoglutarate dehydrogenase subunit E1	171.149	189.066	0.143633	0.370015	0.592	0.779222	no
MEALZ_RS07710	MEALZ_RS07710	hypothetical protein	37.9065	52.6356	0.473594	1.19106	0.08705	0.236253	no
MEALZ_RS07715	MEALZ_RS07715	histone	374.608	504.325	0.42897	1.22941	0.07655	0.216477	no
MEALZ_RS07720	MEALZ_RS07720	rhodanese domain-containing protein	132.311	143.208	0.114181	0.277912	0.6859	0.837107	no
MEALZ_RS07725	MEALZ_RS07725	molybdopterin molybdenumtransferase MoeA	66.5601	52.8523	-0.332691	-0.846388	0.23045	0.453589	no
MEALZ_RS07730	MEALZ_RS07730	molybdopterin-guanine dinucleotide biosynthesis protein MobB	65.8858	39.8116	-0.72678	-0.979952	0.1606	0.358836	no
MEALZ_RS07735	MEALZ_RS07735	molecular chaperone DnaJ	117.52	138.581	0.237823	0.109324	0.77785	0.888185	no
MEALZ_RS07740	MEALZ_RS07740	lipoprotein nlpD/lppB homolog	1798.31	1373	-0.389305	-0.854964	0.21435	0.432886	no
MEALZ_RS07745	MEALZ_RS07745	RNA polymerase sigma factor RpoS	4055.85	2858.75	-0.504619	-0.969675	0.16535	0.366375	no
MEALZ_RS07750	MEALZ_RS07750	amidohydrolase	64.6373	79.9153	0.306105	0.654114	0.3535	0.580647	no
MEALZ_RS07755	MEALZ_RS07755	GNAT family acetyltransferase	100.676	86.4841	-0.219218	-0.424446	0.5435	0.743533	no
MEALZ_RS07760	MEALZ_RS07760	teicoplanin resistance protein VanZ	38.7633	13.2435	-1.5494	-2.81575	0.00035	0.00306193	yes
MEALZ_RS07765	MEALZ_RS07765	hypothetical protein	227.161	370.212	0.704637	1.14326	0.1023	0.264472	no
MEALZ_RS07770	MEALZ_RS07770	short-chain dehydrogenase	199.425	304.566	0.610912	1.18641	0.09515	0.251238	no
MEALZ_RS07775	MEALZ_RS07775	hypothetical protein	275.953	265.468	-0.0558872	-0.147237	0.83405	0.918047	no
MEALZ_RS07780	MEALZ_RS07780	hypothetical protein	50.2987	64.099	0.349779	0.999532	0.16345	0.362992	no
MEALZ_RS07785	MEALZ_RS07785	hypothetical protein	200.872	276.906	0.463117	1.0146	0.143	0.33202	no
MEALZ_RS07790	MEALZ_RS07790	mechanosensitive ion channel protein MscS	30.8474	29.0526	-0.0864824	-0.247195	0.72455	0.86071	no
MEALZ_RS07795	MEALZ_RS07795	C4-dicarboxylate ABC transporter	30.7627	43.4871	0.499408	1.14265	0.1029	0.265641	no
MEALZ_RS07800	MEALZ_RS07800	TRAP ABC transporter	59.7682	85.8473	0.522395	0.877909	0.21285	0.431586	no
MEALZ_RS07805	MEALZ_RS07805	C4-dicarboxylate ABC transporter	113.24	135.86	0.262734	0.749903	0.2907	0.517613	no
MEALZ_RS07810	MEALZ_RS07810	hypothetical protein	186.793	221.709	0.247231	0.690182	0.32925	0.55699	no
MEALZ_RS07815	MEALZ_RS07815	4-hydroxybenzoyl-CoA thioesterase	7.89056	2.81299	-1.48802	-1.77443	0.0251	0.0966841	no
MEALZ_RS07820	MEALZ_RS07820	polyketide synthase	10.6584	5.68255	-0.907377	-1.70906	0.0174	0.0716795	no
MEALZ_RS07825	MEALZ_RS07825	enediyne biosynthesis protein UnbU	12.3828	12.4337	0.0059139	0.00522237	0.99485	0.997571	no
MEALZ_RS07830	MEALZ_RS07830	RNA-binding protein	22.8123	21.6242	-0.0771667	-0.130697	0.8432	0.922829	no
MEALZ_RS07835	MEALZ_RS07835	hypothetical protein	9.89966	10.2068	0.0440742	0.092643	0.8911	0.945987	no
MEALZ_RS07840	MEALZ_RS07840	PEP-CTERM sorting domain-containing protein	28.691	28.1016	-0.0299466	-0.0753338	0.9132	0.956358	no
MEALZ_RS07845	MEALZ_RS07845	transposase	33.5197	32.8666	-0.0283893	-0.0625497	0.92925	0.963019	no
MEALZ_RS07850	MEALZ_RS07850	RND transporter	15.5739	12.9471	-0.266504	-0.691217	0.32235	0.550715	no
MEALZ_RS07855	MEALZ_RS07855	DNA-formamidopyrimidine glycosylase	21.1874	17.3077	-0.291787	-0.67056	0.34575	0.571177	no
MEALZ_RS07860	MEALZ_RS07860	ABC transporter	35.4089	32.577	-0.120255	-0.22753	0.74515	0.87454	no
MEALZ_RS07865	MEALZ_RS07865	ABC transporter permease	80.0786	76.5902	-0.064257	-0.133296	0.8463	0.923988	no
MEALZ_RS07870	MEALZ_RS07870	transporter	43.9658	69.1582	0.653521	1.85362	0.0083	0.0407225	yes
MEALZ_RS07875	MEALZ_RS07875	phosphatidylserine decarboxylase	184.547	184.378	-0.00132886	-0.00298325	0.9971	0.998588	no
MEALZ_RS07880	MEALZ_RS07880	flagellar protein FhlB	432.153	320.89	-0.429463	-0.532727	0.427	0.653297	no
MEALZ_RS07885	MEALZ_RS07885	7-cyano-7-deazaguanine reductase	539.881	553.65	0.0363345	0.10162	0.88525	0.944304	no
MEALZ_RS07890	MEALZ_RS07890	chromosome segregation protein SMC	147.938	156.7	0.083004	0.134841	0.8459	0.923988	no
MEALZ_RS07895	MEALZ_RS07895	cell division protein ZipA	767.48	1019.42	0.409553	0.639772	0.36165	0.589545	no
MEALZ_RS07900	MEALZ_RS07900	metal-binding protein	1740.93	1901.48	0.127263	0.325166	0.6364	0.807297	no
MEALZ_RS07905	MEALZ_RS07905	DUF159 family protein	115.763	187.782	0.69789	1.99583	0.00445	0.0252062	yes
MEALZ_RS07910	MEALZ_RS07910	1-aminocyclopropane-1-carboxylate deaminase	66.6917	78.4451	0.234177	0.661063	0.345	0.570942	no
MEALZ_RS07915	MEALZ_RS07915	SAM-dependent methyltransferase	77.0575	72.895	-0.0801171	-0.218463	0.7537	0.876919	no
MEALZ_RS07920	MEALZ_RS07920	RNA degradosome polyphosphate kinase	76.7735	68.2528	-0.16972	-0.489131	0.4881	0.704044	no
MEALZ_RS07925	MEALZ_RS07925	hypothetical protein	22.4032	13.7369	-0.70565	-1.84322	0.0096	0.045389	yes
MEALZ_RS07930	MEALZ_RS07930	dihydropteroate synthase	80.0653	43.8366	-0.869041	-2.33594	0.0009	0.00682274	yes
MEALZ_RS07935	MEALZ_RS07935	flavoprotein	216.93	283.169	0.384435	0.614088	0.3787	0.607275	no
MEALZ_RS07940	MEALZ_RS07940	dihydropteroate synthase	113.738	176.111	0.630777	1.38332	0.04945	0.158405	no
MEALZ_RS07945	MEALZ_RS07945	hypothetical protein	96.2356	182.296	0.92164	1.76519	0.01355	0.0593346	no
MEALZ_RS07950	MEALZ_RS07950	hypothetical protein	102.374	158.069	0.626707	1.32871	0.05675	0.175247	no
MEALZ_RS07955	MEALZ_RS07955	dicarboxylate/amino acid:cation symporter	104.985	154.367	0.556185	1.58432	0.02615	0.0999649	no
MEALZ_RS07960	MEALZ_RS07960	phosphoglycerate mutase (2,3-diphosphoglycerate-independent)	233.826	124.551	-0.908692	-2.47941	0.00065	0.00519099	yes
MEALZ_RS07965	MEALZ_RS07965	DNA ligase	90.1744	123.352	0.451995	1.27718	0.07165	0.207884	no
MEALZ_RS07970	MEALZ_RS07970	two-component system response regulator	364.38	491.579	0.43198	1.12896	0.1079	0.274203	no
MEALZ_RS07975	MEALZ_RS07975	hypothetical protein	269.676	380.711	0.497467	1.21096	0.0816	0.226492	no
MEALZ_RS07985	MEALZ_RS07985	histidine kinase	143.261	167.79	0.22801	0.444957	0.5132	0.721917	no
MEALZ_RS07990	MEALZ_RS07990	hybrid sensor histidine kinase/response regulator	206.094	188.104	-0.13177	-0.355042	0.61065	0.792901	no
MEALZ_RS07995	MEALZ_RS07995	ABC transporter ATP-binding protein	165.202	179.928	0.123184	0.338626	0.62855	0.804233	no
MEALZ_RS08000	MEALZ_RS08000	lysogenization protein HflD	201.192	284.577	0.500244	1.09313	0.12315	0.300644	no
MEALZ_RS08005	MEALZ_RS08005	rhodanese-like domain-containing protein	216.82	318.762	0.555981	0.957997	0.1751	0.380074	no
MEALZ_RS08010	MEALZ_RS08010	EAL domain-containing protein	169.296	266.456	0.65435	1.80109	0.0096	0.045389	yes
MEALZ_RS08015	MEALZ_RS08015	mercuric reductase	485.896	470.562	-0.0462641	-0.115248	0.869	0.934082	no
MEALZ_RS08020	MEALZ_RS08020	copper-translocating P-type ATPase	205.466	255.247	0.312994	0.66387	0.34255	0.568754	no
MEALZ_RS08025	MEALZ_RS08025	hypothetical protein	491.353	454.761	-0.111653	-0.134016	0.849	0.92591	no
MEALZ_RS08030	MEALZ_RS08030	GGDEF domain-containing protein	268.163	569.326	1.08615	2.45826	0.00105	0.00778428	yes
MEALZ_RS08035	MEALZ_RS08035	hypothetical protein	330.454	681.213	1.04366	2.93632	5e-05	0.000546477	yes
MEALZ_RS08040	MEALZ_RS08040	sensor domain-containing diguanylate cyclase	354.238	268.082	-0.402047	-1.07138	0.1199	0.294852	no
MEALZ_RS08045	MEALZ_RS08045	ATP synthase subunit B	133.522	143.606	0.105034	0.250748	0.7219	0.858305	no
MEALZ_RS08050	MEALZ_RS08050	ATP synthase subunit D	129.398	156.842	0.277497	0.394256	0.5711	0.764436	no
MEALZ_RS08055	MEALZ_RS08055	ATPase	67.8156	93.5539	0.464181	1.2279	0.0799	0.223156	no
MEALZ_RS08060	MEALZ_RS08060	ATP synthase subunit K	81.2155	66.8314	-0.281229	-0.2704	0.6974	0.843231	no
MEALZ_RS08065	MEALZ_RS08065	V-type ATP synthase subunit A	108.307	83.5926	-0.373676	-0.78715	0.263	0.487143	no
MEALZ_RS08070	MEALZ_RS08070	hypothetical protein	99.7426	75.4775	-0.402164	-0.795959	0.2592	0.484184	no
MEALZ_RS08075	MEALZ_RS08075	ATP synthase subunit A	97.2356	59.6559	-0.70482	-2.00855	0.0053	0.0286911	yes
MEALZ_RS08080	MEALZ_RS08080	methyl-accepting chemotaxis protein	518.086	450.889	-0.200418	-0.477322	0.48795	0.704044	no
MEALZ_RS08085	MEALZ_RS08085	phosphotyrosine protein phosphatase	288.771	410.391	0.507071	1.46568	0.03945	0.133251	no
MEALZ_RS08090	MEALZ_RS08090	carboxymethylenebutenolidase	337.757	350.909	0.0551118	0.156989	0.82355	0.912466	no
MEALZ_RS08095	MEALZ_RS08095	30S ribosomal protein S6	2695.61	1437.69	-0.906856	-2.11351	0.0048	0.0267751	yes
MEALZ_RS08100	MEALZ_RS08100	30S ribosomal protein S18	2259.45	1376.26	-0.715225	-1.99639	0.00495	0.0272723	yes
MEALZ_RS08105	MEALZ_RS08105	membrane protein	1410.83	1163.83	-0.277665	-0.587866	0.4011	0.627147	no
MEALZ_RS08110	MEALZ_RS08110	50S ribosomal protein L9	1232.44	1258.17	0.029808	0.0759507	0.91315	0.956358	no
MEALZ_RS08115	MEALZ_RS08115	hypothetical protein	13.7407	20.1748	0.554098	0.946522	0.1819	0.38908	no
MEALZ_RS08120	MEALZ_RS08120	hypothetical protein	96.6284	154.871	0.680547	1.85152	0.00985	0.0461919	yes
MEALZ_RS08130	MEALZ_RS08130	multicopper oxidase	20.3383	11.0613	-0.878678	-2.1498	0.00235	0.0152128	yes
MEALZ_RS08145	MEALZ_RS08145	hypothetical protein	78.8346	87.1236	0.144235	0.180053	0.8005	0.898754	no
MEALZ_RS08150	MEALZ_RS08150	outer membrane autotransporter barrel domain-containing protein	196.77	183.18	-0.103251	-0.239474	0.731	0.86506	no
MEALZ_RS08155	MEALZ_RS08155	hypothetical protein	181.1	181.142	0.000334735	0.000927061	0.99735	0.998588	no
MEALZ_RS08160	MEALZ_RS08160	glycolate oxidase iron-sulfur subunit	18.5903	8.72691	-1.09101	-2.54934	0.0005	0.00417495	yes
MEALZ_RS08165	MEALZ_RS08165	glycolate oxidase subunit GlcE	16.2969	14.305	-0.188078	-0.440793	0.53825	0.739109	no
MEALZ_RS08170	MEALZ_RS08170	FAD-binding oxidoreductase	37.9603	26.8395	-0.500135	-1.3693	0.05075	0.161543	no
MEALZ_RS08175	MEALZ_RS08175	cupin	17.61	5.97877	-1.55847	-2.29108	0.00435	0.024779	yes
MEALZ_RS08185	MEALZ_RS08185	flagellar motor protein MotB	177.329	192.483	0.118307	0.3408	0.6342	0.806664	no
MEALZ_RS08190	MEALZ_RS08190	RND transporter	33.5432	50.5536	0.591794	1.70322	0.01735	0.0715466	no
MEALZ_RS08195	MEALZ_RS08195	DUF389 domain-containing protein	122.817	115.475	-0.0889341	-0.250013	0.7186	0.855941	no
MEALZ_RS08200	MEALZ_RS08200	mechanosensitive ion channel protein MscS	81.531	64.7931	-0.331509	-0.918509	0.18925	0.399605	no
MEALZ_RS08205	MEALZ_RS08205	hypothetical protein	120.845	104.498	-0.209678	-0.597322	0.3977	0.624338	no
MEALZ_RS08210	MEALZ_RS08210	conserved coiled coil protein	118.783	102.115	-0.218129	-0.503916	0.4765	0.697288	no
MEALZ_RS08215	MEALZ_RS08215	hypothetical protein	70.5864	75.8339	0.103453	0.275339	0.6839	0.835111	no
MEALZ_RS08220	MEALZ_RS08220	hypothetical protein	39.504	34.6863	-0.187631	-0.174476	0.7953	0.896329	no
MEALZ_RS08225	MEALZ_RS08225	mechanosensitive ion channel protein MscS	65.0128	68.7103	0.0798024	0.230945	0.7434	0.873562	no
MEALZ_RS08230	MEALZ_RS08230	glucosidase	115.456	97.2219	-0.247986	-0.681378	0.33765	0.564102	no
MEALZ_RS08235	MEALZ_RS08235	alpha-amylase	135.709	79.4046	-0.773226	-2.18333	0.00235	0.0152128	yes
MEALZ_RS08240	MEALZ_RS08240	gluconokinase	113.431	77.5753	-0.548148	-0.79996	0.2486	0.472258	no
MEALZ_RS08245	MEALZ_RS08245	gluconolactonase	113.281	51.5198	-1.13671	-2.24169	0.0014	0.0100466	yes
MEALZ_RS08250	MEALZ_RS08250	toxin	283.856	260.425	-0.124288	-0.31874	0.653	0.816976	no
MEALZ_RS08255	MEALZ_RS08255	hypothetical protein	99.6009	89.7837	-0.149706	-0.346602	0.6229	0.801966	no
MEALZ_RS08260	MEALZ_RS08260	plasmid stabilization protein	54.7665	31.9627	-0.776907	-1.46178	0.0364	0.125751	no
MEALZ_RS08270	MEALZ_RS08270	thiol-disulfide isomerase	220.803	249.143	0.174215	0.0685981	0.77865	0.888344	no
MEALZ_RS08275	MEALZ_RS08275	bifunctional diguanylate cyclase/phosphodiesterase	136.625	123.435	-0.146463	-0.193934	0.7847	0.89021	no
MEALZ_RS08280	MEALZ_RS08280	glucose-1-dehydrogenase	106.011	50.8138	-1.06092	-2.90762	0.0001	0.00102101	yes
MEALZ_RS08285	MEALZ_RS08285	hypothetical protein	5.96189	7.2032	0.272869	0.5201	0.4523	0.674927	no
MEALZ_RS08290	MEALZ_RS08290	DNA-binding response regulator	31.458	48.0059	0.609786	1.03713	0.14205	0.330576	no
MEALZ_RS08295	MEALZ_RS08295	histidine kinase	25.0262	34.614	0.467916	1.07391	0.12035	0.295238	no
MEALZ_RS08300	MEALZ_RS08300	pyruvate, phosphate dikinase	258.443	211.683	-0.287943	-0.710009	0.3127	0.539401	no
MEALZ_RS08305	MEALZ_RS08305	acetoin utilization protein	107.312	94.465	-0.183956	-0.53163	0.4492	0.672466	no
MEALZ_RS08310	MEALZ_RS08310	ribosomal protein S6 modification protein	330.252	313.686	-0.0742427	-0.211209	0.7661	0.883018	no
MEALZ_RS08315	MEALZ_RS08315	4-hydroxy-3-methylbut-2-en-1-yl diphosphate synthase	496.67	517.781	0.0600548	0.147643	0.83125	0.916716	no
MEALZ_RS08320	MEALZ_RS08320	metallophosphoesterase	138.042	181.132	0.391935	1.1363	0.1093	0.277237	no
MEALZ_RS08325	MEALZ_RS08325	DNA translocase FtsK	300.296	366.528	0.287538	0.692219	0.3159	0.543758	no
MEALZ_RS08330	MEALZ_RS08330	hypothetical protein	141.186	168.058	0.251363	0.526917	0.45045	0.674087	no
MEALZ_RS08335	MEALZ_RS08335	epoxyqueuosine reductase	48.0155	52.6595	0.133192	0.370697	0.59535	0.781336	no
MEALZ_RS08340	MEALZ_RS08340	hypothetical protein	381.613	613.838	0.685748	1.67813	0.01735	0.0715466	no
MEALZ_RS08345	MEALZ_RS08345	hypothetical protein	473.149	598.489	0.339028	0.956634	0.1713	0.374649	no
MEALZ_RS08350	MEALZ_RS08350	hypothetical protein	323.354	216.491	-0.578808	-1.35946	0.05205	0.164383	no
MEALZ_RS08355	MEALZ_RS08355	phosphohydrolase	121.561	47.2913	-1.36204	-3.73282	5e-05	0.000546477	yes
MEALZ_RS08360	MEALZ_RS08360	flagellar hook-length control protein FliK	14.4687	13.7806	-0.0702967	-0.109665	0.8775	0.939463	no
MEALZ_RS08365	MEALZ_RS08365	Lysophospholipase-like protein	29.7881	47.1255	0.661773	1.46623	0.0362	0.125425	no
MEALZ_RS08370	MEALZ_RS08370	protein-L-isoaspartate O-methyltransferase	62.4154	103.012	0.722842	1.98864	0.00495	0.0272723	yes
MEALZ_RS08375	MEALZ_RS08375	hypothetical protein	29.0413	38.7836	0.417342	1.21467	0.08385	0.230968	no
MEALZ_RS08380	MEALZ_RS08380	radical SAM protein	73.4819	52.0337	-0.497944	-1.41456	0.045	0.147789	no
MEALZ_RS08385	MEALZ_RS08385	hypothetical protein	725.646	196.478	-1.8849	-5.26018	5e-05	0.000546477	yes
MEALZ_RS08390	MEALZ_RS08390	sodium-dependent transporter	37.2543	54.1386	0.539251	1.53643	0.0294	0.108481	no
MEALZ_RS08395	MEALZ_RS08395	glutaredoxin 3	365.364	417.789	0.19344	0.514885	0.4602	0.682587	no
MEALZ_RS08400	MEALZ_RS08400	aldolase	137.256	144.999	0.0791799	0.226967	0.7498	0.876251	no
MEALZ_RS08405	MEALZ_RS08405	bacterioferritin	583.034	622.416	0.0942993	0.263741	0.7036	0.845404	no
MEALZ_RS08415	MEALZ_RS08415	bifunctional proline dehydrogenase/L-glutamate gamma-semialdehyde dehydrogenase	44.7826	75.4482	0.752548	2.11913	0.00335	0.0202557	yes
MEALZ_RS08420	MEALZ_RS08420	alpha/beta hydrolase	123.203	243.646	0.983747	2.8159	0.0001	0.00102101	yes
MEALZ_RS08425	MEALZ_RS08425	hypothetical protein	129.083	190.68	0.562855	1.5943	0.0232	0.0911945	no
MEALZ_RS08430	MEALZ_RS08430	hypothetical protein	20.4301	27.2394	0.415003	0.910602	0.19535	0.407999	no
MEALZ_RS08435	MEALZ_RS08435	hypothetical protein	37.7222	42.7397	0.180162	0.329995	0.6294	0.804555	no
MEALZ_RS08440	MEALZ_RS08440	tRNA (N(6)-L-threonylcarbamoyladenosine(37)-C(2))- methylthiotransferase MtaB	123.519	40.5333	-1.60755	-3.60884	5e-05	0.000546477	yes
MEALZ_RS08445	MEALZ_RS08445	membrane protein	36.2025	31.7378	-0.18989	-0.255377	0.6749	0.829333	no
MEALZ_RS08450	MEALZ_RS08450	DNA-binding response regulator	26.4664	109.693	2.05123	5.45711	5e-05	0.000546477	yes
MEALZ_RS08455	MEALZ_RS08455	hybrid sensor histidine kinase/response regulator	7.07511	130.799	4.20845	10.6042	5e-05	0.000546477	yes
MEALZ_RS08460	MEALZ_RS08460	hypothetical protein	33.8692	153.452	2.17974	5.80884	5e-05	0.000546477	yes
MEALZ_RS08465	MEALZ_RS08465	hypothetical protein	4.04025	4.82777	0.256914	0.161144	0.84485	0.923491	no
MEALZ_RS08470	MEALZ_RS08470	hypothetical protein	37.2737	30.4563	-0.291417	-0.740747	0.29735	0.522884	no
MEALZ_RS08475	MEALZ_RS08475	hypothetical protein	163.501	206.292	0.335393	0.959287	0.16945	0.371611	no
MEALZ_RS08480	MEALZ_RS08480	chemotaxis protein CheB	38.1183	41.8773	0.135685	0.335355	0.6405	0.809189	no
MEALZ_RS08485	MEALZ_RS08485	DNA-binding response regulator	13.0586	12.6422	-0.0467442	-0.0678645	0.9273	0.962874	no
MEALZ_RS08490	MEALZ_RS08490	hybrid sensor histidine kinase/response regulator	4.6791	5.80112	0.310098	0.593879	0.39425	0.621905	no
MEALZ_RS08495	MEALZ_RS08495	hypothetical protein	16.4949	3.11316	-2.40557	-0.797912	0.26065	0.485319	no
MEALZ_RS08500	MEALZ_RS08500	urea ABC transporter substrate-binding protein	4.16935	4.2469	0.02659	0.0497645	0.9382	0.967219	no
MEALZ_RS08505	MEALZ_RS08505	branched-chain amino acid ABC transporter permease	6.15539	6.05648	-0.0233706	-0.0441981	0.93815	0.967219	no
MEALZ_RS08510	MEALZ_RS08510	urea ABC transporter permease subunit UrtC	6.05985	6.29626	0.0552129	0.0954765	0.8947	0.948035	no
MEALZ_RS08515	MEALZ_RS08515	ABC transporter ATP-binding protein	7.3773	9.25777	0.327572	0.478846	0.4925	0.707103	no
MEALZ_RS08520	MEALZ_RS08520	ABC transporter ATP-binding protein	12.9684	7.72473	-0.747447	-1.43665	0.04575	0.149159	no
MEALZ_RS08525	MEALZ_RS08525	formamidase	19.5628	9.4538	-1.04915	-2.44612	0.0008	0.0061222	yes
MEALZ_RS08530	MEALZ_RS08530	formamidase	160.854	231.394	0.524596	1.44153	0.04205	0.139693	no
MEALZ_RS08535	MEALZ_RS08535	hypothetical protein	184.745	159.905	-0.208325	-0.499008	0.4777	0.697639	no
MEALZ_RS08540	MEALZ_RS08540	hypothetical protein	564.155	463.618	-0.283157	-0.573936	0.4083	0.634801	no
MEALZ_RS08545	MEALZ_RS08545	lipoprotein	305.807	343.073	0.165894	0.297587	0.6735	0.828917	no
MEALZ_RS08550	MEALZ_RS08550	hypothetical protein	121.53	135.023	0.151898	0.33439	0.634	0.806664	no
MEALZ_RS08555	MEALZ_RS08555	hypothetical protein	41.7883	61.0275	0.546361	1.55035	0.02665	0.101205	no
MEALZ_RS08560	MEALZ_RS08560	hypothetical protein	201.204	280.502	0.479354	1.04606	0.1416	0.329909	no
MEALZ_RS08565	MEALZ_RS08565	hypothetical protein	54.1736	87.3949	0.689959	1.69248	0.0163	0.0682637	no
MEALZ_RS08570	MEALZ_RS08570	transcriptional regulator	163.368	257.617	0.657099	1.38338	0.0518	0.163979	no
MEALZ_RS08575	MEALZ_RS08575	transcriptional regulator	121.841	203.014	0.736583	1.19594	0.0896	0.240104	no
MEALZ_RS08580	MEALZ_RS08580	hypothetical protein	193.362	298.421	0.626046	1.26765	0.06955	0.2037	no
MEALZ_RS08585	MEALZ_RS08585	transcriptional regulator	78.5078	132.41	0.754101	1.29357	0.06195	0.187009	no
MEALZ_RS08590	MEALZ_RS08590	N-acetyltransferase	49.3884	82.4231	0.738875	1.45963	0.0368	0.126633	no
MEALZ_RS08595	MEALZ_RS08595	hypothetical protein	121.977	214.712	0.815796	1.45129	0.04005	0.134826	no
MEALZ_RS08600	MEALZ_RS08600	hypothetical protein	3.25424	4.60826	0.501901	0.27227	0.43515	0.660593	no
MEALZ_RS08605	MEALZ_RS08605	hypothetical protein	10.1288	13.9664	0.463494	1.06898	0.12955	0.313974	no
MEALZ_RS08610	MEALZ_RS08610	urea ABC transporter substrate-binding protein	12.928	14.2619	0.141662	0.288456	0.6736	0.828917	no
MEALZ_RS08615	MEALZ_RS08615	ISAtfe	107.131	138.422	0.369703	1.05162	0.13455	0.32052	no
MEALZ_RS08620	MEALZ_RS08620	urea ABC transporter substrate-binding protein	11.2478	18.8522	0.745085	1.5039	0.03365	0.118524	no
MEALZ_RS08625	MEALZ_RS08625	branched-chain amino acid ABC transporter permease	11.2543	18.9508	0.751785	1.87526	0.0072	0.0363424	yes
MEALZ_RS08630	MEALZ_RS08630	urea ABC transporter permease subunit UrtC	14.9463	17.7275	0.246206	0.585671	0.3986	0.625335	no
MEALZ_RS08635	MEALZ_RS08635	ABC transporter ATP-binding protein	26.7345	97.9049	1.87268	3.86183	5e-05	0.000546477	yes
MEALZ_RS08640	MEALZ_RS08640	ABC transporter ATP-binding protein	19.0723	70.1644	1.87926	3.23023	5e-05	0.000546477	yes
MEALZ_RS08645	MEALZ_RS08645	hypothetical protein	45.9248	65.3796	0.509567	1.31238	0.0613	0.185325	no
MEALZ_RS08650	MEALZ_RS08650	urease accessory protein UreD	96.0286	119.047	0.309992	0.897925	0.20695	0.42323	no
MEALZ_RS08655	MEALZ_RS08655	urease subunit gamma	102.459	103.846	0.0194078	0.0452185	0.951	0.973447	no
MEALZ_RS08660	MEALZ_RS08660	urease subunit beta	125.451	139.348	0.151568	0.186443	0.7918	0.894078	no
MEALZ_RS08665	MEALZ_RS08665	urease subunit alpha	59.4423	44.0209	-0.4333	-1.11464	0.1135	0.284137	no
MEALZ_RS08670	MEALZ_RS08670	urease accessory protein UreE	43.7494	25.8329	-0.760055	-1.1651	0.0945	0.250406	no
MEALZ_RS08675	MEALZ_RS08675	urease accessory protein UreF	34.5932	25.286	-0.452146	-0.905456	0.18815	0.398325	no
MEALZ_RS08680	MEALZ_RS08680	urease accessory protein UreG	74.1726	44.8609	-0.725429	-1.69477	0.01655	0.0690954	no
MEALZ_RS08685	MEALZ_RS08685	4-hydroxy-tetrahydrodipicolinate synthase	349.054	271.789	-0.360965	-0.803702	0.2517	0.475905	no
MEALZ_RS08690	MEALZ_RS08690	hypothetical protein	192.546	161.764	-0.251318	-0.33846	0.6235	0.802097	no
MEALZ_RS08695	MEALZ_RS08695	phosphoribosylformylglycinamidine synthase	153.051	185.928	0.280736	0.684739	0.329	0.55699	no
MEALZ_RS08700	MEALZ_RS08700	heat-shock protein Hsp20	742.483	2029.75	1.45087	3.81402	5e-05	0.000546477	yes
MEALZ_RS08705	MEALZ_RS08705	peptidase M15	66.5706	82.7995	0.314737	0.823971	0.2382	0.46028	no
MEALZ_RS08710	MEALZ_RS08710	integron integrase	20.9346	23.0422	0.138391	0.356471	0.6142	0.795462	no
MEALZ_RS08715	MEALZ_RS08715	hypothetical protein	308.959	567.443	0.877059	2.38188	0.00095	0.00710826	yes
MEALZ_RS08720	MEALZ_RS08720	hypothetical protein	131.134	219.563	0.743595	2.11312	0.0027	0.0170943	yes
MEALZ_RS08730	MEALZ_RS08730	mitogen-activated protein kinase kinase	110.823	125.331	0.177493	0.505608	0.47935	0.697639	no
MEALZ_RS08735	MEALZ_RS08735	hypothetical protein	179.116	120.505	-0.571804	-1.30369	0.0635	0.190831	no
MEALZ_RS08740	MEALZ_RS08740	hypothetical protein	130.658	105.596	-0.307246	-0.787851	0.2621	0.486764	no
MEALZ_RS08745	MEALZ_RS08745	toxin	450.186	562.979	0.322558	0.674172	0.333	0.559468	no
MEALZ_RS08750	MEALZ_RS08750	hypothetical protein	313.014	392.439	0.326244	0.652655	0.35475	0.581352	no
MEALZ_RS08755	MEALZ_RS08755	hypothetical protein	21.5465	23.4969	0.125019	0.227047	0.7486	0.875804	no
MEALZ_RS08760	MEALZ_RS08760	addiction module toxin RelE	32.2471	68.2656	1.08199	2.27543	0.0021	0.0139988	yes
MEALZ_RS08765	MEALZ_RS08765	gamma-glutamylcyclotransferase	61.1455	76.6474	0.325992	0.811707	0.2493	0.473332	no
MEALZ_RS08770	MEALZ_RS08770	phosphoserine phosphatase	156.159	202.568	0.37539	1.08475	0.1264	0.307276	no
MEALZ_RS08775	MEALZ_RS08775	RNA pyrophosphohydrolase	321.321	397.443	0.306732	0.864765	0.2126	0.431296	no
MEALZ_RS08780	MEALZ_RS08780	phosphodiesterase	86.6028	58.8414	-0.557582	-1.49848	0.03745	0.128167	no
MEALZ_RS08785	MEALZ_RS08785	amino-acid N-acetyltransferase	84.5327	47.0567	-0.845109	-2.3826	0.00075	0.00586192	yes
MEALZ_RS08790	MEALZ_RS08790	dihydroxy-acid dehydratase	289.389	246.625	-0.230692	-0.603999	0.38505	0.61307	no
MEALZ_RS08795	MEALZ_RS08795	hypothetical protein	260.345	249.577	-0.06094	-0.173975	0.8072	0.903034	no
MEALZ_RS08800	MEALZ_RS08800	ornithine carbamoyltransferase	176.563	70.7639	-1.3191	-1.7785	0.0171	0.070878	no
MEALZ_RS08805	MEALZ_RS08805	aspartate aminotransferase family protein	354.239	88.3614	-2.00324	-4.26888	5e-05	0.000546477	yes
MEALZ_RS08810	MEALZ_RS08810	monothiol glutaredoxin, Grx4 family	809.966	829.298	0.0340289	0.0969788	0.89465	0.948035	no
MEALZ_RS08815	MEALZ_RS08815	ribonuclease T	129.905	96.0493	-0.435613	-1.2264	0.07835	0.220199	no
MEALZ_RS08820	MEALZ_RS08820	ABC transporter	287.759	357.141	0.311632	0.849886	0.22865	0.452059	no
MEALZ_RS08825	MEALZ_RS08825	NADPH-dependent oxidoreductase	236.083	367.654	0.639056	1.82367	0.00845	0.0412577	yes
MEALZ_RS08830	MEALZ_RS08830	carboxypeptidase	169.054	147.157	-0.200127	-0.516108	0.4585	0.680829	no
MEALZ_RS08835	MEALZ_RS08835	carbamoyl-phosphate synthase small subunit	294.036	183.588	-0.679522	-1.73121	0.0157	0.0663017	no
MEALZ_RS08845	MEALZ_RS08845	transcription elongation factor GreA	334.858	355.201	0.0850868	0.243573	0.7317	0.865304	no
MEALZ_RS08850	MEALZ_RS08850	RNA-binding protein	615.236	306.443	-1.00552	-2.74739	0.00025	0.00229148	yes
MEALZ_RS08855	MEALZ_RS08855	23S rRNA methyltransferase	149.163	248.978	0.739128	2.13591	0.00335	0.0202557	yes
MEALZ_RS08860	MEALZ_RS08860	ATP-dependent metalloprotease	515.219	1255.67	1.2852	2.72779	0.0004	0.00346925	yes
MEALZ_RS08865	MEALZ_RS08865	phosphoglucosamine mutase	152.341	259.072	0.766044	2.12282	0.0033	0.0200134	yes
MEALZ_RS08870	MEALZ_RS08870	triose-phosphate isomerase	3130.11	966.7	-1.69508	-3.46121	5e-05	0.000546477	yes
MEALZ_RS08875	MEALZ_RS08875	preprotein translocase subunit SecG	1667.79	862.665	-0.951064	-2.38328	0.0013	0.00937907	yes
MEALZ_RS08880	MEALZ_RS08880	tRNA-Leu	0	0	0	0	1	1	no
MEALZ_RS08890	MEALZ_RS08890	MBL fold metallo-hydrolase	109.511	123.007	0.167666	0.467136	0.50705	0.718276	no
MEALZ_RS08895	MEALZ_RS08895	poly(3-hydroxybutyrate) depolymerase	337.791	390.32	0.208527	0.56745	0.4118	0.637539	no
MEALZ_RS08900	MEALZ_RS08900	hypothetical protein	298.573	364.445	0.28762	0.8192	0.2362	0.458419	no
MEALZ_RS08905	MEALZ_RS08905	ethyl tert-butyl ether degradation protein EthD	321.462	355.359	0.144633	0.402848	0.56585	0.760691	no
MEALZ_RS08910	MEALZ_RS08910	LysR family transcriptional regulator	87.4099	127.471	0.544298	1.57131	0.02665	0.101205	no
MEALZ_RS08915	MEALZ_RS08915	peptide deformylase	68.2863	94.3827	0.466925	1.21399	0.0895	0.239996	no
MEALZ_RS08920	MEALZ_RS08920	hypothetical protein	170.269	264.609	0.636047	1.82943	0.00985	0.0461919	yes
MEALZ_RS08925	MEALZ_RS08925	monofunctional biosynthetic peptidoglycan transglycosylase	36.7107	34.1227	-0.105468	-0.261846	0.70795	0.848224	no
MEALZ_RS08935	MEALZ_RS08935	2OG-Fe(II) oxygenase	129.128	59.6704	-1.11371	-2.97107	5e-05	0.000546477	yes
MEALZ_RS08940	MEALZ_RS08940	50S rRNA methyltransferase	159.799	120.975	-0.401549	-1.14261	0.1052	0.26955	no
MEALZ_RS08945	MEALZ_RS08945	hypothetical protein	75.1386	88.2631	0.232256	0.665509	0.34175	0.56806	no
MEALZ_RS08950	MEALZ_RS08950	fumarate hydratase	118.864	131.787	0.148895	0.422738	0.55315	0.750119	no
MEALZ_RS08955	MEALZ_RS08955	response regulator	72.1016	81.2258	0.171907	0.428826	0.5464	0.746187	no
MEALZ_RS08970	MEALZ_RS08970	hydroxylamine reductase	414.133	386.763	-0.0986431	-0.187593	0.7833	0.889542	no
MEALZ_RS08975	MEALZ_RS08975	hydroxylamine oxidation protein HaoB	338.245	283.194	-0.256278	-0.295791	0.68055	0.833736	no
MEALZ_RS08980	MEALZ_RS08980	hypothetical protein	222.17	229.324	0.0457237	0.11729	0.86685	0.933109	no
MEALZ_RS08985	MEALZ_RS08985	PilZ domain-containing protein	337.281	245.585	-0.45773	-1.26774	0.07455	0.213689	no
MEALZ_RS08990	MEALZ_RS08990	pterin dehydratase	323.7	265.723	-0.284734	-0.816164	0.2501	0.473991	no
MEALZ_RS08995	MEALZ_RS08995	hypothetical protein	75.9772	99.0144	0.382072	0.988259	0.15995	0.357781	no
MEALZ_RS09000	MEALZ_RS09000	phosphoenolpyruvate synthase	238.437	259.858	0.124116	0.310915	0.65345	0.816976	no
MEALZ_RS09005	MEALZ_RS09005	hypothetical protein	29.4476	31.338	0.0897639	0.238818	0.73435	0.866989	no
MEALZ_RS09010	MEALZ_RS09010	peptidyl-prolyl cis-trans isomerase	764.144	607.298	-0.331441	-0.83619	0.2374	0.459642	no
MEALZ_RS09015	MEALZ_RS09015	cell division protein BolA	729.383	419.728	-0.797221	-1.43877	0.04505	0.147833	no
MEALZ_RS09020	MEALZ_RS09020	hypothetical protein	542.953	418.63	-0.375152	-0.682299	0.3226	0.550824	no
MEALZ_RS09025	MEALZ_RS09025	septation protein A	608.122	505.908	-0.265486	-0.742744	0.2892	0.515486	no
MEALZ_RS09030	MEALZ_RS09030	hypothetical protein	767.247	591.351	-0.375676	-1.07501	0.13085	0.315553	no
MEALZ_RS09035	MEALZ_RS09035	deoxycytidine triphosphate deaminase	887.596	1083.69	0.287978	0.431794	0.53705	0.737712	no
MEALZ_RS09040	MEALZ_RS09040	ubiquinone biosynthesis protein UbiE	424.855	529.452	0.317531	0.675673	0.33335	0.559468	no
MEALZ_RS09045	MEALZ_RS09045	gamma-glutamyl-phosphate reductase	201.596	290.12	0.525183	1.43644	0.04185	0.139258	no
MEALZ_RS09050	MEALZ_RS09050	nicotinate-nicotinamide nucleotide adenylyltransferase	127.125	181.427	0.513142	1.48046	0.03595	0.125096	no
MEALZ_RS09055	MEALZ_RS09055	ribosome silencing factor RsfS	535.061	641.663	0.262114	0.751421	0.28775	0.514404	no
MEALZ_RS09060	MEALZ_RS09060	hypothetical protein	109.466	156.955	0.519864	1.40866	0.04555	0.148747	no
MEALZ_RS09065	MEALZ_RS09065	hypothetical protein	138.836	135.6	-0.0340267	-0.069454	0.92565	0.962059	no
MEALZ_RS09070	MEALZ_RS09070	twitching motility protein PilT	55.0812	51.1062	-0.108064	-0.206904	0.76455	0.882608	no
MEALZ_RS09075	MEALZ_RS09075	DUF2191 domain-containing protein	169.853	222.826	0.391636	0.572351	0.4223	0.648073	no
MEALZ_RS09080	MEALZ_RS09080	transcriptional regulator	88.7452	165.354	0.897815	2.22146	0.0024	0.0154867	yes
MEALZ_RS09085	MEALZ_RS09085	ArsC family transcriptional regulator	73.2204	230.628	1.65525	4.33715	5e-05	0.000546477	yes
MEALZ_RS09090	MEALZ_RS09090	arsenical-resistance protein	33.3449	98.297	1.55968	4.21994	5e-05	0.000546477	yes
MEALZ_RS09095	MEALZ_RS09095	arsenical resistance operon transcriptional repressor ArsD	52.3441	96.3907	0.880866	2.00263	0.00545	0.0293456	yes
MEALZ_RS09100	MEALZ_RS09100	arsenical pump-driving ATPase	39.0941	53.9633	0.465028	1.33585	0.0608	0.184227	no
MEALZ_RS09105	MEALZ_RS09105	AI-2E family transporter	78.8148	130.102	0.723101	2.08641	0.00325	0.0197995	yes
MEALZ_RS09110	MEALZ_RS09110	2-alkenal reductase	59.4011	45.7307	-0.377327	-1.0568	0.13605	0.32219	no
MEALZ_RS09115	MEALZ_RS09115	hypothetical protein	94.9171	61.2868	-0.631091	-1.70694	0.01405	0.0608632	no
MEALZ_RS09120	MEALZ_RS09120	pyruvate kinase	17.5357	19.5884	0.159706	0.421159	0.55145	0.749461	no
MEALZ_RS09125	MEALZ_RS09125	phosphate ABC transporter substrate-binding protein	9.73861	10.9414	0.16801	0.366449	0.6069	0.790268	no
MEALZ_RS09130	MEALZ_RS09130	phosphate ABC transporter permease subunit PstC	11.1598	12.5069	0.164407	0.295025	0.6753	0.829572	no
MEALZ_RS09135	MEALZ_RS09135	phosphate ABC transporter, permease protein PstA	9.15249	10.0427	0.133915	0.205463	0.7699	0.884869	no
MEALZ_RS09140	MEALZ_RS09140	phosphate ABC transporter ATP-binding protein	15.2346	12.7209	-0.26015	-0.569046	0.4216	0.647245	no
MEALZ_RS09145	MEALZ_RS09145	phosphate transport system regulatory protein PhoU	18.8586	16.6632	-0.178553	-0.3881	0.58075	0.771464	no
MEALZ_RS09150	MEALZ_RS09150	hypothetical protein	3.38362	5.3164	0.651881	0.621443	0.51805	0.724444	no
MEALZ_RS09155	MEALZ_RS09155	hypothetical protein	230.35	217.843	-0.0805388	-0.219721	0.75385	0.876919	no
MEALZ_RS09160	MEALZ_RS09160	GTPase	54.2247	75.7319	0.481951	1.40038	0.0498	0.159147	no
MEALZ_RS09165	MEALZ_RS09165	SAM-dependent methyltransferase	66.1144	85.1703	0.365386	1.04858	0.143	0.33202	no
MEALZ_RS09170	MEALZ_RS09170	hypothetical protein	90.7032	68.6242	-0.402435	-0.964053	0.17155	0.374992	no
MEALZ_RS09175	MEALZ_RS09175	MarR family transcriptional regulator	113.266	200.48	0.823752	2.26263	0.0017	0.0117198	yes
MEALZ_RS09180	MEALZ_RS09180	hypothetical protein	114.764	76.074	-0.593194	-1.66534	0.0193	0.078228	no
MEALZ_RS09185	MEALZ_RS09185	apolipoprotein acyltransferase	120.321	46.1021	-1.38399	-3.72276	5e-05	0.000546477	yes
MEALZ_RS09190	MEALZ_RS09190	agmatine deiminase	76.1832	72.9519	-0.0625261	-0.177498	0.7981	0.897891	no
MEALZ_RS09195	MEALZ_RS09195	DNA repair protein RecN	90.8548	93.8131	0.0462262	0.131563	0.84765	0.924906	no
MEALZ_RS09200	MEALZ_RS09200	inorganic polyphosphate/ATP-NAD kinase	93.1284	136.456	0.551148	1.59598	0.024	0.0936093	no
MEALZ_RS09205	MEALZ_RS09205	heat-inducible transcriptional repressor HrcA	132.321	193.526	0.548485	1.54001	0.03075	0.111124	no
MEALZ_RS09210	MEALZ_RS09210	nucleotide exchange factor GrpE	159.064	329.656	1.05136	3.01835	5e-05	0.000546477	yes
MEALZ_RS09215	MEALZ_RS09215	molecular chaperone DnaK	263.399	914.414	1.7956	4.14081	5e-05	0.000546477	yes
MEALZ_RS09220	MEALZ_RS09220	molecular chaperone DnaJ	232.017	908.646	1.96949	4.96893	5e-05	0.000546477	yes
MEALZ_RS09225	MEALZ_RS09225	4-hydroxy-tetrahydrodipicolinate reductase	266.795	927.164	1.79709	4.73479	5e-05	0.000546477	yes
MEALZ_RS09230	MEALZ_RS09230	hypothetical protein	406.292	31.0664	-3.70909	-6.76675	5e-05	0.000546477	yes
MEALZ_RS09235	MEALZ_RS09235	formate dehydrogenase subunit alpha	1295.52	218.568	-2.56738	-5.46139	5e-05	0.000546477	yes
MEALZ_RS09240	MEALZ_RS09240	NADH-quinone oxidoreductase subunit F	1981.84	261.468	-2.92213	-6.30126	5e-05	0.000546477	yes
MEALZ_RS09245	MEALZ_RS09245	LysR family transcriptional regulator	126.3	269.693	1.09446	3.1525	5e-05	0.000546477	yes
MEALZ_RS09250	MEALZ_RS09250	MBL fold metallo-hydrolase	177.356	352.143	0.98951	2.75848	5e-05	0.000546477	yes
MEALZ_RS09255	MEALZ_RS09255	quinoprotein dehydrogenase-associated SoxYZ-likecarrier	216.73	233.083	0.104941	0.299471	0.6704	0.826568	no
MEALZ_RS09260	MEALZ_RS09260	hypothetical protein	174.777	182.425	0.061795	0.179463	0.80255	0.90058	no
MEALZ_RS09265	MEALZ_RS09265	hypothetical protein	364.174	305.69	-0.252559	-0.726852	0.30055	0.526409	no
MEALZ_RS09270	MEALZ_RS09270	hypothetical protein	184.052	271.398	0.560296	1.60768	0.0238	0.0930091	no
MEALZ_RS09275	MEALZ_RS09275	molybdenum cofactor guanylyltransferase	82.8974	91.8026	0.147208	0.270269	0.7014	0.844609	no
MEALZ_RS09280	MEALZ_RS09280	formate dehydrogenase	71.1691	90.3404	0.34412	0.766434	0.2705	0.49417	no
MEALZ_RS09285	MEALZ_RS09285	topoisomerase II	114.412	299.569	1.38864	3.15029	5e-05	0.000546477	yes
MEALZ_RS09290	MEALZ_RS09290	zinc metalloprotease HtpX	351.726	1091.42	1.63368	4.18499	5e-05	0.000546477	yes
MEALZ_RS09295	MEALZ_RS09295	sorbosone dehydrogenase	171.832	291.129	0.760656	2.11232	0.00235	0.0152128	yes
MEALZ_RS09300	MEALZ_RS09300	ADP-ribose pyrophosphatase	403.399	534.192	0.40515	1.13544	0.10355	0.266977	no
MEALZ_RS09305	MEALZ_RS09305	membrane protein	137.237	476.875	1.79695	4.90588	5e-05	0.000546477	yes
MEALZ_RS09310	MEALZ_RS09310	Vi polysaccharide biosynthesis protein VipA/TviB	418.75	274.602	-0.608745	-1.61824	0.0202	0.081304	no
MEALZ_RS09315	MEALZ_RS09315	NAD-dependent epimerase	262.711	203.4	-0.369158	-1.04115	0.13815	0.325443	no
MEALZ_RS09320	MEALZ_RS09320	four helix bundle protein	307.196	188.045	-0.708083	-1.97403	0.0061	0.0321166	yes
MEALZ_RS09325	MEALZ_RS09325	sugar transferase	162.211	137.444	-0.239027	-0.682979	0.3321	0.5587	no
MEALZ_RS09330	MEALZ_RS09330	amidotransferase 1, exosortase A system-associated	303.537	290.267	-0.0644908	-0.163675	0.816	0.908093	no
MEALZ_RS09335	MEALZ_RS09335	hypothetical protein	1120.06	2251.83	1.00753	2.46537	0.00065	0.00519099	yes
MEALZ_RS09340	MEALZ_RS09340	HPr-rel-A system PqqD family protein	430.574	900.115	1.06385	1.14766	0.10655	0.272317	no
MEALZ_RS09345	MEALZ_RS09345	HprK-related kinase A	271.488	675.544	1.31516	3.0616	0.0001	0.00102101	yes
MEALZ_RS09350	MEALZ_RS09350	hypothetical protein	116.206	286.524	1.30197	3.62821	5e-05	0.000546477	yes
MEALZ_RS09360	MEALZ_RS09360	hypothetical protein	76.1167	120.372	0.661209	1.91632	0.0064	0.0330489	yes
MEALZ_RS09365	MEALZ_RS09365	sensor histidine kinase	29.8547	53.8677	0.851461	1.60233	0.02495	0.0964749	no
MEALZ_RS09370	MEALZ_RS09370	hypothetical protein	118.769	165.838	0.481623	0.857458	0.2276	0.451534	no
MEALZ_RS09380	MEALZ_RS09380	proline--tRNA ligase	136.632	131.826	-0.0516606	-0.144319	0.83955	0.920834	no
MEALZ_RS09385	MEALZ_RS09385	hypothetical protein	1586.4	986.167	-0.685851	-1.86368	0.0076	0.0378873	yes
MEALZ_RS09390	MEALZ_RS09390	hypothetical protein	5.21596	3.0556	-0.771479	-0.032412	0.71675	0.854717	no
MEALZ_RS09395	MEALZ_RS09395	(Fe-S)-cluster assembly protein	851.288	501.248	-0.764122	-1.86339	0.00765	0.0379956	yes
MEALZ_RS09400	MEALZ_RS09400	MFS transporter	181.221	184.047	0.0223291	0.0617667	0.93095	0.964429	no
MEALZ_RS09405	MEALZ_RS09405	single-stranded DNA-binding protein	689.445	535.392	-0.364838	-1.02192	0.144	0.333382	no
MEALZ_RS09410	MEALZ_RS09410	flagellar motor protein PomA	181.62	177.229	-0.0353075	-0.101338	0.8876	0.945308	no
MEALZ_RS09415	MEALZ_RS09415	flagellar motor protein MotB	194.192	226.167	0.219902	0.625437	0.37095	0.599616	no
MEALZ_RS09420	MEALZ_RS09420	pilus biosynthesis protein PilZ	98.677	113.637	0.203649	0.559996	0.42295	0.648824	no
MEALZ_RS09425	MEALZ_RS09425	bifunctional biotin--[acetyl-CoA-carboxylase] synthetase/biotin operon repressor	128.598	140.448	0.127168	0.2532	0.71885	0.855941	no
MEALZ_RS09430	MEALZ_RS09430	type III pantothenate kinase	133.941	125.323	-0.0959415	-0.183507	0.79005	0.894016	no
MEALZ_RS09435	MEALZ_RS09435	hypothetical protein	98.6991	75.8957	-0.379018	-1.06169	0.13255	0.318199	no
MEALZ_RS09440	MEALZ_RS09440	D-alanyl-D-alanine endopeptidase	235.47	191.868	-0.295429	-0.836107	0.2392	0.461576	no
MEALZ_RS09445	MEALZ_RS09445	hypothetical protein	50.601	51.7948	0.0336415	0.0950125	0.8903	0.945885	no
MEALZ_RS09450	MEALZ_RS09450	hypothetical protein	81.9335	85.6907	0.0646865	0.179068	0.7919	0.894078	no
MEALZ_RS09455	MEALZ_RS09455	SIMPL domain-containing protein	166.837	153.336	-0.121736	-0.355149	0.6126	0.794155	no
MEALZ_RS09460	MEALZ_RS09460	phosphopeptide-binding protein	160.994	121.859	-0.401795	-1.12392	0.1122	0.282235	no
MEALZ_RS09465	MEALZ_RS09465	type VI secretion protein	257.431	138.352	-0.895849	-1.0127	0.1528	0.348356	no
MEALZ_RS09470	MEALZ_RS09470	hypothetical protein	157.049	84.8856	-0.887625	-0.760858	0.26435	0.488336	no
MEALZ_RS09475	MEALZ_RS09475	hypothetical protein	142.241	56.8633	-1.32276	-1.80024	0.01325	0.058274	no
MEALZ_RS09490	MEALZ_RS09490	hypothetical protein	424.945	140.925	-1.59235	-4.35345	5e-05	0.000546477	yes
MEALZ_RS09495	MEALZ_RS09495	type VI secretion system-associated protein	985.166	216.575	-2.1855	-6.06315	5e-05	0.000546477	yes
MEALZ_RS09500	MEALZ_RS09500	type VI secretion protein EvpB	794.963	149.554	-2.41022	-6.03321	5e-05	0.000546477	yes
MEALZ_RS09505	MEALZ_RS09505	hypothetical protein	2178.07	195.182	-3.48016	-9.09196	5e-05	0.000546477	yes
MEALZ_RS09510	MEALZ_RS09510	virulence protein SciE type	559.017	113.694	-2.29774	-6.3578	5e-05	0.000546477	yes
MEALZ_RS09515	MEALZ_RS09515	hypothetical protein	348.285	70.8109	-2.29822	-6.16697	5e-05	0.000546477	yes
MEALZ_RS09520	MEALZ_RS09520	type VI secretion system protein ImpG	182.072	58.356	-1.64155	-3.3534	5e-05	0.000546477	yes
MEALZ_RS09525	MEALZ_RS09525	type VI secretion protein	238.486	82.3533	-1.53401	-2.57064	0.00035	0.00306193	yes
MEALZ_RS09530	MEALZ_RS09530	ClpV1 family T6SS ATPase	250.862	60.0462	-2.06275	-5.43972	5e-05	0.000546477	yes
MEALZ_RS09535	MEALZ_RS09535	hypothetical protein	611.62	169.199	-1.85391	-5.19091	5e-05	0.000546477	yes
MEALZ_RS09540	MEALZ_RS09540	hypothetical protein	385.992	119.687	-1.68931	-4.74891	5e-05	0.000546477	yes
MEALZ_RS09545	MEALZ_RS09545	type VI secretion protein ImpA	366.512	112.24	-1.70728	-4.38839	5e-05	0.000546477	yes
MEALZ_RS09550	MEALZ_RS09550	hypothetical protein	137.435	64.5876	-1.08942	-2.92532	0.0001	0.00102101	yes
MEALZ_RS09555	MEALZ_RS09555	type VI secretion protein	220.753	93.8344	-1.23424	-2.97022	0.00015	0.00145771	yes
MEALZ_RS09560	MEALZ_RS09560	type VI secretion protein ImpA	156.778	69.1442	-1.18104	-3.26242	5e-05	0.000546477	yes
MEALZ_RS09565	MEALZ_RS09565	hypothetical protein	80.7461	47.7933	-0.756584	-1.86326	0.0079	0.0390929	yes
MEALZ_RS09570	MEALZ_RS09570	hypothetical protein	80.2377	43.4421	-0.885186	-2.49527	0.0005	0.00417495	yes
MEALZ_RS09575	MEALZ_RS09575	hypothetical protein	261.484	122.026	-1.09954	-2.32938	0.0015	0.0105946	yes
MEALZ_RS09580	MEALZ_RS09580	3-oxoacyl-ACP synthase	67.6992	28.2153	-1.26266	-2.22559	0.0027	0.0170943	yes
MEALZ_RS09585	MEALZ_RS09585	hypothetical protein	95.7695	36.2066	-1.40331	-3.05304	5e-05	0.000546477	yes
MEALZ_RS09590	MEALZ_RS09590	hypothetical protein	169.849	68.6684	-1.30654	-3.62848	5e-05	0.000546477	yes
MEALZ_RS09600	MEALZ_RS09600	integrase	0	0	0	0	1	1	no
MEALZ_RS09605	MEALZ_RS09605	hypothetical protein	32.4214	15.5776	-1.05747	-1.78619	0.01425	0.0615973	no
MEALZ_RS09610	MEALZ_RS09610	hypothetical protein	41.522	28.1341	-0.561557	-1.299	0.0675	0.199142	no
MEALZ_RS09615	MEALZ_RS09615	hypothetical protein	162.068	170.091	0.0697041	0.196711	0.7785	0.888344	no
MEALZ_RS09620	MEALZ_RS09620	non-specific protein-tyrosine kinase	70.2585	52.2447	-0.427388	-1.22242	0.0835	0.230181	no
MEALZ_RS09625	MEALZ_RS09625	serine/threonine protein kinase	69.3671	40.694	-0.769436	-2.19012	0.0022	0.0144505	yes
MEALZ_RS09630	MEALZ_RS09630	hypothetical protein	122.007	54.7326	-1.15649	-2.02683	0.00715	0.0361806	yes
MEALZ_RS09635	MEALZ_RS09635	histidine kinase	128.969	106.461	-0.276708	-0.744217	0.28375	0.510649	no
MEALZ_RS09640	MEALZ_RS09640	FAD-dependent pyridine nucleotide-disulfide oxidoreductase	389.147	478.231	0.297394	0.788802	0.257	0.482758	no
MEALZ_RS09645	MEALZ_RS09645	rubredoxin	712.552	759.041	0.0911821	0.213276	0.76335	0.881865	no
MEALZ_RS09650	MEALZ_RS09650	hydrogenase maturation nickel metallochaperone HypA	129.6	154.582	0.254303	0.492633	0.49795	0.71059	no
MEALZ_RS09655	MEALZ_RS09655	hydrogenase assembly protein HypC	300.473	434.516	0.532176	1.02079	0.13915	0.327035	no
MEALZ_RS09660	MEALZ_RS09660	nickel-iron hydrogenase accessory protein	213.748	311.257	0.542197	1.56633	0.0254	0.0975602	no
MEALZ_RS09665	MEALZ_RS09665	hydrogenase expression/formation protein HypE	67.4835	66.5937	-0.0191489	-0.0541693	0.9378	0.967219	no
MEALZ_RS09670	MEALZ_RS09670	DNA-binding response regulator	7.34039	9.09161	0.308678	0.564319	0.4144	0.639754	no
MEALZ_RS09675	MEALZ_RS09675	sulfate transporter	3.33942	1.65789	-1.01025	-0.493488	0.3244	0.552261	no
MEALZ_RS09680	MEALZ_RS09680	hypothetical protein	1.79738	1.32748	-0.437205	-0.365948	0.58935	0.777708	no
MEALZ_RS09685	MEALZ_RS09685	carbamoyltransferase HypF	36.0594	30.7235	-0.231034	-0.667173	0.34585	0.571177	no
MEALZ_RS09690	MEALZ_RS09690	hydrogenase formation protein HypD	133.431	175.126	0.392299	1.1087	0.1168	0.289647	no
MEALZ_RS09695	MEALZ_RS09695	hydrogenase accessory protein HypB	476.4	620.96	0.382327	1.00891	0.14905	0.341739	no
MEALZ_RS09700	MEALZ_RS09700	lactoylglutathione lyase	253.413	196.039	-0.370354	-1.05334	0.1356	0.321691	no
MEALZ_RS09705	MEALZ_RS09705	hypothetical protein	615.9	225.211	-1.45142	-4.06736	5e-05	0.000546477	yes
MEALZ_RS09710	MEALZ_RS09710	class V aminotransferase	201.26	144.394	-0.479052	-1.33756	0.05715	0.176347	no
MEALZ_RS09715	MEALZ_RS09715	metallophosphoesterase	99.0461	122.096	0.301843	0.849691	0.2295	0.452603	no
MEALZ_RS09720	MEALZ_RS09720	hypothetical protein	16.4348	16.6041	0.0147878	0.016298	0.93395	0.965955	no
MEALZ_RS09725	MEALZ_RS09725	hypothetical protein	543.926	170.885	-1.67039	-4.54941	5e-05	0.000546477	yes
MEALZ_RS09730	MEALZ_RS09730	hypothetical protein	3550.29	2272.93	-0.643379	-1.4898	0.03805	0.129608	no
MEALZ_RS09735	MEALZ_RS09735	ATP-dependent helicase	130.436	156.331	0.261263	0.662628	0.3401	0.566085	no
MEALZ_RS09740	MEALZ_RS09740	exosortase system-associated protein, TIGR04073 family	1731.16	2419.48	0.482957	1.27147	0.0733	0.211307	no
MEALZ_RS09745	MEALZ_RS09745	SAM-dependent methyltransferase	24.7594	33.8586	0.451545	0.444894	0.52045	0.726038	no
MEALZ_RS09750	MEALZ_RS09750	FAD-dependent oxidoreductase	75.1012	96.3096	0.358843	0.965317	0.1669	0.368826	no
MEALZ_RS09755	MEALZ_RS09755	type III effector	177.38	239.064	0.430554	1.1683	0.0991	0.258519	no
MEALZ_RS09760	MEALZ_RS09760	hypothetical protein	29.3158	23.6781	-0.308125	-0.456782	0.5154	0.72262	no
MEALZ_RS09765	MEALZ_RS09765	SsrA-binding protein	212.795	243.973	0.19726	0.565696	0.42835	0.653703	no
MEALZ_RS09770	MEALZ_RS09770	sodium-dependent transporter	232.94	300.059	0.365287	0.985217	0.1597	0.357643	no
MEALZ_RS09775	MEALZ_RS09775	ubiquinone-binding protein	452.594	596.904	0.399281	1.03079	0.13865	0.32624	no
MEALZ_RS09780	MEALZ_RS09780	protein RnfH	203.641	256.743	0.334297	0.373764	0.59155	0.779222	no
MEALZ_RS09785	MEALZ_RS09785	small protein A	166.125	70.4954	-1.23667	-3.24029	5e-05	0.000546477	yes
MEALZ_RS09790	MEALZ_RS09790	transcriptional repressor	284.394	299.776	0.0759954	0.217963	0.75875	0.878564	no
MEALZ_RS09795	MEALZ_RS09795	cell division protein FtsX	301.848	336.369	0.156221	0.353092	0.61145	0.793174	no
MEALZ_RS09800	MEALZ_RS09800	lipoprotein releasing system, ATP-binding protein	190.437	224.41	0.236822	0.283718	0.68675	0.837375	no
MEALZ_RS09805	MEALZ_RS09805	ATP-binding protein	247.11	263.238	0.0912119	0.264378	0.7085	0.848391	no
MEALZ_RS09810	MEALZ_RS09810	DNA internalization-related competence protein ComEC/Rec2	45.4424	69.9436	0.622152	1.7595	0.0143	0.0617472	no
MEALZ_RS09815	MEALZ_RS09815	transcriptional regulator	185.899	1271.85	2.77434	7.55505	5e-05	0.000546477	yes
MEALZ_RS09820	MEALZ_RS09820	Fe-S cluster assembly protein SufB	267.69	1264.81	2.24028	4.62785	5e-05	0.000546477	yes
MEALZ_RS09825	MEALZ_RS09825	toxin HicA	204.588	1152.46	2.49392	1.1789	0.0602	0.183097	no
MEALZ_RS09830	MEALZ_RS09830	HicB family protein	100.5	525.873	2.38751	0.62083	0.3803	0.608873	no
MEALZ_RS09835	MEALZ_RS09835	ABC transporter ATP-binding protein	149.132	963.183	2.69122	7.14787	5e-05	0.000546477	yes
MEALZ_RS09840	MEALZ_RS09840	Fe-S cluster assembly protein SufD	107.36	796.859	2.89186	7.39707	5e-05	0.000546477	yes
MEALZ_RS09845	MEALZ_RS09845	hypothetical protein	86.8979	66.1328	-0.393955	-1.03069	0.1395	0.327476	no
MEALZ_RS09850	MEALZ_RS09850	cysteine sulfinate desulfinase	128.896	417.797	1.69659	3.8609	5e-05	0.000546477	yes
MEALZ_RS09855	MEALZ_RS09855	iron-sulfur cluster assembly scaffold protein	217.542	482.156	1.14821	1.54513	0.029	0.107497	no
MEALZ_RS09860	MEALZ_RS09860	hypothetical protein	160.61	331.87	1.04706	2.9942	5e-05	0.000546477	yes
MEALZ_RS09865	MEALZ_RS09865	ferredoxin	172.496	389.412	1.17473	3.16181	5e-05	0.000546477	yes
MEALZ_RS09875	MEALZ_RS09875	lysine--tRNA ligase	234.899	305.393	0.378626	1.00801	0.14375	0.333111	no
MEALZ_RS09880	MEALZ_RS09880	hypothetical protein	94.891	144.757	0.609293	1.67018	0.0187	0.0761789	no
MEALZ_RS09885	MEALZ_RS09885	hypothetical protein	44.5525	73.7038	0.726231	2.03594	0.00455	0.0256645	yes
MEALZ_RS09890	MEALZ_RS09890	hypothetical protein	222.505	149.971	-0.569156	-1.56415	0.0264	0.10073	no
MEALZ_RS09895	MEALZ_RS09895	hypothetical protein	57.8338	14.0636	-2.03995	-3.28105	0.0005	0.00417495	yes
MEALZ_RS09900	MEALZ_RS09900	hypothetical protein	63.8595	28.3584	-1.17113	-1.21024	0.0727	0.209878	no
MEALZ_RS09905	MEALZ_RS09905	GGDEF domain-containing protein	95.3225	76.4933	-0.317483	-0.78066	0.2579	0.483286	no
MEALZ_RS09910	MEALZ_RS09910	PEP-CTERM/exosortase system-associated acyltransferase	156.316	64.5622	-1.2757	-3.50437	5e-05	0.000546477	yes
MEALZ_RS09915	MEALZ_RS09915	SAM-dependent methyltransferase	94.8019	25.834	-1.87565	-4.8204	5e-05	0.000546477	yes
MEALZ_RS09920	MEALZ_RS09920	hypothetical protein	170.008	106.65	-0.67272	-1.93337	0.00695	0.0353014	yes
MEALZ_RS09925	MEALZ_RS09925	type 4 fimbrial biogenesis protein PilZ	154.369	121.491	-0.345529	-0.877266	0.2055	0.421762	no
MEALZ_RS09930	MEALZ_RS09930	DNA polymerase III subunit delta'	58.0145	55.7248	-0.0580936	-0.0677157	0.9231	0.960739	no
MEALZ_RS09935	MEALZ_RS09935	dTMP kinase	57.8997	69.4668	0.262767	0.232212	0.75075	0.876265	no
MEALZ_RS09940	MEALZ_RS09940	aminodeoxychorismate lyase	56.9964	93.4635	0.713533	0.882761	0.2167	0.436539	no
MEALZ_RS09945	MEALZ_RS09945	aminodeoxychorismate lyase	138.716	189.737	0.451866	0.807809	0.25155	0.475845	no
MEALZ_RS09950	MEALZ_RS09950	beta-ketoacyl-[acyl-carrier-protein] synthase II	561.21	411.35	-0.448174	-1.10899	0.1112	0.28077	no
MEALZ_RS09955	MEALZ_RS09955	acyl carrier protein	5133.43	2904.71	-0.82153	-2.25156	0.00195	0.0131731	yes
MEALZ_RS09960	MEALZ_RS09960	beta-ketoacyl-ACP reductase	372.822	309.926	-0.266562	-0.372302	0.5893	0.777708	no
MEALZ_RS09965	MEALZ_RS09965	malonyl CoA-acyl carrier protein transacylase	514.773	492.701	-0.0632236	-0.127794	0.85185	0.927372	no
MEALZ_RS09970	MEALZ_RS09970	ketoacyl-ACP synthase III	537.121	517.071	-0.0548834	-0.0850734	0.8926	0.947023	no
MEALZ_RS09975	MEALZ_RS09975	phosphate acyltransferase	437.418	239.265	-0.870404	-1.14016	0.1316	0.316672	no
MEALZ_RS09980	MEALZ_RS09980	metal-binding protein	2938.6	3115.58	0.0843723	0.161644	0.8216	0.911809	no
MEALZ_RS09985	MEALZ_RS09985	septum formation protein Maf	61.3718	58.482	-0.0695844	-0.177155	0.79945	0.898601	no
MEALZ_RS09990	MEALZ_RS09990	HDOD domain-containing protein	215.138	216.125	0.00660404	0.0183399	0.97975	0.98808	no
MEALZ_RS09995	MEALZ_RS09995	lytic transglycosylase	267.962	298.312	0.154793	0.440461	0.5276	0.730453	no
MEALZ_RS10000	MEALZ_RS10000	DNA mismatch repair protein MutS	371.737	289.728	-0.359584	-0.912207	0.1866	0.396087	no
MEALZ_RS10005	MEALZ_RS10005	hypothetical protein	334.385	211.445	-0.66123	-0.230938	0.79155	0.894078	no
MEALZ_RS10010	MEALZ_RS10010	GTP cyclohydrolase I	819.492	425.685	-0.944943	-2.58555	0.0003	0.00267086	yes
MEALZ_RS10015	MEALZ_RS10015	tRNA dihydrouridine(20/20a) synthase DusA	133.114	118.312	-0.170067	-0.48509	0.4958	0.70953	no
MEALZ_RS10020	MEALZ_RS10020	gamma carbonic anhydrase family protein	244.201	197.664	-0.305021	-0.875919	0.21435	0.432886	no
MEALZ_RS10025	MEALZ_RS10025	membrane protein	115.017	88.1969	-0.383049	-1.10775	0.1143	0.285504	no
MEALZ_RS10030	MEALZ_RS10030	hypothetical protein	86.4935	66.9434	-0.369648	-0.983286	0.15935	0.357231	no
MEALZ_RS10035	MEALZ_RS10035	hypothetical protein	52.8535	62.6849	0.246118	0.489734	0.48935	0.704587	no
MEALZ_RS10040	MEALZ_RS10040	general secretion pathway protein	293.153	194.186	-0.594215	-1.66777	0.02	0.0805794	no
MEALZ_RS10045	MEALZ_RS10045	hypothetical protein	128.591	114.975	-0.161469	-0.452616	0.5229	0.727945	no
MEALZ_RS10050	MEALZ_RS10050	histidine kinase	190.718	135.543	-0.492693	-1.38146	0.0524	0.164843	no
MEALZ_RS10055	MEALZ_RS10055	histidine kinase	138.276	111.025	-0.316668	-0.874906	0.21735	0.437411	no
MEALZ_RS10060	MEALZ_RS10060	cyclic nucleotide-binding protein	97.644	87.7282	-0.154491	-0.427602	0.54895	0.747964	no
MEALZ_RS10065	MEALZ_RS10065	oligopeptidase A	182.591	103.042	-0.825388	-1.79402	0.01085	0.0498383	yes
MEALZ_RS10070	MEALZ_RS10070	3-polyprenyl-4-hydroxybenzoate decarboxylase	118.84	73.0493	-0.702079	-1.03774	0.14245	0.331124	no
MEALZ_RS10075	MEALZ_RS10075	hypothetical protein	65.8413	110.327	0.744722	1.83568	0.0099	0.0463725	yes
MEALZ_RS10080	MEALZ_RS10080	gamma-glutamyltransferase	30.1893	49.9367	0.726062	2.04619	0.00445	0.0252062	yes
MEALZ_RS10085	MEALZ_RS10085	transposase	26.8896	20.584	-0.385526	-0.833899	0.2312	0.453933	no
MEALZ_RS10090	MEALZ_RS10090	hypothetical protein	267.689	316.274	0.240616	0.628821	0.36485	0.593323	no
MEALZ_RS10095	MEALZ_RS10095	chemotaxis protein CheW	24.8276	21.6769	-0.195786	-0.425796	0.53535	0.73638	no
MEALZ_RS10100	MEALZ_RS10100	chemotaxis protein	35.7627	31.5247	-0.181975	-0.475512	0.49595	0.70953	no
MEALZ_RS10110	MEALZ_RS10110	hypothetical protein	183.017	56.0101	-1.70822	-4.42625	5e-05	0.000546477	yes
MEALZ_RS10115	MEALZ_RS10115	sensor histidine kinase	133.689	104.222	-0.359219	-0.89502	0.20005	0.413957	no
MEALZ_RS10120	MEALZ_RS10120	DNA-binding response regulator	86.2978	62.1733	-0.473028	-0.54105	0.44595	0.669838	no
MEALZ_RS10125	MEALZ_RS10125	hypothetical protein	276.735	557.429	1.01028	2.74956	0.00025	0.00229148	yes
MEALZ_RS10130	MEALZ_RS10130	ATPase AAA	65.4722	266.456	2.02494	5.40907	5e-05	0.000546477	yes
MEALZ_RS10135	MEALZ_RS10135	hypothetical protein	58.1931	56.1826	-0.0507229	-0.121763	0.85865	0.930897	no
MEALZ_RS10140	MEALZ_RS10140	DNA invertase	49.9864	52.9062	0.0819032	0.202918	0.7709	0.885354	no
MEALZ_RS10145	MEALZ_RS10145	hypothetical protein	31.8607	19.4697	-0.710548	-1.50076	0.03615	0.125425	no
MEALZ_RS10150	MEALZ_RS10150	hypothetical protein	24.3948	13.7738	-0.824645	-0.714661	0.29495	0.521496	no
MEALZ_RS10155	MEALZ_RS10155	restriction endonuclease subunit R	34.256	28.3767	-0.271649	-0.73114	0.2945	0.521475	no
MEALZ_RS10160	MEALZ_RS10160	hypothetical protein	53.704	61.6038	0.197989	0.469118	0.5089	0.719381	no
MEALZ_RS10165	MEALZ_RS10165	cell division protein Fic	28.9196	31.2121	0.110058	0.119865	0.86525	0.933109	no
MEALZ_RS10180	MEALZ_RS10180	hypothetical protein	190.372	348.686	0.873109	1.02131	0.15555	0.353228	no
MEALZ_RS10185	MEALZ_RS10185	hypothetical protein	83.8523	110.567	0.398999	0.171658	0.66365	0.821516	no
MEALZ_RS10190	MEALZ_RS10190	type I restriction endonuclease subunit M	73.6107	116.496	0.662299	1.85505	0.0084	0.0411131	yes
MEALZ_RS10195	MEALZ_RS10195	hypothetical protein	43.2829	85.3296	0.979247	2.47784	0.00045	0.00383689	yes
MEALZ_RS10210	MEALZ_RS10210	hypothetical protein	54.7112	77.3849	0.500217	1.30585	0.0603	0.183263	no
MEALZ_RS10220	MEALZ_RS10220	twitching motility protein PilT	102.883	155.421	0.595179	1.02071	0.1452	0.33539	no
MEALZ_RS10225	MEALZ_RS10225	prevent-host-death family protein	343.383	700.771	1.02912	2.28624	0.0011	0.00808069	yes
MEALZ_RS10230	MEALZ_RS10230	hypothetical protein	18.2477	10.6775	-0.773138	-0.787527	0.2779	0.503491	no
MEALZ_RS10235	MEALZ_RS10235	hypothetical protein	7.50804	5.15224	-0.543236	-0.749121	0.2957	0.522052	no
MEALZ_RS10240	MEALZ_RS10240	hypothetical protein	7.2536	2.57044	-1.49668	-1.20183	0.10985	0.278409	no
MEALZ_RS10245	MEALZ_RS10245	hypothetical protein	8.74755	4.09921	-1.09353	-0.85725	0.23105	0.453933	no
MEALZ_RS10250	MEALZ_RS10250	hypothetical protein	1.21155	0	#NAME?	0	1	1	no
MEALZ_RS10255	MEALZ_RS10255	integrating conjugative element membrane protein	1.7285	1.7397	0.00931179	0.0109737	0.94195	0.968722	no
MEALZ_RS10260	MEALZ_RS10260	conjugative coupling factor TraD, PFGI-1 class	1.7826	1.51757	-0.232224	-0.364389	0.60345	0.787865	no
MEALZ_RS10270	MEALZ_RS10270	hypothetical protein	36.5395	26.8553	-0.444249	-1.23585	0.0808	0.224735	no
MEALZ_RS10275	MEALZ_RS10275	DNA-binding protein	49.0844	36.3655	-0.432692	-0.459422	0.51505	0.72262	no
MEALZ_RS10280	MEALZ_RS10280	CopG family transcriptional regulator	144.003	109.387	-0.396654	-0.203758	0.7792	0.88841	no
MEALZ_RS10285	MEALZ_RS10285	hypothetical protein	69.5584	57.1083	-0.284524	-0.738247	0.28875	0.51505	no
MEALZ_RS10290	MEALZ_RS10290	hypothetical protein	19.7987	15.819	-0.323745	-0.882322	0.2078	0.424118	no
MEALZ_RS10305	MEALZ_RS10305	RES domain-containing protein	30.9229	47.3001	0.61317	0.828632	0.2394	0.461741	no
MEALZ_RS10310	MEALZ_RS10310	hypothetical protein	110.449	141.791	0.360385	0.858593	0.21735	0.437411	no
MEALZ_RS10315	MEALZ_RS10315	MazF family transcriptional regulator	70.7268	50.5033	-0.485881	-0.903643	0.2163	0.435951	no
MEALZ_RS10320	MEALZ_RS10320	CopG family transcriptional regulator	44.807	39.4579	-0.18341	-0.162669	0.79595	0.896335	no
MEALZ_RS10325	MEALZ_RS10325	hypothetical protein	62.976	42.7332	-0.559444	-1.58951	0.0257	0.0986186	no
MEALZ_RS10330	MEALZ_RS10330	hypothetical protein	49.5528	40.9163	-0.276291	-0.677842	0.33165	0.558558	no
MEALZ_RS10335	MEALZ_RS10335	hypothetical protein	34.9825	44.0663	0.333043	0.599977	0.4012	0.627147	no
MEALZ_RS10340	MEALZ_RS10340	hypothetical protein	68.9297	87.5268	0.344599	0.766994	0.2691	0.493309	no
MEALZ_RS10350	MEALZ_RS10350	serine/threonine protein kinase	36.9269	42.4518	0.201154	0.535074	0.4477	0.670968	no
MEALZ_RS10355	MEALZ_RS10355	hypothetical protein	76.2668	98.131	0.363653	1.00686	0.15585	0.353255	no
MEALZ_RS10360	MEALZ_RS10360	hypothetical protein	92.2692	138.65	0.587531	1.60512	0.02485	0.0962729	no
MEALZ_RS10365	MEALZ_RS10365	hypothetical protein	0	0	0	0	1	1	no
MEALZ_RS10370	MEALZ_RS10370	serine/threonine protein kinase	38.3431	14.3411	-1.41881	-3.45714	5e-05	0.000546477	yes
MEALZ_RS10380	MEALZ_RS10380	hypothetical protein	77.0415	51.7397	-0.574363	-1.55027	0.0281	0.105127	no
MEALZ_RS10385	MEALZ_RS10385	toxin-antitoxin system toxin component, PIN family protein	159.624	125.817	-0.343347	-0.879227	0.21125	0.429421	no
MEALZ_RS10390	MEALZ_RS10390	hypothetical protein	100.181	79.4455	-0.334573	-0.292426	0.6813	0.834045	no
MEALZ_RS10395	MEALZ_RS10395	CopG family transcriptional regulator	605.519	1300.36	1.10267	3.14361	5e-05	0.000546477	yes
MEALZ_RS10400	MEALZ_RS10400	hypothetical protein	184.174	335.603	0.865687	2.13898	0.0039	0.0227952	yes
MEALZ_RS10410	MEALZ_RS10410	hypothetical protein	3.95689	11.6979	1.56381	2.21336	0.00625	0.0325662	yes
MEALZ_RS10415	MEALZ_RS10415	lytic transglycosylase	3.15041	3.46712	0.138198	0.1738	0.80535	0.902413	no
MEALZ_RS10420	MEALZ_RS10420	integrating conjugative element protein	6.82628	8.97565	0.394917	0.746532	0.29365	0.521025	no
MEALZ_RS10425	MEALZ_RS10425	hypothetical protein	8.41438	8.6505	0.0399269	0.0687843	0.92195	0.959841	no
MEALZ_RS10440	MEALZ_RS10440	integrase	0	0	0	0	1	1	no
MEALZ_RS10450	MEALZ_RS10450	integrase	77.1348	118.672	0.621522	1.66846	0.01935	0.078352	no
MEALZ_RS10455	MEALZ_RS10455	transposase	26.4664	33.7041	0.348764	0.87166	0.21375	0.432541	no
MEALZ_RS10460	MEALZ_RS10460	hypothetical protein	55.3695	48.1955	-0.200194	-0.286179	0.67695	0.830587	no
MEALZ_RS10465	MEALZ_RS10465	integrase	67.4035	43.0074	-0.64824	-1.75324	0.0139	0.0604081	no
MEALZ_RS10470	MEALZ_RS10470	tRNA-Met	0	0	0	0	1	1	no
MEALZ_RS10475	MEALZ_RS10475	GTP-binding protein YchF	286.913	95.5191	-1.58675	-4.27392	5e-05	0.000546477	yes
MEALZ_RS10480	MEALZ_RS10480	hypothetical protein	31.4906	28.5355	-0.142162	-0.279837	0.686	0.837107	no
MEALZ_RS10485	MEALZ_RS10485	folate-binding protein YgfZ	111.075	51.0083	-1.12273	-3.13543	5e-05	0.000546477	yes
MEALZ_RS10490	MEALZ_RS10490	histidine kinase	235.569	256.408	0.122294	0.346238	0.6171	0.797619	no
MEALZ_RS10495	MEALZ_RS10495	cytochrome oxidase assembly protein	91.0716	70.3751	-0.371935	-1.0634	0.13175	0.316844	no
[truncated: 2,142 more rows]

## Sheet: Sheet1
test_id	gene_id	gene	gene	locus_tag	Type	product	locus	sample_1	sample_2	status	value_1	value_2	log2(fold_change)	test_stat	p_value	q_value	significant
gene3358	gene3358	MEALZ_RS16115	MEALZ_RS16115	MEALZ_RS16115	CDS	pyrophosphate--fructose-6-phosphate 1-phosphotransferase	NC_016112.1:3823063-3824293	q1	q2	OK	609.256	1.08043	-9.13929	-14.3218	5e-05	0.000546477	yes
gene391	gene391	MEALZ_RS01890	MEALZ_RS01890	MEALZ_RS01890	CDS	competence protein ComEA	NC_016112.1:410772-411036	q1	q2	OK	82313.4	4654.26	-4.1445	-8.49649	5e-05	0.000546477	yes
gene1917	gene1917	MEALZ_RS09230	MEALZ_RS09230	MEALZ_RS09230	CDS	hypothetical protein	NC_016112.1:2158719-2158950	q1	q2	OK	406.292	31.0664	-3.70909	-6.76675	5e-05	0.000546477	yes
gene1973	gene1973	MEALZ_RS09505	MEALZ_RS09505	MEALZ_RS09505	CDS	hypothetical protein	NC_016112.1:2225250-2225742	q1	q2	OK	2178.07	195.182	-3.48016	-9.09196	5e-05	0.000546477	yes
gene3791	gene3791	MEALZ_RS18225	MEALZ_RS18225	MEALZ_RS18225	CDS	hypothetical protein	NC_016112.1:4290992-4292493	q1	q2	OK	333.042	36.9324	-3.17275	-2.72146	0.00095	0.00710826	yes
gene3790	gene3790	MEALZ_RS18220	MEALZ_RS18220	MEALZ_RS18220	CDS	type I-E CRISPR-associated protein Cas7/Cse4/CasC	NC_016112.1:4290992-4292493	q1	q2	OK	228.722	26.2202	-3.12484	-7.91405	5e-05	0.000546477	yes
gene2431	gene2431	MEALZ_RS11740	MEALZ_RS11740	MEALZ_RS11740	CDS	peptidase M48	NC_016112.1:2745835-2746777	q1	q2	OK	28.8188	3.34039	-3.10892	-5.98934	5e-05	0.000546477	yes
gene1919	gene1919	MEALZ_RS09240	MEALZ_RS09240	MEALZ_RS09240	CDS	NADH-quinone oxidoreductase subunit F	NC_016112.1:2161931-2163638	q1	q2	OK	1981.84	261.468	-2.92213	-6.30126	5e-05	0.000546477	yes
gene1530	gene1530	MEALZ_RS07370	MEALZ_RS07370	MEALZ_RS07370	CDS	hypothetical protein	NC_016112.1:1713611-1713953	q1	q2	OK	194.775	25.9926	-2.90564	-6.30081	5e-05	0.000546477	yes
gene1567	gene1567	MEALZ_RS07550	MEALZ_RS07550	MEALZ_RS07550	CDS	biopolymer transporter ExbD	NC_016112.1:1764615-1765026	q1	q2	OK	113.427	15.5435	-2.86738	-5.91307	5e-05	0.000546477	yes
gene2191	gene2191	MEALZ_RS10565	MEALZ_RS10565	MEALZ_RS10565	CDS	type I-C CRISPR-associated protein Cas7/Csd2	NC_016112.1:2439480-2443072	q1	q2	OK	219.489	33.2464	-2.72288	-3.46756	5e-05	0.000546477	yes
gene479	gene479	MEALZ_RS02310	MEALZ_RS02310	MEALZ_RS02310	CDS	hypothetical protein	NC_016112.1:512231-512627	q1	q2	OK	614.966	95.6593	-2.68453	-6.96903	5e-05	0.000546477	yes
gene2190	gene2190	MEALZ_RS10560	MEALZ_RS10560	MEALZ_RS10560	CDS	CRISPR-associated protein Cas4	NC_016112.1:2438793-2439420	q1	q2	OK	167.35	26.698	-2.64807	-6.79023	5e-05	0.000546477	yes
gene490	gene490	MEALZ_RS02360	MEALZ_RS02360	MEALZ_RS02360	CDS	hypothetical protein	NC_016112.1:526245-526821	q1	q2	OK	13.1904	2.12255	-2.63561	-3.58326	0.00025	0.00229148	yes
gene1529	gene1529	MEALZ_RS07365	MEALZ_RS07365	MEALZ_RS07365	CDS	siroheme synthase	NC_016112.1:1711843-1713226	q1	q2	OK	60.142	9.79311	-2.61853	-6.685	5e-05	0.000546477	yes
gene3789	gene3789	MEALZ_RS18215	MEALZ_RS18215	MEALZ_RS18215	CDS	type I-E CRISPR-associated protein Cas5/CasD	NC_016112.1:4289689-4290989	q1	q2	OK	145.554	24.1379	-2.59219	-5.38505	5e-05	0.000546477	yes
gene1918	gene1918	MEALZ_RS09235	MEALZ_RS09235	MEALZ_RS09235	CDS	formate dehydrogenase subunit alpha	NC_016112.1:2159153-2161928	q1	q2	OK	1295.52	218.568	-2.56738	-5.46139	5e-05	0.000546477	yes
gene3792	gene3792	MEALZ_RS18230	MEALZ_RS18230	MEALZ_RS18230	CDS	transcriptional regulator	NC_016112.1:4292498-4292756	q1	q2	OK	217.047	38.5381	-2.49365	-5.02657	5e-05	0.000546477	yes
gene3794	gene3794	MEALZ_RS18240	MEALZ_RS18240	MEALZ_RS18240	CDS	type I-E CRISPR-associated protein Cse1/CasA	NC_016112.1:4292758-4294754	q1	q2	OK	219.79	39.3324	-2.48233	-6.12701	5e-05	0.000546477	yes
gene3788	gene3788	MEALZ_RS18210	MEALZ_RS18210	MEALZ_RS18210	CDS	type I-E CRISPR-associated protein Cas6/Cse3/CasE	NC_016112.1:4289689-4290989	q1	q2	OK	101.466	18.7793	-2.43378	-3.98795	5e-05	0.000546477	yes
gene1972	gene1972	MEALZ_RS09500	MEALZ_RS09500	MEALZ_RS09500	CDS	type VI secretion protein EvpB	NC_016112.1:2223630-2225130	q1	q2	OK	794.963	149.554	-2.41022	-6.03321	5e-05	0.000546477	yes
gene135	gene135	MEALZ_RS00650	MEALZ_RS00650	MEALZ_RS00650	CDS	YggS family pyridoxal phosphate enzyme	NC_016112.1:140602-141286	q1	q2	OK	104.666	20.0964	-2.38078	-5.86475	5e-05	0.000546477	yes
gene129	gene129	MEALZ_RS00620	MEALZ_RS00620	MEALZ_RS00620	CDS	hypothetical protein	NC_016112.1:134961-135558	q1	q2	OK	338.93	65.5733	-2.36981	-6.10536	5e-05	0.000546477	yes
gene3796	gene3796	MEALZ_RS18250	MEALZ_RS18250	MEALZ_RS18250	CDS	transcriptional regulator	NC_016112.1:4297498-4298479	q1	q2	OK	41.7975	8.12496	-2.36298	-5.40183	5e-05	0.000546477	yes
gene370	gene370	MEALZ_RS01795	MEALZ_RS01795	MEALZ_RS01795	CDS	hypothetical protein	NC_016112.1:388949-389663	q1	q2	OK	1631.08	317.715	-2.36002	-5.93479	5e-05	0.000546477	yes
gene2941	gene2941	MEALZ_RS14145	MEALZ_RS14145	MEALZ_RS14145	CDS	2-hydroxy-3-oxopropionate reductase	NC_016112.1:3337638-3338514	q1	q2	OK	71.8009	14.0055	-2.358	-5.56702	5e-05	0.000546477	yes
gene2859	gene2859	MEALZ_RS13750	MEALZ_RS13750	MEALZ_RS13750	CDS	hypothetical protein	NC_016112.1:3240403-3241096	q1	q2	OK	8240.72	1625.74	-2.34167	-4.73542	5e-05	0.000546477	yes
gene1975	gene1975	MEALZ_RS09515	MEALZ_RS09515	MEALZ_RS09515	CDS	hypothetical protein	NC_016112.1:2226918-2227419	q1	q2	OK	348.285	70.8109	-2.29822	-6.16697	5e-05	0.000546477	yes
gene1974	gene1974	MEALZ_RS09510	MEALZ_RS09510	MEALZ_RS09510	CDS	virulence protein SciE type	NC_016112.1:2226009-2226915	q1	q2	OK	559.017	113.694	-2.29774	-6.3578	5e-05	0.000546477	yes
gene1369	gene1369	MEALZ_RS06585	MEALZ_RS06585	MEALZ_RS06585	CDS	type I-C CRISPR-associated protein Cas7/Csd2	NC_016112.1:1510822-1514194	q1	q2	OK	188.687	38.854	-2.27986	-2.86943	5e-05	0.000546477	yes
gene3793	gene3793	MEALZ_RS18235	MEALZ_RS18235	MEALZ_RS18235	CDS	type I-E CRISPR-associated protein Cse2/CasB	NC_016112.1:4292758-4294754	q1	q2	OK	234.037	48.2661	-2.27765	-2.8529	0.00015	0.00145771	yes
gene2912	gene2912	MEALZ_RS14000	MEALZ_RS14000	MEALZ_RS14000	CDS	chemotaxis response regulator protein-glutamate methylesterase	NC_016112.1:3298792-3299833	q1	q2	OK	176.822	36.504	-2.27617	-6.18741	5e-05	0.000546477	yes
gene493	gene493	MEALZ_RS02375	MEALZ_RS02375	MEALZ_RS02375	CDS	transposase	NC_016112.1:531316-531847	q1	q2	OK	46.0837	9.55477	-2.26996	-4.52718	5e-05	0.000546477	yes
gene1566	gene1566	MEALZ_RS07545	MEALZ_RS07545	MEALZ_RS07545	CDS	biopolymer transport ExbB protein	NC_016112.1:1763919-1764612	q1	q2	OK	107.031	22.2178	-2.26823	-5.66343	5e-05	0.000546477	yes
gene1531	gene1531	MEALZ_RS07375	MEALZ_RS07375	MEALZ_RS07375	CDS	precorrin-3B C(17)-methyltransferase	NC_016112.1:1713966-1718487	q1	q2	OK	133.757	28.8901	-2.21097	-3.37481	5e-05	0.000546477	yes
gene4119	gene4119	MEALZ_RS19840	MEALZ_RS19840	MEALZ_RS19840	CDS	hypothetical protein	NC_016112.1:4654024-4654336	q1	q2	OK	41.9061	9.12815	-2.19877	-3.3384	0.00025	0.00229148	yes
gene1971	gene1971	MEALZ_RS09495	MEALZ_RS09495	MEALZ_RS09495	CDS	type VI secretion system-associated protein	NC_016112.1:2223096-2223627	q1	q2	OK	985.166	216.575	-2.1855	-6.06315	5e-05	0.000546477	yes
gene2430	gene2430	MEALZ_RS11735	MEALZ_RS11735	MEALZ_RS11735	CDS	hypothetical protein	NC_016112.1:2744166-2745828	q1	q2	OK	33.786	7.47972	-2.17537	-5.37231	5e-05	0.000546477	yes
gene486	gene486	MEALZ_RS02340	MEALZ_RS02340	MEALZ_RS02340	CDS	hypothetical protein	NC_016112.1:520068-520509	q1	q2	OK	23.9911	5.3127	-2.17498	-3.44449	0.00015	0.00145771	yes
gene2914	gene2914	MEALZ_RS14010	MEALZ_RS14010	MEALZ_RS14010	CDS	anti-anti-sigma regulatory factor	NC_016112.1:3301097-3301406	q1	q2	OK	199.345	44.5399	-2.1621	-4.85456	5e-05	0.000546477	yes
gene2608	gene2608	MEALZ_RS12580	MEALZ_RS12580	MEALZ_RS12580	CDS	phosphoketolase	NC_016112.1:2951651-2957626	q1	q2	OK	122.445	28.8635	-2.08482	-3.94873	5e-05	0.000546477	yes
gene823	gene823	MEALZ_RS03945	MEALZ_RS03945	MEALZ_RS03945	CDS	lytic transglycosylase F	NC_016112.1:896007-897372	q1	q2	OK	30.2565	7.18618	-2.07395	-4.90589	5e-05	0.000546477	yes
gene2909	gene2909	MEALZ_RS13985	MEALZ_RS13985	MEALZ_RS13985	CDS	hypothetical protein	NC_016112.1:3296403-3297281	q1	q2	OK	344.545	82.1867	-2.06772	-3.54134	5e-05	0.000546477	yes
gene3015	gene3015	MEALZ_RS14490	MEALZ_RS14490	MEALZ_RS14490	CDS	elongation factor P	NC_016112.1:3424432-3425985	q1	q2	OK	282.416	67.5096	-2.06466	-3.47775	5e-05	0.000546477	yes
gene3985	gene3985	MEALZ_RS19160	MEALZ_RS19160	MEALZ_RS19160	CDS	hypothetical protein	NC_016112.1:4503958-4505034	q1	q2	OK	212.405	50.7998	-2.06392	-3.91669	5e-05	0.000546477	yes
gene1978	gene1978	MEALZ_RS09530	MEALZ_RS09530	MEALZ_RS09530	CDS	ClpV1 family T6SS ATPase	NC_016112.1:2230617-2233335	q1	q2	OK	250.862	60.0462	-2.06275	-5.43972	5e-05	0.000546477	yes
gene1428	gene1428	MEALZ_RS06865	MEALZ_RS06865	MEALZ_RS06865	CDS	hypothetical protein	NC_016112.1:1584886-1585723	q1	q2	OK	171.799	41.4729	-2.05048	-5.22075	5e-05	0.000546477	yes
gene605	gene605	MEALZ_RS02925	MEALZ_RS02925	MEALZ_RS02925	CDS	pyrroloquinoline quinone biosynthesis protein B	NC_016112.1:663734-664649	q1	q2	OK	334.053	81.1601	-2.04124	-5.67333	5e-05	0.000546477	yes
gene2052	gene2052	MEALZ_RS09895	MEALZ_RS09895	MEALZ_RS09895	CDS	hypothetical protein	NC_016112.1:2307715-2307997	q1	q2	OK	57.8338	14.0636	-2.03995	-3.28105	0.0005	0.00417495	yes
gene4126	gene4126	MEALZ_RS19875	MEALZ_RS19875	MEALZ_RS19875	CDS	hypothetical protein	NC_016112.1:4658839-4659427	q1	q2	OK	26.7155	6.52747	-2.03308	-3.81649	5e-05	0.000546477	yes
gene492	gene492	MEALZ_RS02370	MEALZ_RS02370	MEALZ_RS02370	CDS	prepilin-type N-terminal cleavage/methylation domain-containing protein	NC_016112.1:526827-530705	q1	q2	OK	24.1093	5.90339	-2.02997	-2.86639	0.0003	0.00267086	yes
gene2911	gene2911	MEALZ_RS13995	MEALZ_RS13995	MEALZ_RS13995	CDS	chemotaxis protein CheD	NC_016112.1:3297283-3298782	q1	q2	OK	239.868	58.756	-2.02943	-3.08903	5e-05	0.000546477	yes
gene952	gene952	MEALZ_RS04580	MEALZ_RS04580	MEALZ_RS04580	CDS	TonB-dependent receptor	NC_016112.1:1061184-1063026	q1	q2	OK	67.8558	16.8548	-2.00932	-4.93346	5e-05	0.000546477	yes
gene1830	gene1830	MEALZ_RS08805	MEALZ_RS08805	MEALZ_RS08805	CDS	aspartate aminotransferase family protein	NC_016112.1:2065605-2067691	q1	q2	OK	354.239	88.3614	-2.00324	-4.26888	5e-05	0.000546477	yes
gene2910	gene2910	MEALZ_RS13990	MEALZ_RS13990	MEALZ_RS13990	CDS	chemotaxis protein CheR	NC_016112.1:3297283-3298782	q1	q2	OK	341.085	85.9038	-1.98934	-4.45349	5e-05	0.000546477	yes
gene817	gene817	MEALZ_RS03915	MEALZ_RS03915	MEALZ_RS03915	CDS	hypothetical protein	NC_016112.1:888472-889219	q1	q2	OK	6035.72	1527.7	-1.98216	-4.05153	5e-05	0.000546477	yes
gene3310	gene3310	MEALZ_RS15895	MEALZ_RS15895	MEALZ_RS15895	CDS	sulfate transporter	NC_016112.1:3776898-3778497	q1	q2	OK	93.8963	23.8304	-1.97826	-4.66797	5e-05	0.000546477	yes
gene1499	gene1499	MEALZ_RS07205	MEALZ_RS07205	MEALZ_RS07205	CDS	RNA helicase	NC_016112.1:1666648-1667971	q1	q2	OK	122.141	31.1593	-1.97081	-5.38242	5e-05	0.000546477	yes
gene2591	gene2591	MEALZ_RS12490	MEALZ_RS12490	MEALZ_RS12490	CDS	hypothetical protein	NC_016112.1:2936163-2936679	q1	q2	OK	102.538	26.1751	-1.96989	-4.69221	5e-05	0.000546477	yes
gene2895	gene2895	MEALZ_RS13920	MEALZ_RS13920	MEALZ_RS13920	CDS	RNA polymerase-binding protein DksA	NC_016112.1:3281888-3283246	q1	q2	OK	1509.98	388.513	-1.9585	-4.27906	5e-05	0.000546477	yes
gene488	gene488	MEALZ_RS02350	MEALZ_RS02350	MEALZ_RS02350	CDS	hypothetical protein	NC_016112.1:522279-524625	q1	q2	OK	38.9797	10.0553	-1.95477	-5.09627	5e-05	0.000546477	yes
gene1372	gene1372	MEALZ_RS06600	MEALZ_RS06600	MEALZ_RS06600	CDS	CRISPR-associated endonuclease Cas2	NC_016112.1:1515993-1516284	q1	q2	OK	54.1029	14.2367	-1.92609	-3.19492	0.0001	0.00102101	yes
gene360	gene360	MEALZ_RS01745	MEALZ_RS01745	MEALZ_RS01745	CDS	cytochrome c	NC_016112.1:379610-380075	q1	q2	OK	16.6387	4.39008	-1.92222	-2.88418	0.00055	0.00453609	yes
gene483	gene483	MEALZ_RS02330	MEALZ_RS02330	MEALZ_RS02330	CDS	general secretion pathway protein GspE	NC_016112.1:516721-518530	q1	q2	OK	38.6093	10.212	-1.91868	-4.99976	5e-05	0.000546477	yes
gene1742	gene1742	MEALZ_RS08385	MEALZ_RS08385	MEALZ_RS08385	CDS	hypothetical protein	NC_016112.1:1980128-1980548	q1	q2	OK	725.646	196.478	-1.8849	-5.26018	5e-05	0.000546477	yes
gene2056	gene2056	MEALZ_RS09915	MEALZ_RS09915	MEALZ_RS09915	CDS	SAM-dependent methyltransferase	NC_016112.1:2313096-2313882	q1	q2	OK	94.8019	25.834	-1.87565	-4.8204	5e-05	0.000546477	yes
gene4117	gene4117	MEALZ_RS19830	MEALZ_RS19830	MEALZ_RS19830	CDS	hypothetical protein	NC_016112.1:4653013-4653640	q1	q2	OK	42.2889	11.6215	-1.86348	-4.02544	5e-05	0.000546477	yes
gene1969	gene1969	MEALZ_RS21825	MEALZ_RS21825	MEALZ_RS21825			NC_016112.1:2214106-2221969	q1	q2	OK	228.514	62.9804	-1.85931	-1.85215	0.01065	0.0490874	yes
gene1979	gene1979	MEALZ_RS09535	MEALZ_RS09535	MEALZ_RS09535	CDS	hypothetical protein	NC_016112.1:2233404-2233935	q1	q2	OK	611.62	169.199	-1.85391	-5.19091	5e-05	0.000546477	yes
gene480	gene480	MEALZ_RS02315	MEALZ_RS02315	MEALZ_RS02315	CDS	hypothetical protein	NC_016112.1:512801-513371	q1	q2	OK	196.13	54.5822	-1.8453	-4.94998	5e-05	0.000546477	yes
gene2913	gene2913	MEALZ_RS14005	MEALZ_RS14005	MEALZ_RS14005	CDS	methyl-accepting chemotaxis protein	NC_016112.1:3299843-3301049	q1	q2	OK	185.65	51.6829	-1.84483	-5.19155	5e-05	0.000546477	yes
gene3795	gene3795	MEALZ_RS18245	MEALZ_RS18245	MEALZ_RS18245	CDS	CRISPR-associated helicase/endonuclease Cas3	NC_016112.1:4294812-4297431	q1	q2	OK	152.993	42.682	-1.84177	-5.03431	5e-05	0.000546477	yes
gene3787	gene3787	MEALZ_RS18205	MEALZ_RS18205	MEALZ_RS18205	CDS	hypothetical protein	NC_016112.1:4289382-4289649	q1	q2	OK	115.511	32.2571	-1.84034	-3.55967	5e-05	0.000546477	yes
gene2231	gene2231	MEALZ_RS10765	MEALZ_RS10765	MEALZ_RS10765	CDS	hypothetical protein	NC_016112.1:2496015-2496774	q1	q2	OK	17.3192	4.86892	-1.8307	-3.43647	5e-05	0.000546477	yes
gene2192	gene2192	MEALZ_RS10570	MEALZ_RS10570	MEALZ_RS10570	CDS	type I-C CRISPR-associated protein Cas8c/Csd1	NC_016112.1:2439480-2443072	q1	q2	OK	147.054	41.7339	-1.81705	-3.61281	5e-05	0.000546477	yes
gene1402	gene1402	MEALZ_RS06740	MEALZ_RS06740	MEALZ_RS06740	CDS	carboxymuconolactone decarboxylase	NC_016112.1:1554138-1554696	q1	q2	OK	10.4132	2.96209	-1.81373	-2.64263	0.00165	0.0114142	yes
gene3498	gene3498	MEALZ_RS16800	MEALZ_RS16800	MEALZ_RS16800	CDS	50S ribosomal protein L13	NC_016112.1:3955089-3955518	q1	q2	OK	6707.09	1925.57	-1.8004	-4.00084	5e-05	0.000546477	yes
gene1533	gene1533	MEALZ_RS07385	MEALZ_RS07385	MEALZ_RS07385	CDS	cobalamin biosynthesis protein CbiG	NC_016112.1:1713966-1718487	q1	q2	OK	154.863	44.6891	-1.793	-2.12174	0.00435	0.024779	yes
gene2189	gene2189	MEALZ_RS10555	MEALZ_RS10555	MEALZ_RS10555	CDS	subtype I-C CRISPR-associated endonuclease Cas1	NC_016112.1:2437756-2438791	q1	q2	OK	185.557	53.8121	-1.78586	-5.02111	5e-05	0.000546477	yes
gene3821	gene3821	MEALZ_RS18380	MEALZ_RS18380	MEALZ_RS18380	CDS	tRNA-specific adenosine deaminase	NC_016112.1:4322871-4323342	q1	q2	OK	202.052	58.7944	-1.78098	-4.6302	5e-05	0.000546477	yes
gene3984	gene3984	MEALZ_RS19155	MEALZ_RS19155	MEALZ_RS19155	CDS	stearoyl-CoA desaturase	NC_016112.1:4500866-4503798	q1	q2	OK	469.784	136.933	-1.77853	-2.62284	0.00065	0.00519099	yes
gene3983	gene3983	MEALZ_RS19150	MEALZ_RS19150	MEALZ_RS19150	CDS	dehydrogenase	NC_016112.1:4500866-4503798	q1	q2	OK	416.262	123.925	-1.74803	-2.91861	5e-05	0.000546477	yes
gene489	gene489	MEALZ_RS02355	MEALZ_RS02355	MEALZ_RS02355	CDS	hypothetical protein	NC_016112.1:524875-525874	q1	q2	OK	28.9302	8.63923	-1.7436	-3.94994	5e-05	0.000546477	yes
gene3964	gene3964	MEALZ_RS19050	MEALZ_RS19050	MEALZ_RS19050	CDS	50S ribosomal protein L28	NC_016112.1:4480946-4481183	q1	q2	OK	4065.67	1217.46	-1.73961	-4.69254	5e-05	0.000546477	yes
gene2631	gene2631	MEALZ_RS12690	MEALZ_RS12690	MEALZ_RS12690	CDS	S-adenosylmethionine:tRNA ribosyltransferase-isomerase	NC_016112.1:2974121-2975216	q1	q2	OK	183.048	55.2674	-1.72772	-4.52441	5e-05	0.000546477	yes
gene2097	gene2097	MEALZ_RS10110	MEALZ_RS10110	MEALZ_RS10110	CDS	hypothetical protein	NC_016112.1:2351152-2351620	q1	q2	OK	183.017	56.0101	-1.70822	-4.42625	5e-05	0.000546477	yes
gene1981	gene1981	MEALZ_RS09545	MEALZ_RS09545	MEALZ_RS09545	CDS	type VI secretion protein ImpA	NC_016112.1:2234947-2236891	q1	q2	OK	366.512	112.24	-1.70728	-4.38839	5e-05	0.000546477	yes
gene485	gene485	MEALZ_RS02335	MEALZ_RS02335	MEALZ_RS02335	CDS	hypothetical protein	NC_016112.1:518830-520048	q1	q2	OK	26.983	8.33284	-1.69517	-3.94983	5e-05	0.000546477	yes
gene1843	gene1843	MEALZ_RS08870	MEALZ_RS08870	MEALZ_RS08870	CDS	triose-phosphate isomerase	NC_016112.1:2084022-2084772	q1	q2	OK	3130.11	966.7	-1.69508	-3.46121	5e-05	0.000546477	yes
gene4118	gene4118	MEALZ_RS19835	MEALZ_RS19835	MEALZ_RS19835	CDS	hypothetical protein	NC_016112.1:4653693-4653942	q1	q2	OK	131.762	40.7591	-1.69274	-3.25528	5e-05	0.000546477	yes
gene1980	gene1980	MEALZ_RS09540	MEALZ_RS09540	MEALZ_RS09540	CDS	hypothetical protein	NC_016112.1:2234048-2234663	q1	q2	OK	385.992	119.687	-1.68931	-4.74891	5e-05	0.000546477	yes
gene734	gene734	MEALZ_RS21455	MEALZ_RS21455	MEALZ_RS21455			NC_016112.1:808111-808321	q1	q2	OK	147.237	45.8339	-1.68365	-2.92429	0.00025	0.00229148	yes
gene2292	gene2292	MEALZ_RS11055	MEALZ_RS11055	MEALZ_RS11055	CDS	GGDEF domain-containing protein	NC_016112.1:2571749-2572802	q1	q2	OK	230.357	72.1755	-1.67429	-4.68901	5e-05	0.000546477	yes
gene816	gene816	MEALZ_RS03910	MEALZ_RS03910	MEALZ_RS03910	CDS	hypothetical protein	NC_016112.1:887012-888164	q1	q2	OK	1544.52	484.802	-1.67169	-3.86894	5e-05	0.000546477	yes
gene482	gene482	MEALZ_RS02325	MEALZ_RS02325	MEALZ_RS02325	CDS	hypothetical protein	NC_016112.1:513834-515882	q1	q2	OK	53.8034	16.9002	-1.67066	-2.64127	0.00045	0.00383689	yes
gene3332	gene3332	MEALZ_RS16005	MEALZ_RS16005	MEALZ_RS16005	CDS	prepilin-type N-terminal cleavage/methylation domain-containing protein	NC_016112.1:3795214-3795646	q1	q2	OK	43475.3	13657.3	-1.67052	-3.00725	5e-05	0.000546477	yes
gene2018	gene2018	MEALZ_RS09725	MEALZ_RS09725	MEALZ_RS09725	CDS	hypothetical protein	NC_016112.1:2272416-2272731	q1	q2	OK	543.926	170.885	-1.67039	-4.54941	5e-05	0.000546477	yes
gene1371	gene1371	MEALZ_RS06595	MEALZ_RS06595	MEALZ_RS06595	CDS	subtype I-C CRISPR-associated endonuclease Cas1	NC_016112.1:1514293-1515981	q1	q2	OK	90.2085	28.479	-1.66336	-3.44785	5e-05	0.000546477	yes
gene2918	gene2918	MEALZ_RS14030	MEALZ_RS14030	MEALZ_RS14030	CDS	hypothetical protein	NC_016112.1:3305033-3305309	q1	q2	OK	225.762	71.4354	-1.66009	-3.77609	5e-05	0.000546477	yes
gene2593	gene2593	MEALZ_RS12500	MEALZ_RS12500	MEALZ_RS12500	CDS	hypothetical protein	NC_016112.1:2937763-2938180	q1	q2	OK	25.7733	8.16511	-1.65833	-2.81981	0.0005	0.00417495	yes
gene3986	gene3986	MEALZ_RS20845	MEALZ_RS20845	MEALZ_RS20845	CDS	hypothetical protein	NC_016112.1:4503958-4505034	q1	q2	OK	207.108	65.6765	-1.65694	-3.38508	5e-05	0.000546477	yes
gene2595	gene2595	MEALZ_RS12510	MEALZ_RS12510	MEALZ_RS12510	CDS	hypothetical protein	NC_016112.1:2938919-2940260	q1	q2	OK	44.9425	14.3008	-1.65198	-4.27218	5e-05	0.000546477	yes
gene3963	gene3963	MEALZ_RS19045	MEALZ_RS19045	MEALZ_RS19045	CDS	50S ribosomal protein L33	NC_016112.1:4480779-4480935	q1	q2	OK	2792.08	889.311	-1.65058	-3.88064	5e-05	0.000546477	yes
gene25	gene25	MEALZ_RS00125	MEALZ_RS00125	MEALZ_RS00125	CDS	osmotically inducible protein C	NC_016112.1:27294-27711	q1	q2	OK	833.887	265.949	-1.6487	-4.58694	5e-05	0.000546477	yes
gene4134	gene4134	MEALZ_RS22435	MEALZ_RS22435	MEALZ_RS22435			NC_016112.1:4663757-4663991	q1	q2	OK	53.4239	17.0511	-1.64762	-2.36473	0.0037	0.021912	yes
gene3147	gene3147	MEALZ_RS15100	MEALZ_RS15100	MEALZ_RS15100	CDS	farnesyl-diphosphate synthase	NC_016112.1:3588823-3589946	q1	q2	OK	342.576	109.784	-1.64176	-4.11536	5e-05	0.000546477	yes
gene1976	gene1976	MEALZ_RS09520	MEALZ_RS09520	MEALZ_RS09520	CDS	type VI secretion system protein ImpG	NC_016112.1:2227422-2230283	q1	q2	OK	182.072	58.356	-1.64155	-3.3534	5e-05	0.000546477	yes
gene1370	gene1370	MEALZ_RS06590	MEALZ_RS06590	MEALZ_RS06590	CDS	CRISPR-associated protein Cas4	NC_016112.1:1514293-1515981	q1	q2	OK	130.688	42.1364	-1.63299	-3.05323	5e-05	0.000546477	yes
gene1217	gene1217	MEALZ_RS21610	MEALZ_RS21610	MEALZ_RS21610			NC_016112.1:1350900-1351215	q1	q2	OK	21.5442	6.95462	-1.63125	-2.2391	0.0064	0.0330489	yes
gene3033	gene3033	MEALZ_RS14580	MEALZ_RS14580	MEALZ_RS14580	CDS	hypothetical protein	NC_016112.1:3457949-3459590	q1	q2	OK	18.5345	6.03042	-1.61988	-3.77637	5e-05	0.000546477	yes
gene374	gene374	MEALZ_RS01815	MEALZ_RS01815	MEALZ_RS01815	CDS	RNA helicase	NC_016112.1:396708-398073	q1	q2	OK	478.575	156.18	-1.61554	-3.5631	5e-05	0.000546477	yes
gene2309	gene2309	MEALZ_RS11140	MEALZ_RS11140	MEALZ_RS11140	CDS	hypothetical protein	NC_016112.1:2591740-2592211	q1	q2	OK	20.445	6.69204	-1.61123	-2.7364	0.00105	0.00778428	yes
gene1754	gene1754	MEALZ_RS08440	MEALZ_RS08440	MEALZ_RS08440	CDS	tRNA (N(6)-L-threonylcarbamoyladenosine(37)-C(2))- methylthiotransferase MtaB	NC_016112.1:1992837-1995359	q1	q2	OK	123.519	40.5333	-1.60755	-3.60884	5e-05	0.000546477	yes
gene3084	gene3084	MEALZ_RS14795	MEALZ_RS14795	MEALZ_RS14795	CDS	hypothetical protein	NC_016112.1:3515195-3515600	q1	q2	OK	457.196	150.842	-1.59978	-4.40067	5e-05	0.000546477	yes
gene1970	gene1970	MEALZ_RS09490	MEALZ_RS09490	MEALZ_RS09490	CDS	hypothetical protein	NC_016112.1:2222005-2223049	q1	q2	OK	424.945	140.925	-1.59235	-4.35345	5e-05	0.000546477	yes
gene3499	gene3499	MEALZ_RS16805	MEALZ_RS16805	MEALZ_RS16805	CDS	30S ribosomal protein S9	NC_016112.1:3955529-3955922	q1	q2	OK	4163.25	1381.25	-1.59173	-3.63797	0.0001	0.00102101	yes
gene2173	gene2173	MEALZ_RS10475	MEALZ_RS10475	MEALZ_RS10475	CDS	GTP-binding protein YchF	NC_016112.1:2418789-2419881	q1	q2	OK	286.913	95.5191	-1.58675	-4.27392	5e-05	0.000546477	yes
gene3781	gene3781	MEALZ_RS18175	MEALZ_RS18175	MEALZ_RS18175	CDS	subtype I-E CRISPR-associated endonuclease Cas1	NC_016112.1:4286409-4287321	q1	q2	OK	73.0355	24.3309	-1.58581	-4.12882	5e-05	0.000546477	yes
gene1535	gene1535	MEALZ_RS07395	MEALZ_RS07395	MEALZ_RS07395	CDS	precorrin-6Y C5,15-methyltransferase	NC_016112.1:1713966-1718487	q1	q2	OK	101.576	33.8856	-1.58382	-2.27221	0.00225	0.0147071	yes
gene2847	gene2847	MEALZ_RS13700	MEALZ_RS13700	MEALZ_RS13700	CDS	peptidase S8	NC_016112.1:3219888-3221724	q1	q2	OK	6770.84	2259.73	-1.58319	-2.77068	0.00025	0.00229148	yes
gene1235	gene1235	MEALZ_RS21615	MEALZ_RS21615	MEALZ_RS21615			NC_016112.1:1369443-1369626	q1	q2	OK	1855.55	620.173	-1.5811	-4.07925	5e-05	0.000546477	yes
gene3780	gene3780	MEALZ_RS18170	MEALZ_RS18170	MEALZ_RS18170	CDS	type I-E CRISPR-associated endoribonuclease Cas2	NC_016112.1:4285974-4286277	q1	q2	OK	96.9144	32.4519	-1.57841	-3.23665	5e-05	0.000546477	yes
gene3994	gene3994	MEALZ_RS19205	MEALZ_RS19205	MEALZ_RS19205	CDS	SAM-dependent methyltransferase	NC_016112.1:4510906-4511686	q1	q2	OK	28.7685	9.63646	-1.57791	-3.43537	5e-05	0.000546477	yes
gene26	gene26	MEALZ_RS00130	MEALZ_RS00130				NC_016112.1:27717-28506	q1	q2	OK	572.78	192.002	-1.57686	-4.33722	5e-05	0.000546477	yes
gene43	gene43	MEALZ_RS00210	MEALZ_RS00210	MEALZ_RS00210	CDS	transporter	NC_016112.1:45257-46350	q1	q2	OK	43.1017	14.475	-1.57418	-3.66351	5e-05	0.000546477	yes
gene4139	gene4139	MEALZ_RS22445	MEALZ_RS22445	MEALZ_RS22445			NC_016112.1:4668146-4668281	q1	q2	OK	1042.16	351.813	-1.56669	-2.43541	0.00165	0.0114142	yes
gene3783	gene3783	MEALZ_RS18185	MEALZ_RS18185	MEALZ_RS18185	CDS	prevent-host-death family protein	NC_016112.1:4287627-4287897	q1	q2	OK	88.4946	29.9178	-1.56459	-2.93992	0.00015	0.00145771	yes
gene1698	gene1698	MEALZ_RS08175	MEALZ_RS08175	MEALZ_RS08175	CDS	cupin	NC_016112.1:1924521-1924908	q1	q2	OK	17.61	5.97877	-1.55847	-2.29108	0.00435	0.024779	yes
gene1368	gene1368	MEALZ_RS06580	MEALZ_RS06580	MEALZ_RS06580	CDS	type I-C CRISPR-associated protein Cas8c/Csd1	NC_016112.1:1510822-1514194	q1	q2	OK	170.692	58.0984	-1.55483	-3.04987	0.0001	0.00102101	yes
gene358	gene358	MEALZ_RS01735	MEALZ_RS01735	MEALZ_RS01735	CDS	TetR family transcriptional regulator	NC_016112.1:377076-377664	q1	q2	OK	1408.1	479.597	-1.55386	-3.40559	5e-05	0.000546477	yes
gene1398	gene1398	MEALZ_RS06720	MEALZ_RS06720	MEALZ_RS06720	CDS	histidine kinase	NC_016112.1:1546797-1547640	q1	q2	OK	204.431	69.6391	-1.55365	-4.29475	5e-05	0.000546477	yes
gene1613	gene1613	MEALZ_RS07760	MEALZ_RS07760	MEALZ_RS07760	CDS	teicoplanin resistance protein VanZ	NC_016112.1:1812895-1813261	q1	q2	OK	38.7633	13.2435	-1.5494	-2.81575	0.00035	0.00306193	yes
gene1977	gene1977	MEALZ_RS09525	MEALZ_RS09525	MEALZ_RS09525	CDS	type VI secretion protein	NC_016112.1:2227422-2230283	q1	q2	OK	238.486	82.3533	-1.53401	-2.57064	0.00035	0.00306193	yes
gene2590	gene2590	MEALZ_RS12485	MEALZ_RS12485	MEALZ_RS12485	CDS	transporter	NC_016112.1:2935732-2936146	q1	q2	OK	85.2373	29.5218	-1.52971	-3.46019	5e-05	0.000546477	yes
gene2908	gene2908	MEALZ_RS13980	MEALZ_RS13980	MEALZ_RS13980	CDS	chemotaxis protein CheW	NC_016112.1:3296403-3297281	q1	q2	OK	297.078	103.467	-1.52167	-3.30102	5e-05	0.000546477	yes
gene809	gene809	MEALZ_RS03880	MEALZ_RS03880	MEALZ_RS03880	CDS	hypothetical protein	NC_016112.1:879723-879915	q1	q2	OK	420.806	146.717	-1.52012	-3.17484	0.0001	0.00102101	yes
gene757	gene757	MEALZ_RS03640	MEALZ_RS03640	MEALZ_RS03640	CDS	flagellin	NC_016112.1:831595-832426	q1	q2	OK	782.494	274.522	-1.51116	-4.05074	5e-05	0.000546477	yes
gene3820	gene3820	MEALZ_RS18375	MEALZ_RS18375	MEALZ_RS18375	CDS	stress protein	NC_016112.1:4322177-4322591	q1	q2	OK	292.421	103.917	-1.49262	-4.06408	5e-05	0.000546477	yes
gene1241	gene1241	MEALZ_RS05960	MEALZ_RS05960	MEALZ_RS05960	CDS	L,D-transpeptidase	NC_016112.1:1372583-1374834	q1	q2	OK	5753.49	2045.98	-1.49165	-2.90772	0.0001	0.00102101	yes
gene419	gene419	MEALZ_RS02020	MEALZ_RS02020	MEALZ_RS02020	CDS	D-tyrosyl-tRNA(Tyr) deacylase	NC_016112.1:440337-440784	q1	q2	OK	46.3546	16.6301	-1.47892	-3.03912	0.0001	0.00102101	yes
gene491	gene491	MEALZ_RS20545	MEALZ_RS20545	MEALZ_RS20545	CDS	hypothetical protein	NC_016112.1:526827-530705	q1	q2	OK	27.8711	10.0276	-1.47479	-3.25631	5e-05	0.000546477	yes
gene4027	gene4027	MEALZ_RS19370	MEALZ_RS19370	MEALZ_RS19370	CDS	class II fructose-bisphosphate aldolase	NC_016112.1:4548911-4549991	q1	q2	OK	1332.66	482.02	-1.46714	-3.46652	5e-05	0.000546477	yes
gene2896	gene2896	MEALZ_RS13925	MEALZ_RS13925	MEALZ_RS13925	CDS	tRNA glutamyl-Q(34) synthetase GluQRS	NC_016112.1:3281888-3283246	q1	q2	OK	176.25	63.7824	-1.46639	-1.92531	0.0094	0.0447582	yes
gene1383	gene1383	MEALZ_RS06655	MEALZ_RS06655	MEALZ_RS06655	CDS	5-(carboxyamino)imidazole ribonucleotide mutase	NC_016112.1:1533656-1535245	q1	q2	OK	189.513	68.5864	-1.4663	-2.39578	0.0009	0.00682274	yes
gene2013	gene2013	MEALZ_RS09705	MEALZ_RS09705	MEALZ_RS09705	CDS	hypothetical protein	NC_016112.1:2269171-2269579	q1	q2	OK	615.9	225.211	-1.45142	-4.06736	5e-05	0.000546477	yes
gene3979	gene3979	MEALZ_RS22410	MEALZ_RS22410	MEALZ_RS22410			NC_016112.1:4495917-4500841	q1	q2	OK	297.669	108.927	-1.45035	-2.06644	0.0047	0.0263265	yes
gene3664	gene3664	MEALZ_RS17595	MEALZ_RS17595	MEALZ_RS17595	CDS	octaprenyl diphosphate synthase	NC_016112.1:4145776-4148361	q1	q2	OK	441.537	162.478	-1.44229	-2.92115	5e-05	0.000546477	yes
gene495	gene495	MEALZ_RS02390	MEALZ_RS02390	MEALZ_RS02390	CDS	ATPase AAA	NC_016112.1:533111-534017	q1	q2	OK	41.7553	15.3798	-1.44092	-3.47933	5e-05	0.000546477	yes
gene808	gene808	MEALZ_RS03875	MEALZ_RS03875	MEALZ_RS03875	CDS	hypothetical protein	NC_016112.1:879390-879693	q1	q2	OK	239.039	88.702	-1.43021	-3.47901	5e-05	0.000546477	yes
gene3604	gene3604	MEALZ_RS17305	MEALZ_RS17305	MEALZ_RS17305	CDS	hypothetical protein	NC_016112.1:4071953-4072514	q1	q2	OK	510.078	189.581	-1.42791	-4.03818	5e-05	0.000546477	yes
gene2152	gene2152	MEALZ_RS10370	MEALZ_RS10370	MEALZ_RS10370	CDS	serine/threonine protein kinase	NC_016112.1:2400713-2401712	q1	q2	OK	38.3431	14.3411	-1.41881	-3.45714	5e-05	0.000546477	yes
gene1990	gene1990	MEALZ_RS09585	MEALZ_RS09585	MEALZ_RS09585	CDS	hypothetical protein	NC_016112.1:2243158-2245326	q1	q2	OK	95.7695	36.2066	-1.40331	-3.05304	5e-05	0.000546477	yes
gene3756	gene3756	MEALZ_RS18045	MEALZ_RS18045	MEALZ_RS18045	CDS	monooxygenase	NC_016112.1:4249080-4250403	q1	q2	OK	41.3601	15.6417	-1.40284	-3.63678	5e-05	0.000546477	yes
gene695	gene695	MEALZ_RS03345	MEALZ_RS03345	MEALZ_RS03345	CDS	hypothetical protein	NC_016112.1:752205-754713	q1	q2	OK	45.021	17.0645	-1.3996	-3.89064	5e-05	0.000546477	yes
gene1565	gene1565	MEALZ_RS07540	MEALZ_RS07540	MEALZ_RS07540	CDS	TonB-dependent membrane protein	NC_016112.1:1762691-1763776	q1	q2	OK	43.1372	16.3645	-1.39837	-3.0825	5e-05	0.000546477	yes
gene2789	gene2789	MEALZ_RS22065	MEALZ_RS22065	MEALZ_RS22065			NC_016112.1:3163221-3163446	q1	q2	OK	94.9858	36.2083	-1.39139	-2.38166	0.002	0.0134433	yes
gene2594	gene2594	MEALZ_RS12505	MEALZ_RS12505	MEALZ_RS12505	CDS	hypothetical protein	NC_016112.1:2938345-2938768	q1	q2	OK	47.7898	18.2179	-1.39135	-2.87276	0.00015	0.00145771	yes
gene1547	gene1547	MEALZ_RS07450	MEALZ_RS07450	MEALZ_RS07450	CDS	TonB-dependent receptor	NC_016112.1:1739808-1742133	q1	q2	OK	26.7906	10.2198	-1.39037	-3.58873	5e-05	0.000546477	yes
gene1538	gene1538	MEALZ_RS07410	MEALZ_RS07410	MEALZ_RS07410	CDS	cobalamin biosynthesis protein CbiX	NC_016112.1:1720278-1721106	q1	q2	OK	85.3338	32.6751	-1.38492	-3.67323	5e-05	0.000546477	yes
gene1908	gene1908	MEALZ_RS09185	MEALZ_RS09185	MEALZ_RS09185	CDS	apolipoprotein acyltransferase	NC_016112.1:2146755-2147643	q1	q2	OK	120.321	46.1021	-1.38399	-3.72276	5e-05	0.000546477	yes
gene1536	gene1536	MEALZ_RS07400	MEALZ_RS07400	MEALZ_RS07400	CDS	cobalt-precorrin-5B (C(1))-methyltransferase	NC_016112.1:1718492-1719596	q1	q2	OK	107.155	41.2419	-1.37752	-3.83951	5e-05	0.000546477	yes
gene1242	gene1242	MEALZ_RS05965	MEALZ_RS05965	MEALZ_RS05965	CDS	hypothetical protein	NC_016112.1:1374931-1375210	q1	q2	OK	4520.45	1740.12	-1.37728	-3.58639	5e-05	0.000546477	yes
gene1542	gene1542	MEALZ_RS21705	MEALZ_RS21705	MEALZ_RS21705			NC_016112.1:1723860-1724037	q1	q2	OK	1313.07	506.368	-1.37469	-3.3562	5e-05	0.000546477	yes
gene3670	gene3670	MEALZ_RS17625	MEALZ_RS17625	MEALZ_RS17625	CDS	cell division protein FtsZ	NC_016112.1:4151777-4152935	q1	q2	OK	765.59	295.487	-1.37348	-3.47342	5e-05	0.000546477	yes
gene530	gene530	MEALZ_RS02565	MEALZ_RS02565	MEALZ_RS02565	CDS	hypothetical protein	NC_016112.1:577384-577573	q1	q2	OK	966.906	373.269	-1.37316	-3.31591	5e-05	0.000546477	yes
gene1736	gene1736	MEALZ_RS08355	MEALZ_RS08355	MEALZ_RS08355	CDS	phosphohydrolase	NC_016112.1:1971164-1972034	q1	q2	OK	121.561	47.2913	-1.36204	-3.73282	5e-05	0.000546477	yes
gene2375	gene2375	MEALZ_RS11465	MEALZ_RS11465	MEALZ_RS11465	CDS	glutamine--tRNA ligase	NC_016112.1:2663173-2664832	q1	q2	OK	148.639	57.9407	-1.35916	-3.76881	5e-05	0.000546477	yes
gene466	gene466	MEALZ_RS02245	MEALZ_RS02245	MEALZ_RS02245	CDS	twitching motility protein PilT	NC_016112.1:497255-498431	q1	q2	OK	509.889	198.82	-1.35872	-3.53535	5e-05	0.000546477	yes
gene3570	gene3570	MEALZ_RS22315	MEALZ_RS22315	MEALZ_RS22315			NC_016112.1:4031619-4031799	q1	q2	OK	482.465	188.481	-1.356	-2.8213	0.0001	0.00102101	yes
gene1541	gene1541	MEALZ_RS07425	MEALZ_RS07425	MEALZ_RS07425	CDS	hypothetical protein	NC_016112.1:1723210-1723858	q1	q2	OK	207.347	81.063	-1.35494	-3.70179	5e-05	0.000546477	yes
gene137	gene137	MEALZ_RS00660	MEALZ_RS00660	MEALZ_RS00660	CDS	twitching motility protein PilT	NC_016112.1:142447-143581	q1	q2	OK	528.578	206.907	-1.35313	-3.61161	5e-05	0.000546477	yes
gene249	gene249	MEALZ_RS01200	MEALZ_RS01200	MEALZ_RS01200	CDS	paraslipin	NC_016112.1:257951-259819	q1	q2	OK	132.272	52.0656	-1.34511	-2.05086	0.0033	0.0200134	yes
gene481	gene481	MEALZ_RS02320	MEALZ_RS02320	MEALZ_RS02320	CDS	hypothetical protein	NC_016112.1:513834-515882	q1	q2	OK	34.0446	13.4027	-1.3449	-2.89041	5e-05	0.000546477	yes
gene1543	gene1543	MEALZ_RS07430	MEALZ_RS07430	MEALZ_RS07430	CDS	non-ribosomal peptide synthetase	NC_016112.1:1724952-1728318	q1	q2	OK	18.8771	7.47028	-1.3374	-3.48634	5e-05	0.000546477	yes
gene3603	gene3603	MEALZ_RS17300	MEALZ_RS17300	MEALZ_RS17300	CDS	signal transduction protein	NC_016112.1:4071444-4071915	q1	q2	OK	1235.26	488.997	-1.33691	-3.36803	5e-05	0.000546477	yes
gene1219	gene1219	MEALZ_RS05855	MEALZ_RS05855	MEALZ_RS05855	CDS	hypothetical protein	NC_016112.1:1351225-1351773	q1	q2	OK	49.6696	19.6846	-1.3353	-2.04479	0.0055	0.0294575	yes
gene3786	gene3786	MEALZ_RS18200	MEALZ_RS18200	MEALZ_RS18200	CDS	hypothetical protein	NC_016112.1:4288541-4289208	q1	q2	OK	178.025	70.6532	-1.33326	-1.84188	0.01005	0.046966	yes
gene1253	gene1253	MEALZ_RS06020	MEALZ_RS06020	MEALZ_RS06020	CDS	hypothetical protein	NC_016112.1:1382253-1384674	q1	q2	OK	106.031	42.2721	-1.3267	-2.22357	0.00215	0.0142147	yes
gene2188	gene2188	MEALZ_RS10550	MEALZ_RS10550	MEALZ_RS10550	CDS	CRISPR-associated endonuclease Cas2	NC_016112.1:2437451-2437742	q1	q2	OK	437.09	174.4	-1.32553	-3.49578	5e-05	0.000546477	yes
gene3017	gene3017	MEALZ_RS14500	MEALZ_RS14500	MEALZ_RS14500	CDS	hypothetical protein	NC_016112.1:3427632-3430048	q1	q2	OK	130.56	52.1216	-1.32475	-2.76822	0.0002	0.00189788	yes
gene756	gene756	MEALZ_RS03635	MEALZ_RS03635	MEALZ_RS03635	CDS	hypothetical protein	NC_016112.1:828582-831078	q1	q2	OK	223.45	89.3289	-1.32276	-3.4921	5e-05	0.000546477	yes
gene1066	gene1066	MEALZ_RS05125	MEALZ_RS05125	MEALZ_RS05125	CDS	hypothetical protein	NC_016112.1:1197951-1199084	q1	q2	OK	126.072	50.4706	-1.32073	-2.20085	0.0021	0.0139988	yes
gene648	gene648	MEALZ_RS03120	MEALZ_RS03120	MEALZ_RS03120	CDS	ABC transporter ATP-binding protein	NC_016112.1:707148-708108	q1	q2	OK	403.11	161.753	-1.31738	-3.65184	5e-05	0.000546477	yes
gene3779	gene3779	MEALZ_RS18165	MEALZ_RS18165	MEALZ_RS18165	CDS	membrane protein	NC_016112.1:4282859-4283642	q1	q2	OK	48.256	19.4122	-1.31375	-3.21008	5e-05	0.000546477	yes
gene1991	gene1991	MEALZ_RS09590	MEALZ_RS09590	MEALZ_RS09590	CDS	hypothetical protein	NC_016112.1:2245344-2246184	q1	q2	OK	169.849	68.6684	-1.30654	-3.62848	5e-05	0.000546477	yes
gene1537	gene1537	MEALZ_RS07405	MEALZ_RS07405	MEALZ_RS07405	CDS	precorrin-8X methylmutase	NC_016112.1:1719600-1720269	q1	q2	OK	100.139	40.5436	-1.30446	-3.42666	5e-05	0.000546477	yes
gene3031	gene3031	MEALZ_RS14570	MEALZ_RS14570	MEALZ_RS14570	CDS	peptidase S9	NC_016112.1:3445756-3447346	q1	q2	OK	4.22753	1.71298	-1.30331	-2.29729	0.00305	0.018866	yes
gene3255	gene3255	MEALZ_RS15625	MEALZ_RS15625	MEALZ_RS15625	CDS	elongation factor G	NC_016112.1:3707082-3709167	q1	q2	OK	968.302	393.085	-1.30062	-2.71486	0.0005	0.00417495	yes
gene248	gene248	MEALZ_RS01195	MEALZ_RS01195	MEALZ_RS01195	CDS	hypothetical protein	NC_016112.1:257438-257942	q1	q2	OK	268.944	109.346	-1.2984	-3.56363	5e-05	0.000546477	yes
gene2474	gene2474	MEALZ_RS11935	MEALZ_RS11935	MEALZ_RS11935	CDS	hypothetical protein	NC_016112.1:2794929-2795382	q1	q2	OK	203.685	83.411	-1.28803	-3.37115	5e-05	0.000546477	yes
gene2592	gene2592	MEALZ_RS12495	MEALZ_RS12495	MEALZ_RS12495	CDS	hypothetical protein	NC_016112.1:2936732-2937176	q1	q2	OK	131.935	54.1179	-1.28565	-3.21813	5e-05	0.000546477	yes
gene1021	gene1021	MEALZ_RS04905	MEALZ_RS04905	MEALZ_RS04905	CDS	ribonuclease D	NC_016112.1:1144987-1146148	q1	q2	OK	117.537	48.5446	-1.27573	-3.62076	5e-05	0.000546477	yes
gene2055	gene2055	MEALZ_RS09910	MEALZ_RS09910	MEALZ_RS09910	CDS	PEP-CTERM/exosortase system-associated acyltransferase	NC_016112.1:2312117-2312849	q1	q2	OK	156.316	64.5622	-1.2757	-3.50437	5e-05	0.000546477	yes
gene626	gene626	MEALZ_RS03015	MEALZ_RS03015	MEALZ_RS03015	CDS	hypothetical protein	NC_016112.1:688230-688629	q1	q2	OK	331.61	137.194	-1.27327	-3.45968	5e-05	0.000546477	yes
gene3289	gene3289	MEALZ_RS15790	MEALZ_RS15790	MEALZ_RS15790	CDS	shikimate kinase	NC_016112.1:3749872-3750391	q1	q2	OK	120.46	49.8382	-1.27323	-3.19992	5e-05	0.000546477	yes
gene349	gene349	MEALZ_RS01690	MEALZ_RS01690	MEALZ_RS01690	CDS	type I restriction enzyme specificity protein HsdS	NC_016112.1:370166-370634	q1	q2	OK	59.2653	24.6251	-1.26706	-2.82167	5e-05	0.000546477	yes
gene3563	gene3563	MEALZ_RS17110	MEALZ_RS17110	MEALZ_RS17110	CDS	peptidylprolyl isomerase	NC_016112.1:4020752-4021334	q1	q2	OK	769.225	320.345	-1.26378	-3.55414	5e-05	0.000546477	yes
gene1989	gene1989	MEALZ_RS09580	MEALZ_RS09580	MEALZ_RS09580	CDS	3-oxoacyl-ACP synthase	NC_016112.1:2243158-2245326	q1	q2	OK	67.6992	28.2153	-1.26266	-2.22559	0.0027	0.0170943	yes
gene662	gene662	MEALZ_RS03190	MEALZ_RS03190	MEALZ_RS03190	CDS	phosphate permease	NC_016112.1:718053-719631	q1	q2	OK	111.648	46.5436	-1.2623	-3.48352	5e-05	0.000546477	yes
gene139	gene139	MEALZ_RS00670	MEALZ_RS00670	MEALZ_RS00670	CDS	phosphoribosylaminoimidazolesuccinocarboxamide synthase	NC_016112.1:144470-145370	q1	q2	OK	293.453	122.482	-1.26055	-3.59534	5e-05	0.000546477	yes
gene3272	gene3272	MEALZ_RS15710	MEALZ_RS15710	MEALZ_RS15710	CDS	serine--glyoxylate aminotransferase	NC_016112.1:3729572-3730736	q1	q2	OK	857.186	358.518	-1.25756	-2.97413	5e-05	0.000546477	yes
gene836	gene836	MEALZ_RS04010	MEALZ_RS04010	MEALZ_RS04010	CDS	formylmethanofuran dehydrogenase subunit A	NC_016112.1:910062-911736	q1	q2	OK	13.8721	5.80279	-1.25737	-2.91615	0.0002	0.00189788	yes
gene3164	gene3164	MEALZ_RS15180	MEALZ_RS15180	MEALZ_RS15180	CDS	aminoacyl-tRNA hydrolase	NC_016112.1:3609992-3610574	q1	q2	OK	131.406	55.0757	-1.25455	-3.32477	5e-05	0.000546477	yes
gene3785	gene3785	MEALZ_RS18195	MEALZ_RS18195	MEALZ_RS18195	CDS	DNA-binding protein	NC_016112.1:4288541-4289208	q1	q2	OK	166.496	69.8037	-1.25412	-2.89616	0.00015	0.00145771	yes
gene4096	gene4096	MEALZ_RS22430	MEALZ_RS22430	MEALZ_RS22430			NC_016112.1:4630587-4631694	q1	q2	OK	29.0668	12.2259	-1.24943	-3.01496	5e-05	0.000546477	yes
gene3459	gene3459	MEALZ_RS16610	MEALZ_RS16610	MEALZ_RS16610	CDS	exosortase system-associated protein, TIGR04073 family	NC_016112.1:3910228-3910765	q1	q2	OK	368.592	155.062	-1.24918	-3.51869	5e-05	0.000546477	yes
gene2738	gene2738	MEALZ_RS13210	MEALZ_RS13210	MEALZ_RS13210	CDS	colanic acid biosynthesis glycosyltransferase WcaL	NC_016112.1:3105021-3107782	q1	q2	OK	264.845	111.953	-1.24226	-2.67719	0.0001	0.00102101	yes
gene2030	gene2030	MEALZ_RS09785	MEALZ_RS09785	MEALZ_RS09785	CDS	small protein A	NC_016112.1:2284323-2284791	q1	q2	OK	166.125	70.4954	-1.23667	-3.24029	5e-05	0.000546477	yes
gene1983	gene1983	MEALZ_RS09555	MEALZ_RS09555	MEALZ_RS09555	CDS	type VI secretion protein	NC_016112.1:2237821-2238115	q1	q2	OK	220.753	93.8344	-1.23424	-2.97022	0.00015	0.00145771	yes
gene516	gene516	MEALZ_RS21375	MEALZ_RS21375	MEALZ_RS21375			NC_016112.1:560274-560490	q1	q2	OK	110.415	47.045	-1.23082	-2.16079	0.0048	0.0267751	yes
gene2390	gene2390	MEALZ_RS11540	MEALZ_RS11540	MEALZ_RS11540	CDS	patatin family protein	NC_016112.1:2690556-2693163	q1	q2	OK	85.4977	36.4379	-1.23044	-3.52427	5e-05	0.000546477	yes
gene4138	gene4138	MEALZ_RS19925	MEALZ_RS19925	MEALZ_RS19925	CDS	ribonuclease P protein component	NC_016112.1:4667570-4668142	q1	q2	OK	1976.75	847.818	-1.2213	-3.09629	5e-05	0.000546477	yes
gene19	gene19	MEALZ_RS00095	MEALZ_RS00095	MEALZ_RS00095	CDS	oxygenase	NC_016112.1:22232-23231	q1	q2	OK	50.6106	21.7709	-1.21704	-3.13137	5e-05	0.000546477	yes
gene2232	gene2232	MEALZ_RS10770	MEALZ_RS10770	MEALZ_RS10770	CDS	ergothioneine biosynthesis protein EgtB	NC_016112.1:2496955-2499192	q1	q2	OK	107.561	46.5062	-1.20965	-2.9142	5e-05	0.000546477	yes
gene3515	gene3515	MEALZ_RS16880	MEALZ_RS16880	MEALZ_RS16880	CDS	methanol dehydrogenase	NC_016112.1:3968553-3970362	q1	q2	OK	11220.4	4851.75	-1.20955	-2.15113	0.0028	0.0175348	yes
gene136	gene136	MEALZ_RS00655	MEALZ_RS00655	MEALZ_RS00655	CDS	twitching motility protein PilT	NC_016112.1:141399-142437	q1	q2	OK	762.966	330.004	-1.20913	-3.1257	5e-05	0.000546477	yes
gene2472	gene2472	MEALZ_RS11925	MEALZ_RS11925	MEALZ_RS11925	CDS	PilZ domain-containing protein	NC_016112.1:2794182-2794482	q1	q2	OK	1025.1	443.583	-1.20849	-3.34289	5e-05	0.000546477	yes
gene604	gene604	MEALZ_RS02920	MEALZ_RS02920	MEALZ_RS02920	CDS	pyrroloquinoline quinone biosynthesis protein C	NC_016112.1:662982-663714	q1	q2	OK	212.866	92.1224	-1.20832	-3.40589	5e-05	0.000546477	yes
gene3823	gene3823	MEALZ_RS18390	MEALZ_RS18390	MEALZ_RS18390	CDS	UDP-N-acetylmuramate:L-alanyl-gamma-D-glutamyl- meso-diaminopimelate ligase	NC_016112.1:4327788-4329141	q1	q2	OK	251.214	109.251	-1.20127	-3.35154	5e-05	0.000546477	yes
gene2904	gene2904	MEALZ_RS13960	MEALZ_RS13960	MEALZ_RS13960	CDS	Fis family transcriptional regulator	NC_016112.1:3290768-3291131	q1	q2	OK	1060.34	463.273	-1.1946	-3.37215	5e-05	0.000546477	yes
gene2388	gene2388	MEALZ_RS11530	MEALZ_RS11530	MEALZ_RS11530	CDS	peptidoglycan-binding protein	NC_016112.1:2687667-2688633	q1	q2	OK	137.846	60.6489	-1.1845	-3.35885	5e-05	0.000546477	yes
gene1984	gene1984	MEALZ_RS09560	MEALZ_RS09560	MEALZ_RS09560	CDS	type VI secretion protein ImpA	NC_016112.1:2238897-2241223	q1	q2	OK	156.778	69.1442	-1.18104	-3.26242	5e-05	0.000546477	yes
gene829	gene829	MEALZ_RS03975	MEALZ_RS03975	MEALZ_RS03975	CDS	hypothetical protein	NC_016112.1:905967-906636	q1	q2	OK	12.3823	5.46333	-1.18043	-2.11244	0.00545	0.0293456	yes
gene4114	gene4114	MEALZ_RS19815	MEALZ_RS19815	MEALZ_RS19815	CDS	hypothetical protein	NC_016112.1:4649010-4651485	q1	q2	OK	17.7092	7.81698	-1.17981	-3.03879	5e-05	0.000546477	yes
gene304	gene304	MEALZ_RS01470	MEALZ_RS01470	MEALZ_RS01470	CDS	ribonucleotide reductase subunit alpha	NC_016112.1:318678-319362	q1	q2	OK	85.2588	37.6808	-1.17802	-3.07055	5e-05	0.000546477	yes
gene251	gene251	MEALZ_RS20530	MEALZ_RS20530	MEALZ_RS20530	CDS	hypothetical protein	NC_016112.1:260196-261960	q1	q2	OK	93.8288	41.6437	-1.17193	-3.33576	5e-05	0.000546477	yes
gene3416	gene3416	MEALZ_RS16395	MEALZ_RS16395	MEALZ_RS16395	CDS	30S ribosomal protein S12	NC_016112.1:3867703-3868078	q1	q2	OK	5038.12	2241.59	-1.16836	-2.50724	0.00145	0.0103137	yes
gene2907	gene2907	MEALZ_RS13975	MEALZ_RS13975	MEALZ_RS13975	CDS	methyl-accepting chemotaxis protein	NC_016112.1:3293906-3296270	q1	q2	OK	383.481	170.84	-1.16651	-2.90173	5e-05	0.000546477	yes
gene1093	gene1093	MEALZ_RS05250	MEALZ_RS05250	MEALZ_RS05250	CDS	cupin	NC_016112.1:1214943-1215291	q1	q2	OK	145.036	64.8191	-1.16192	-2.79386	0.0001	0.00102101	yes
gene140	gene140	MEALZ_RS00675	MEALZ_RS00675	MEALZ_RS00675	CDS	hypothetical protein	NC_016112.1:145508-146183	q1	q2	OK	206.472	92.6207	-1.15654	-3.18846	5e-05	0.000546477	yes
gene1998	gene1998	MEALZ_RS09630	MEALZ_RS09630	MEALZ_RS09630	CDS	hypothetical protein	NC_016112.1:2254734-2254941	q1	q2	OK	122.007	54.7326	-1.15649	-2.02683	0.00715	0.0361806	yes
gene478	gene478	MEALZ_RS02305	MEALZ_RS02305	MEALZ_RS02305	CDS	hypothetical protein	NC_016112.1:510312-511257	q1	q2	OK	1138.91	510.945	-1.15642	-2.79935	5e-05	0.000546477	yes
gene1255	gene1255	MEALZ_RS06030	MEALZ_RS06030	MEALZ_RS06030	CDS	diaminopimelate decarboxylase	NC_016112.1:1384690-1385950	q1	q2	OK	126.707	56.8659	-1.15586	-3.28976	5e-05	0.000546477	yes
gene350	gene350	MEALZ_RS01695	MEALZ_RS01695	MEALZ_RS01695	CDS	hypothetical protein	NC_016112.1:370789-371455	q1	q2	OK	28.7478	13.0181	-1.14293	-2.48994	0.0006	0.0048493	yes
gene4061	gene4061	MEALZ_RS19545	MEALZ_RS19545	MEALZ_RS19545	CDS	succinate-semialdehyde dehydrogenase	NC_016112.1:4582617-4583979	q1	q2	OK	149.77	67.8405	-1.14253	-3.29062	5e-05	0.000546477	yes
gene3952	gene3952	MEALZ_RS18995	MEALZ_RS18995	MEALZ_RS18995	CDS	hypothetical protein	NC_016112.1:4464972-4465755	q1	q2	OK	262.719	119.046	-1.142	-3.24997	5e-05	0.000546477	yes
gene1041	gene1041	MEALZ_RS04995	MEALZ_RS04995	MEALZ_RS04995	CDS	chemotaxis protein CheR	NC_016112.1:1174053-1178199	q1	q2	OK	191.317	86.968	-1.13741	-2.86505	0.00015	0.00145771	yes
gene1712	gene1712	MEALZ_RS08245	MEALZ_RS08245	MEALZ_RS08245	CDS	gluconolactonase	NC_016112.1:1944306-1945687	q1	q2	OK	113.281	51.5198	-1.13671	-2.24169	0.0014	0.0100466	yes
gene132	gene132	MEALZ_RS00635	MEALZ_RS00635	MEALZ_RS00635	CDS	membrane protein	NC_016112.1:139027-139303	q1	q2	OK	390.936	177.915	-1.13575	-2.7299	5e-05	0.000546477	yes
gene3149	gene3149	MEALZ_RS15110	MEALZ_RS15110	MEALZ_RS15110	CDS	adenine phosphoribosyltransferase	NC_016112.1:3592412-3592928	q1	q2	OK	96.6581	44.0407	-1.13405	-2.84232	0.00015	0.00145771	yes
gene3648	gene3648	MEALZ_RS17515	MEALZ_RS17515	MEALZ_RS17515	CDS	hypothetical protein	NC_016112.1:4126088-4126982	q1	q2	OK	304.545	138.938	-1.13221	-3.2047	0.0001	0.00102101	yes
gene1245	gene1245	MEALZ_RS05980	MEALZ_RS05980	MEALZ_RS05980	CDS	recombinase	NC_016112.1:1375747-1377645	q1	q2	OK	133.201	60.881	-1.12955	-1.88334	0.01075	0.0494353	yes
gene2917	gene2917	MEALZ_RS14025	MEALZ_RS14025	MEALZ_RS14025	CDS	flavoprotein	NC_016112.1:3304206-3304935	q1	q2	OK	266.626	121.867	-1.12951	-3.21087	5e-05	0.000546477	yes
gene3782	gene3782	MEALZ_RS18180	MEALZ_RS18180	MEALZ_RS18180	CDS	toxin, RelE family protein	NC_016112.1:4287324-4287627	q1	q2	OK	191.507	87.6203	-1.12806	-2.69705	0.00035	0.00306193	yes
gene2673	gene2673	MEALZ_RS12895	MEALZ_RS12895	MEALZ_RS12895	CDS	hypothetical protein	NC_016112.1:3026976-3027312	q1	q2	OK	4070.94	1867.69	-1.12411	-2.8845	5e-05	0.000546477	yes
gene2175	gene2175	MEALZ_RS10485	MEALZ_RS10485	MEALZ_RS10485	CDS	folate-binding protein YgfZ	NC_016112.1:2420722-2421712	q1	q2	OK	111.075	51.0083	-1.12273	-3.13543	5e-05	0.000546477	yes
gene686	gene686	MEALZ_RS03305	MEALZ_RS03305	MEALZ_RS03305	CDS	prepilin peptidase	NC_016112.1:745678-747191	q1	q2	OK	297.789	136.836	-1.12184	-2.88373	0.0001	0.00102101	yes
gene1254	gene1254	MEALZ_RS06025	MEALZ_RS06025	MEALZ_RS06025	CDS	diaminopimelate epimerase	NC_016112.1:1382253-1384674	q1	q2	OK	99.99	45.963	-1.12131	-2.10563	0.00275	0.0173293	yes
gene691	gene691	MEALZ_RS03330	MEALZ_RS03330	MEALZ_RS03330	CDS	heat-shock protein Hsp70	NC_016112.1:748798-750975	q1	q2	OK	91.6306	42.3318	-1.11409	-2.98169	5e-05	0.000546477	yes
gene1856	gene1856	MEALZ_RS08935	MEALZ_RS08935	MEALZ_RS08935	CDS	2OG-Fe(II) oxygenase	NC_016112.1:2095180-2095831	q1	q2	OK	129.128	59.6704	-1.11371	-2.97107	5e-05	0.000546477	yes
gene392	gene392	MEALZ_RS01895	MEALZ_RS01895	MEALZ_RS01895	CDS	UDP-glucose 6-dehydrogenase	NC_016112.1:411207-412530	q1	q2	OK	209.798	97.2022	-1.10994	-3.14653	5e-05	0.000546477	yes
gene262	gene262	MEALZ_RS01260	MEALZ_RS01260	MEALZ_RS01260	CDS	isovaleryl-CoA dehydrogenase	NC_016112.1:274050-275127	q1	q2	OK	53.3008	24.7888	-1.10447	-2.87468	0.00015	0.00145771	yes
gene3890	gene3890	MEALZ_RS18695	MEALZ_RS18695	MEALZ_RS18695	CDS	LOG family protein	NC_016112.1:4393392-4394763	q1	q2	OK	111.144	51.7199	-1.10363	-3.15769	5e-05	0.000546477	yes
gene2416	gene2416	MEALZ_RS11670	MEALZ_RS11670	MEALZ_RS11670	CDS	glycine cleavage system protein H	NC_016112.1:2718454-2718838	q1	q2	OK	442.853	206.14	-1.1032	-3.11987	5e-05	0.000546477	yes
gene2387	gene2387	MEALZ_RS11525	MEALZ_RS11525	MEALZ_RS11525	CDS	hypothetical protein	NC_016112.1:2686878-2687444	q1	q2	OK	51.3651	23.9409	-1.10131	-2.56395	0.00045	0.00383689	yes
gene1988	gene1988	MEALZ_RS09575	MEALZ_RS09575	MEALZ_RS09575	CDS	hypothetical protein	NC_016112.1:2242904-2243117	q1	q2	OK	261.484	122.026	-1.09954	-2.32938	0.0015	0.0105946	yes
gene3553	gene3553	MEALZ_RS17060	MEALZ_RS17060	MEALZ_RS17060	CDS	ATPase AAA	NC_016112.1:4012358-4013375	q1	q2	OK	81.5007	38.0483	-1.09898	-3.04451	5e-05	0.000546477	yes
gene832	gene832	MEALZ_RS03990	MEALZ_RS03990	MEALZ_RS03990	CDS	GTP-binding protein	NC_016112.1:906820-908498	q1	q2	OK	18.8342	8.81201	-1.09581	-2.10186	0.0037	0.021912	yes
gene774	gene774	MEALZ_RS03725	MEALZ_RS03725	MEALZ_RS03725	CDS	cytochrome P450	NC_016112.1:848379-850011	q1	q2	OK	46.8394	21.9216	-1.09537	-3.01342	5e-05	0.000546477	yes
gene461	gene461	MEALZ_RS02220	MEALZ_RS02220	MEALZ_RS02220	CDS	acyl-CoA dehydrogenase	NC_016112.1:486979-489283	q1	q2	OK	8.29308	3.88692	-1.09328	-2.46915	0.0007	0.00554637	yes
gene1695	gene1695	MEALZ_RS08160	MEALZ_RS08160	MEALZ_RS08160	CDS	glycolate oxidase iron-sulfur subunit	NC_016112.1:1920346-1921615	q1	q2	OK	18.5903	8.72691	-1.09101	-2.54934	0.0005	0.00417495	yes
gene1982	gene1982	MEALZ_RS09550	MEALZ_RS09550	MEALZ_RS09550	CDS	hypothetical protein	NC_016112.1:2236901-2237489	q1	q2	OK	137.435	64.5876	-1.08942	-2.92532	0.0001	0.00102101	yes
gene250	gene250	MEALZ_RS01205	MEALZ_RS01205	MEALZ_RS01205	CDS	paraslipin	NC_016112.1:257951-259819	q1	q2	OK	271.055	127.611	-1.08683	-2.51394	0.00045	0.00383689	yes
gene373	gene373	MEALZ_RS01810	MEALZ_RS01810	MEALZ_RS01810	CDS	hypothetical protein	NC_016112.1:395967-396444	q1	q2	OK	124.141	58.5753	-1.08361	-2.73304	5e-05	0.000546477	yes
gene1427	gene1427	MEALZ_RS06860	MEALZ_RS06860	MEALZ_RS06860	CDS	hypothetical protein	NC_016112.1:1583277-1584817	q1	q2	OK	33.8741	16.11	-1.07222	-1.991	0.0053	0.0286911	yes
gene357	gene357	MEALZ_RS01730	MEALZ_RS01730	MEALZ_RS01730	CDS	sulfurtransferase	NC_016112.1:376572-376968	q1	q2	OK	475.973	227.031	-1.06799	-2.62058	0.0008	0.0061222	yes
gene3822	gene3822	MEALZ_RS18385	MEALZ_RS18385	MEALZ_RS18385	CDS	hypothetical protein	NC_016112.1:4323618-4327704	q1	q2	OK	144.559	68.9545	-1.06794	-2.7822	0.00035	0.00306193	yes
gene534	gene534	MEALZ_RS02585	MEALZ_RS02585	MEALZ_RS02585	CDS	cupin	NC_016112.1:582758-583166	q1	q2	OK	529.411	253.06	-1.06491	-3.04587	5e-05	0.000546477	yes
gene2473	gene2473	MEALZ_RS11930	MEALZ_RS11930	MEALZ_RS11930	CDS	6-pyruvoyl tetrahydrobiopterin synthase	NC_016112.1:2794518-2794923	q1	q2	OK	556.563	266.119	-1.06447	-3.00368	5e-05	0.000546477	yes
gene1720	gene1720	MEALZ_RS08280	MEALZ_RS08280	MEALZ_RS08280	CDS	glucose-1-dehydrogenase	NC_016112.1:1952561-1953377	q1	q2	OK	106.011	50.8138	-1.06092	-2.90762	0.0001	0.00102101	yes
gene3746	gene3746	MEALZ_RS17995	MEALZ_RS17995	MEALZ_RS17995	CDS	DNA methylase	NC_016112.1:4236553-4239321	q1	q2	OK	35.0647	16.8204	-1.05981	-2.73176	0.0002	0.00189788	yes
gene1267	gene1267	MEALZ_RS06090	MEALZ_RS06090	MEALZ_RS06090	CDS	prepilin-type N-terminal cleavage/methylation domain-containing protein	NC_016112.1:1399526-1399919	q1	q2	OK	299.589	144.136	-1.05555	-2.92043	5e-05	0.000546477	yes
gene2408	gene2408	MEALZ_RS11630	MEALZ_RS11630	MEALZ_RS11630	CDS	ModE family transcriptional regulator	NC_016112.1:2711388-2711787	q1	q2	OK	27.4421	13.216	-1.05411	-1.8896	0.01065	0.0490874	yes
gene1556	gene1556	MEALZ_RS07495	MEALZ_RS07495	MEALZ_RS07495	CDS	RNA polymerase subunit sigma-24	NC_016112.1:1749486-1749993	q1	q2	OK	173.162	83.6218	-1.05017	-2.72748	0.00015	0.00145771	yes
gene1771	gene1771	MEALZ_RS08525	MEALZ_RS08525	MEALZ_RS08525	CDS	formamidase	NC_016112.1:2016581-2017811	q1	q2	OK	19.5628	9.4538	-1.04915	-2.44612	0.0008	0.0061222	yes
gene980	gene980	MEALZ_RS04710	MEALZ_RS04710	MEALZ_RS04710	CDS	hypothetical protein	NC_016112.1:1096362-1099050	q1	q2	OK	326.787	158.266	-1.046	-2.60962	0.0002	0.00189788	yes
gene2739	gene2739	MEALZ_RS13215	MEALZ_RS13215	MEALZ_RS13215	CDS	hypothetical protein	NC_016112.1:3107922-3108606	q1	q2	OK	91.7791	44.6587	-1.03922	-2.68535	0.0003	0.00267086	yes
gene3107	gene3107	MEALZ_RS14900	MEALZ_RS14900	MEALZ_RS14900	CDS	trigger factor	NC_016112.1:3542634-3543930	q1	q2	OK	1707.48	831.893	-1.0374	-2.04706	0.0059	0.0311857	yes
gene619	gene619	MEALZ_RS02980	MEALZ_RS02980	MEALZ_RS02980	CDS	hypothetical protein	NC_016112.1:679928-680318	q1	q2	OK	197.625	96.3155	-1.03693	-2.71441	5e-05	0.000546477	yes
gene351	gene351	MEALZ_RS01700	MEALZ_RS01700	MEALZ_RS01700	CDS	hypothetical protein	NC_016112.1:371473-372529	q1	q2	OK	36.3847	17.7806	-1.03303	-2.58524	0.0003	0.00267086	yes
gene35	gene35	MEALZ_RS21255	MEALZ_RS21255	MEALZ_RS21255	hypothetical protein		NC_016112.1:38196-38493	q1	q2	OK	602.018	295.385	-1.02721	-2.8602	5e-05	0.000546477	yes
gene2679	gene2679	MEALZ_RS12925	MEALZ_RS12925	MEALZ_RS12925	CDS	hypothetical protein	NC_016112.1:3031500-3032732	q1	q2	OK	129.148	63.41	-1.02624	-2.91002	0.0001	0.00102101	yes
gene641	gene641	MEALZ_RS03085	MEALZ_RS03085	MEALZ_RS03085	CDS	histidinol-phosphate aminotransferase	NC_016112.1:700946-702041	q1	q2	OK	88.2699	43.347	-1.02599	-2.81813	0.0001	0.00102101	yes
gene4033	gene4033	MEALZ_RS19405	MEALZ_RS19405	MEALZ_RS19405	CDS	dihydroxyacetone kinase subunit DhaK	NC_016112.1:4557163-4558153	q1	q2	OK	91.702	45.069	-1.02482	-2.84771	0.00015	0.00145771	yes
gene4024	gene4024	MEALZ_RS19355	MEALZ_RS19355	MEALZ_RS19355	CDS	cupin	NC_016112.1:4544066-4544342	q1	q2	OK	389.41	191.393	-1.02475	-2.6721	0.0001	0.00102101	yes
gene1548	gene1548	MEALZ_RS07455	MEALZ_RS07455	MEALZ_RS07455	CDS	peptidase	NC_016112.1:1742257-1743472	q1	q2	OK	22.1771	10.9598	-1.01685	-2.40797	0.00095	0.00710826	yes
gene3803	gene3803	MEALZ_RS18285	MEALZ_RS18285	MEALZ_RS18285	CDS	hypothetical protein	NC_016112.1:4305516-4305939	q1	q2	OK	150.547	74.5795	-1.01336	-2.56413	0.0003	0.00267086	yes
gene3270	gene3270	MEALZ_RS15700	MEALZ_RS15700	MEALZ_RS15700	CDS	CoA ester lyase	NC_016112.1:3728116-3729067	q1	q2	OK	614.707	305.049	-1.01086	-2.5864	0.00055	0.00453609	yes
gene4012	gene4012	MEALZ_RS19295	MEALZ_RS19295	MEALZ_RS19295	CDS	oxidoreductase FAD/NAD(P)-binding protein	NC_016112.1:4528771-4529629	q1	q2	OK	493.201	244.76	-1.01081	-2.74227	0.0001	0.00102101	yes
gene1952	gene1952	MEALZ_RS21820	MEALZ_RS21820	MEALZ_RS21820			NC_016112.1:2198029-2198315	q1	q2	OK	303.646	150.785	-1.0099	-2.56955	0.0006	0.0048493	yes
gene3148	gene3148	MEALZ_RS15105	MEALZ_RS15105	MEALZ_RS15105	CDS	1-deoxy-D-xylulose-5-phosphate synthase	NC_016112.1:3590030-3591893	q1	q2	OK	28.8705	14.3641	-1.00713	-2.64113	5e-05	0.000546477	yes
gene3016	gene3016	MEALZ_RS14495	MEALZ_RS14495	MEALZ_RS14495	CDS	EF-P beta-lysylation protein EpmB	NC_016112.1:3426087-3427110	q1	q2	OK	40.4885	20.1493	-1.00678	-2.52592	0.0007	0.00554637	yes
gene3341	gene3341	MEALZ_RS16045	MEALZ_RS16045	MEALZ_RS16045	CDS	sulfite reductase	NC_016112.1:3806386-3808481	q1	q2	OK	282.553	140.663	-1.00628	-2.52015	0.00025	0.00229148	yes
gene2915	gene2915	MEALZ_RS14015	MEALZ_RS14015	MEALZ_RS14015	CDS	hypothetical protein	NC_016112.1:3302501-3303464	q1	q2	OK	107.406	53.4723	-1.00621	-2.7738	0.0001	0.00102101	yes
gene1839	gene1839	MEALZ_RS08850	MEALZ_RS08850	MEALZ_RS08850	CDS	RNA-binding protein	NC_016112.1:2079523-2079790	q1	q2	OK	615.236	306.443	-1.00552	-2.74739	0.00025	0.00229148	yes
gene3854	gene3854	MEALZ_RS22365	MEALZ_RS22365	MEALZ_RS22365			NC_016112.1:4360389-4360651	q1	q2	OK	145.372	72.418	-1.00532	-2.16819	0.00205	0.0137565	yes
gene2499	gene2499	MEALZ_RS12050	MEALZ_RS12050	MEALZ_RS12050	CDS	hypothetical protein	NC_016112.1:2833111-2833474	q1	q2	OK	927.973	462.526	-1.00455	-2.88965	0.00015	0.00145771	yes
gene1384	gene1384	MEALZ_RS06660	MEALZ_RS06660	MEALZ_RS06660	CDS	5-(carboxyamino)imidazole ribonucleotide synthase	NC_016112.1:1533656-1535245	q1	q2	OK	100.917	50.3135	-1.00415	-2.13052	0.0027	0.0170943	yes
gene3920	gene3920	MEALZ_RS18845	MEALZ_RS18845	MEALZ_RS18845	CDS	hypothetical protein	NC_016112.1:4429743-4430052	q1	q2	OK	145.126	72.5069	-1.00112	-2.34513	0.00105	0.00778428	yes
gene4115	gene4115	MEALZ_RS19820	MEALZ_RS19820	MEALZ_RS19820	CDS	HNH endonuclease	NC_016112.1:4651564-4652143	q1	q2	OK	24.5803	12.2903	-0.999989	-2.06358	0.0049	0.0271825	yes
gene1476	gene1476	MEALZ_RS07095	MEALZ_RS07095	MEALZ_RS07095	CDS	cytochrome c	NC_016112.1:1647928-1648411	q1	q2	OK	353.251	176.932	-0.997495	-2.83865	5e-05	0.000546477	yes
gene901	gene901	MEALZ_RS04325	MEALZ_RS04325	MEALZ_RS04325	CDS	threonine--tRNA ligase	NC_016112.1:1001521-1003429	q1	q2	OK	1192.48	598.186	-0.995303	-1.99797	0.00735	0.0369608	yes
gene3389	gene3389	MEALZ_RS16270	MEALZ_RS16270	MEALZ_RS16270	CDS	30S ribosomal protein S13	NC_016112.1:3852908-3853265	q1	q2	OK	3066.68	1538.6	-0.995056	-2.42408	0.00115	0.00838689	yes
gene2905	gene2905	MEALZ_RS13965	MEALZ_RS13965	MEALZ_RS13965	CDS	chemotaxis protein CheA	NC_016112.1:3291295-3293338	q1	q2	OK	522.429	262.772	-0.991422	-2.39462	0.00115	0.00838689	yes
gene2296	gene2296	MEALZ_RS11075	MEALZ_RS11075	MEALZ_RS11075	CDS	adenosylhomocysteinase	NC_016112.1:2576249-2576768	q1	q2	OK	43.3375	21.83	-0.989307	-2.19717	0.0021	0.0139988	yes
gene134	gene134	MEALZ_RS00645	MEALZ_RS00645	MEALZ_RS00645	CDS	hypothetical protein	NC_016112.1:140200-140464	q1	q2	OK	104.657	52.855	-0.985554	-2.03723	0.0049	0.0271825	yes
gene247	gene247	MEALZ_RS01190	MEALZ_RS01190	MEALZ_RS01190	CDS	hypothetical protein	NC_016112.1:256554-256941	q1	q2	OK	254.704	128.876	-0.982843	-2.63522	0.0003	0.00267086	yes
gene2391	gene2391	MEALZ_RS11545	MEALZ_RS11545	MEALZ_RS11545	CDS	hypothetical protein	NC_016112.1:2693173-2694484	q1	q2	OK	90.6508	45.9142	-0.981379	-2.77996	0.00025	0.00229148	yes
gene3835	gene3835	MEALZ_RS18440	MEALZ_RS18440	MEALZ_RS18440	CDS	hypothetical protein	NC_016112.1:4341869-4342352	q1	q2	OK	61.4396	31.2504	-0.975296	-2.23119	0.00145	0.0103137	yes
gene2892	gene2892	MEALZ_RS13910	MEALZ_RS13910	MEALZ_RS13910	CDS	peroxiredoxin	NC_016112.1:3279313-3279778	q1	q2	OK	516.013	263.405	-0.970126	-2.78169	5e-05	0.000546477	yes
gene1555	gene1555	MEALZ_RS07490	MEALZ_RS07490	MEALZ_RS07490	CDS	antibiotic synthesis protein MbtH	NC_016112.1:1749170-1749389	q1	q2	OK	144.726	73.9236	-0.969219	-1.90036	0.009	0.0433138	yes
gene3671	gene3671	MEALZ_RS17630	MEALZ_RS17630	MEALZ_RS17630	CDS	cell division protein FtsA	NC_016112.1:4152971-4154198	q1	q2	OK	486.701	248.665	-0.968832	-2.54315	0.0006	0.0048493	yes
gene48	gene48	MEALZ_RS21270	MEALZ_RS21270	MEALZ_RS21270			NC_016112.1:51686-52059	q1	q2	OK	65.2225	33.3845	-0.96619	-2.07042	0.00375	0.0221431	yes
gene1569	gene1569	MEALZ_RS07560	MEALZ_RS07560	MEALZ_RS07560	CDS	histidine kinase	NC_016112.1:1766664-1767546	q1	q2	OK	93.5803	47.9006	-0.966159	-2.64825	0.0003	0.00267086	yes
gene3899	gene3899	MEALZ_RS18735	MEALZ_RS18735	MEALZ_RS18735	CDS	polyamine ABC transporter ATP-binding protein	NC_016112.1:4406453-4407221	q1	q2	OK	54.2721	27.8132	-0.964439	-2.43343	0.00055	0.00453609	yes
gene1100	gene1100	MEALZ_RS21565	MEALZ_RS21565	MEALZ_RS21565			NC_016112.1:1220708-1220894	q1	q2	OK	297.102	152.985	-0.957565	-1.88266	0.0088	0.0426055	yes
gene3784	gene3784	MEALZ_RS18190	MEALZ_RS18190	MEALZ_RS18190	CDS	prevent-host-death protein	NC_016112.1:4288016-4288292	q1	q2	OK	122.954	63.3484	-0.956735	-2.08755	0.0035	0.0209429	yes
gene361	gene361	MEALZ_RS01750	MEALZ_RS01750	MEALZ_RS01750	CDS	ABC transporter	NC_016112.1:380101-380812	q1	q2	OK	22.6132	11.6658	-0.954882	-2.03717	0.0041	0.0236557	yes
gene627	gene627	MEALZ_RS03020	MEALZ_RS03020	MEALZ_RS03020	CDS	hypothetical protein	NC_016112.1:688632-689316	q1	q2	OK	641.551	331.591	-0.952158	-2.63056	0.00015	0.00145771	yes
gene1844	gene1844	MEALZ_RS08875	MEALZ_RS08875	MEALZ_RS08875	CDS	preprotein translocase subunit SecG	NC_016112.1:2084782-2085193	q1	q2	OK	1667.79	862.665	-0.951064	-2.38328	0.0013	0.00937907	yes
gene2076	gene2076	MEALZ_RS10010	MEALZ_RS10010	MEALZ_RS10010	CDS	GTP cyclohydrolase I	NC_016112.1:2329506-2330049	q1	q2	OK	819.492	425.685	-0.944943	-2.58555	0.0003	0.00267086	yes
gene2153	gene2153	MEALZ_RS20735	MEALZ_RS20735	MEALZ_RS20735	CDS	hypothetical protein	NC_016112.1:2401716-2402265	q1	q2	OK	60.5461	31.4655	-0.944262	-2.27017	0.0015	0.0105946	yes
gene3388	gene3388	MEALZ_RS16265	MEALZ_RS16265	MEALZ_RS16265	CDS	30S ribosomal protein S11	NC_016112.1:3852496-3852883	q1	q2	OK	5320.87	2768.83	-0.942384	-2.14837	0.00395	0.0229875	yes
gene1655	gene1655	MEALZ_RS21740	MEALZ_RS21740	MEALZ_RS21740			NC_016112.1:1865786-1865981	q1	q2	OK	287.934	149.901	-0.941725	-1.926	0.00715	0.0361806	yes
gene3754	gene3754	MEALZ_RS18035	MEALZ_RS18035	MEALZ_RS18035	CDS	DEAD/DEAH box helicase	NC_016112.1:4244567-4248384	q1	q2	OK	76.6448	40.1744	-0.931913	-2.43831	0.0006	0.0048493	yes
gene2740	gene2740	MEALZ_RS13220	MEALZ_RS13220	MEALZ_RS13220	CDS	SAM-dependent methyltransferase	NC_016112.1:3108615-3109383	q1	q2	OK	194.575	102.381	-0.926374	-2.59757	0.0001	0.00102101	yes
gene2860	gene2860	MEALZ_RS13755	MEALZ_RS13755	MEALZ_RS13755	CDS	conjugation transfer protein	NC_016112.1:3241507-3243643	q1	q2	OK	915.187	481.961	-0.925152	-2.01568	0.00555	0.0296466	yes
gene3995	gene3995	MEALZ_RS19210	MEALZ_RS19210	MEALZ_RS19210	CDS	DNA-binding response regulator	NC_016112.1:4511708-4512437	q1	q2	OK	84.2203	44.3851	-0.92409	-2.46603	0.00075	0.00586192	yes
gene4028	gene4028	MEALZ_RS19375	MEALZ_RS19375	MEALZ_RS19375	CDS	transaldolase	NC_016112.1:4550121-4551108	q1	q2	OK	2544.09	1341.44	-0.923363	-1.9602	0.00695	0.0353014	yes
gene3136	gene3136	MEALZ_RS15045	MEALZ_RS15045	MEALZ_RS15045	CDS	PilZ domain-containing protein	NC_016112.1:3578335-3578701	q1	q2	OK	107.357	56.6529	-0.922188	-2.17626	0.0025	0.0159786	yes
gene325	gene325	MEALZ_RS01570	MEALZ_RS01570	MEALZ_RS01570	CDS	transglutaminase	NC_016112.1:347317-349276	q1	q2	OK	41.0482	21.6678	-0.921764	-2.57248	0.00055	0.00453609	yes
gene710	gene710	MEALZ_RS03410	MEALZ_RS03410	MEALZ_RS03410	CDS	cytochrome c	NC_016112.1:779888-780371	q1	q2	OK	1167.49	616.735	-0.920689	-2.50778	0.0004	0.00346925	yes
gene1503	gene1503	MEALZ_RS07225	MEALZ_RS07225	MEALZ_RS07225	CDS	ABC-ATPase UvrA	NC_016112.1:1670484-1673301	q1	q2	OK	34.6186	18.3119	-0.918765	-2.62534	0.00035	0.00306193	yes
gene2818	gene2818	MEALZ_RS13570	MEALZ_RS13570	MEALZ_RS13570	CDS	glutamate--cysteine ligase	NC_016112.1:3190935-3192522	q1	q2	OK	107.491	56.9511	-0.916419	-2.63487	0.00045	0.00383689	yes
gene376	gene376	MEALZ_RS21340	MEALZ_RS21340	MEALZ_RS21340			NC_016112.1:398555-398769	q1	q2	OK	630.741	334.395	-0.915492	-2.30204	0.0015	0.0105946	yes
gene1236	gene1236	MEALZ_RS05935	MEALZ_RS05935	MEALZ_RS05935	CDS	23S rRNA pseudouridine synthase D	NC_016112.1:1369703-1371369	q1	q2	OK	219.207	116.275	-0.91475	-1.89209	0.0079	0.0390929	yes
gene3569	gene3569	MEALZ_RS17135	MEALZ_RS17135	MEALZ_RS17135	CDS	glycogen-branching enzyme	NC_016112.1:4029359-4031585	q1	q2	OK	491.115	260.923	-0.912436	-2.19194	0.00185	0.0126458	yes
gene647	gene647	MEALZ_RS03115	MEALZ_RS03115	MEALZ_RS03115	CDS	ABC transporter permease	NC_016112.1:706364-707147	q1	q2	OK	198.07	105.247	-0.912235	-2.62768	0.0002	0.00189788	yes
gene984	gene984	MEALZ_RS04730	MEALZ_RS04730	MEALZ_RS04730	CDS	hypothetical protein	NC_016112.1:1109020-1109893	q1	q2	OK	1544.16	821.303	-0.910833	-2.16721	0.00245	0.0157589	yes
gene1656	gene1656	MEALZ_RS07960	MEALZ_RS07960	MEALZ_RS07960	CDS	phosphoglycerate mutase (2,3-diphosphoglycerate-independent)	NC_016112.1:1866082-1867735	q1	q2	OK	233.826	124.551	-0.908692	-2.47941	0.00065	0.00519099	yes
gene46	gene46	MEALZ_RS00225	MEALZ_RS00225	MEALZ_RS00225	CDS	glucosidase	NC_016112.1:47574-50247	q1	q2	OK	33.6629	17.9381	-0.908135	-2.53845	0.0007	0.00554637	yes
gene2389	gene2389	MEALZ_RS11535	MEALZ_RS11535	MEALZ_RS11535	CDS	hypothetical protein	NC_016112.1:2688705-2690376	q1	q2	OK	70.1003	37.3647	-0.907744	-2.558	0.0005	0.00417495	yes
gene1683	gene1683	MEALZ_RS08095	MEALZ_RS08095	MEALZ_RS08095	CDS	30S ribosomal protein S6	NC_016112.1:1908324-1908762	q1	q2	OK	2695.61	1437.69	-0.906856	-2.11351	0.0048	0.0267751	yes
gene290	gene290	MEALZ_RS01400	MEALZ_RS01400	MEALZ_RS01400	CDS	hypothetical protein	NC_016112.1:308454-309042	q1	q2	OK	220.533	117.838	-0.904193	-2.50516	0.0003	0.00267086	yes
gene3267	gene3267	MEALZ_RS15685	MEALZ_RS15685	MEALZ_RS15685	CDS	hypothetical protein	NC_016112.1:3724388-3725147	q1	q2	OK	110.671	59.1574	-0.903641	-2.50584	0.00045	0.00383689	yes
gene494	gene494	MEALZ_RS02385	MEALZ_RS02385	MEALZ_RS02385	CDS	hypothetical protein	NC_016112.1:532343-533045	q1	q2	OK	36.1689	19.4137	-0.897673	-2.09174	0.0028	0.0175348	yes
gene453	gene453	MEALZ_RS02185	MEALZ_RS02185	MEALZ_RS02185	CDS	diguanylate cyclase response regulator	NC_016112.1:477960-478905	q1	q2	OK	112.443	60.4483	-0.895423	-2.53312	0.0003	0.00267086	yes
gene213	gene213	MEALZ_RS01030	MEALZ_RS01030	MEALZ_RS01030	CDS	recombinase	NC_016112.1:216502-216949	q1	q2	OK	39.5605	21.3073	-0.892711	-1.89199	0.0087	0.042172	yes
gene3949	gene3949	MEALZ_RS18990	MEALZ_RS18990	MEALZ_RS18990	CDS	GGDEF domain-containing protein	NC_016112.1:4462063-4463818	q1	q2	OK	206.929	111.922	-0.886645	-2.45585	0.00065	0.00519099	yes
gene3520	gene3520	MEALZ_RS16905	MEALZ_RS16905	MEALZ_RS16905	CDS	MxaD-like protein	NC_016112.1:3974295-3974826	q1	q2	OK	3349.64	1812.22	-0.886245	-2.01496	0.0058	0.0307782	yes
gene1987	gene1987	MEALZ_RS09570	MEALZ_RS09570	MEALZ_RS09570	CDS	hypothetical protein	NC_016112.1:2241749-2242865	q1	q2	OK	80.2377	43.4421	-0.885186	-2.49527	0.0005	0.00417495	yes
gene2785	gene2785	MEALZ_RS13425	MEALZ_RS13425	MEALZ_RS13425	CDS	hypothetical protein	NC_016112.1:3158515-3159481	q1	q2	OK	181.798	98.442	-0.884989	-2.54095	0.00045	0.00383689	yes
gene3843	gene3843	MEALZ_RS18475	MEALZ_RS18475	MEALZ_RS18475	CDS	hemin-degrading factor	NC_016112.1:4349447-4350841	q1	q2	OK	21.5259	11.6778	-0.882298	-1.95449	0.00625	0.0325662	yes
gene363	gene363	MEALZ_RS01760	MEALZ_RS01760	MEALZ_RS01760	CDS	hemolysin secretion protein D	NC_016112.1:380813-383769	q1	q2	OK	94.0649	51.0318	-0.882261	-1.82982	0.01015	0.0473236	yes
gene1690	gene1690	MEALZ_RS08130	MEALZ_RS08130	MEALZ_RS08130	CDS	multicopper oxidase	NC_016112.1:1912738-1914163	q1	q2	OK	20.3383	11.0613	-0.878678	-2.1498	0.00235	0.0152128	yes
gene877	gene877	MEALZ_RS04205	MEALZ_RS04205	MEALZ_RS04205	CDS	hypothetical protein	NC_016112.1:968967-969789	q1	q2	OK	230.775	125.532	-0.878435	-2.50616	0.00035	0.00306193	yes
gene2634	gene2634	MEALZ_RS12705	MEALZ_RS12705	MEALZ_RS12705	CDS	transposase	NC_016112.1:2975893-2976413	q1	q2	OK	67.908	36.9632	-0.877491	-2.06196	0.00385	0.0225684	yes
gene158	gene158	MEALZ_RS00755	MEALZ_RS00755	MEALZ_RS00755	CDS	chromosome segregation protein SMC	NC_016112.1:162892-164868	q1	q2	OK	26.84	14.612	-0.877228	-1.95234	0.00685	0.0349697	yes
gene3040	gene3040	MEALZ_RS14605	MEALZ_RS14605	MEALZ_RS14605	CDS	hypothetical protein	NC_016112.1:3465011-3465401	q1	q2	OK	298.372	162.491	-0.876751	-2.43777	0.00025	0.00229148	yes
gene2984	gene2984	MEALZ_RS14345	MEALZ_RS14345	MEALZ_RS14345	CDS	hypothetical protein	NC_016112.1:3383825-3384242	q1	q2	OK	93.0855	50.7403	-0.875424	-2.10395	0.0032	0.0196432	yes
gene2460	gene2460	MEALZ_RS11870	MEALZ_RS11870	MEALZ_RS11870	CDS	triphosphoribosyl-dephospho-CoA synthase	NC_016112.1:2778430-2780208	q1	q2	OK	1285.5	700.801	-0.875257	-1.91417	0.0064	0.0330489	yes
gene383	gene383	MEALZ_RS01850	MEALZ_RS01850	MEALZ_RS01850	CDS	NADH dehydrogenase	NC_016112.1:403511-404687	q1	q2	OK	98.5201	53.7967	-0.872902	-2.49483	0.00065	0.00519099	yes
gene1410	gene1410	MEALZ_RS06775	MEALZ_RS06775	MEALZ_RS06775	CDS	ABC transporter	NC_016112.1:1564104-1565004	q1	q2	OK	82.6162	45.1458	-0.871835	-2.38889	0.0008	0.0061222	yes
gene3002	gene3002	MEALZ_RS14430	MEALZ_RS14430	MEALZ_RS14430	CDS	elongation factor Ts	NC_016112.1:3402756-3403641	q1	q2	OK	787.502	430.694	-0.870619	-2.09521	0.0058	0.0307782	yes
gene3624	gene3624	MEALZ_RS17400	MEALZ_RS17400	MEALZ_RS17400	CDS	phosphoglycerate kinase	NC_016112.1:4092209-4093382	q1	q2	OK	343.07	187.711	-0.869991	-2.37531	0.0008	0.0061222	yes
gene3554	gene3554	MEALZ_RS17065	MEALZ_RS17065	MEALZ_RS17065	CDS	hypothetical protein	NC_016112.1:4013492-4014326	q1	q2	OK	41.4122	22.6652	-0.869575	-2.14183	0.003	0.0186425	yes
gene1649	gene1649	MEALZ_RS07930	MEALZ_RS07930	MEALZ_RS07930	CDS	dihydropteroate synthase	NC_016112.1:1860170-1861007	q1	q2	OK	80.0653	43.8366	-0.869041	-2.33594	0.0009	0.00682274	yes
gene1364	gene1364	MEALZ_RS06560	MEALZ_RS06560	MEALZ_RS06560	CDS	DNA-3-methyladenine glycosylase	NC_016112.1:1506784-1507357	q1	q2	OK	89.7888	49.1841	-0.868345	-2.23428	0.00235	0.0152128	yes
gene2714	gene2714	MEALZ_RS13100	MEALZ_RS13100	MEALZ_RS13100	CDS	GGDEF domain-containing protein	NC_016112.1:3077116-3078001	q1	q2	OK	418.646	229.477	-0.867382	-2.41768	0.0008	0.0061222	yes
gene4043	gene4043	MEALZ_RS19455	MEALZ_RS19455	MEALZ_RS19455	CDS	Fe(2+)-trafficking protein	NC_016112.1:4565580-4565853	q1	q2	OK	371.292	203.631	-0.8666	-2.25033	0.0016	0.0111834	yes
gene1540	gene1540	MEALZ_RS07420	MEALZ_RS07420	MEALZ_RS07420	CDS	cobyrinic acid a,c-diamide synthase	NC_016112.1:1721115-1723172	q1	q2	OK	93.2459	51.1989	-0.864926	-2.16654	0.002	0.0134433	yes
gene968	gene968	MEALZ_RS04655	MEALZ_RS04655	MEALZ_RS04655	CDS	sulfurtransferase	NC_016112.1:1075872-1076271	q1	q2	OK	63.0246	34.6132	-0.864592	-1.9241	0.0063	0.0327844	yes
gene1478	gene1478	MEALZ_RS07105	MEALZ_RS07105	MEALZ_RS07105	CDS	aldehyde-activating protein	NC_016112.1:1649424-1649973	q1	q2	OK	1751.53	963.679	-0.861993	-2.21102	0.0019	0.0129002	yes
gene2294	gene2294	MEALZ_RS11065	MEALZ_RS11065	MEALZ_RS11065	CDS	hypothetical protein	NC_016112.1:2573934-2574285	q1	q2	OK	129.908	71.7131	-0.857178	-2.05717	0.00435	0.024779	yes
gene4015	gene4015	MEALZ_RS19310	MEALZ_RS19310	MEALZ_RS19310	CDS	electron transport complex protein RnfG	NC_016112.1:4531296-4532007	q1	q2	OK	451.433	249.224	-0.85707	-2.37652	0.00085	0.00646802	yes
gene348	gene348	MEALZ_RS01685	MEALZ_RS01685	MEALZ_RS01685	CDS	hypothetical protein	NC_016112.1:369032-370082	q1	q2	OK	38.0132	20.9943	-0.856502	-2.16173	0.0022	0.0144505	yes
gene3719	gene3719	MEALZ_RS17860	MEALZ_RS17860	MEALZ_RS17860	CDS	hypothetical protein	NC_016112.1:4206714-4208823	q1	q2	OK	210.639	116.545	-0.853882	-2.25781	0.00175	0.012003	yes
gene3369	gene3369	MEALZ_RS16175	MEALZ_RS16175	MEALZ_RS16175	CDS	2-isopropylmalate synthase	NC_016112.1:3834593-3836138	q1	q2	OK	311.513	172.646	-0.851474	-2.21157	0.00215	0.0142147	yes
gene3473	gene3473	MEALZ_RS16680	MEALZ_RS16680	MEALZ_RS16680	CDS	spermidine synthase	NC_016112.1:3928575-3929424	q1	q2	OK	178.52	98.9945	-0.850664	-2.37298	0.0008	0.0061222	yes
gene3659	gene3659	MEALZ_RS17570	MEALZ_RS17570	MEALZ_RS17570	CDS	30S ribosomal protein S20	NC_016112.1:4142363-4142627	q1	q2	OK	7182.89	3991.31	-0.847703	-2.11509	0.0038	0.0223728	yes
gene2184	gene2184	MEALZ_RS10530	MEALZ_RS10530	MEALZ_RS10530	CDS	cytochrome C biogenesis protein CycH	NC_016112.1:2433086-2434094	q1	q2	OK	20.2923	11.281	-0.847037	-1.95151	0.0059	0.0311857	yes
gene1826	gene1826	MEALZ_RS08785	MEALZ_RS08785	MEALZ_RS08785	CDS	amino-acid N-acetyltransferase	NC_016112.1:2061634-2062972	q1	q2	OK	84.5327	47.0567	-0.845109	-2.3826	0.00075	0.00586192	yes
gene3625	gene3625	MEALZ_RS17405	MEALZ_RS17405	MEALZ_RS17405	CDS	DNA-directed RNA polymerase subunit omega	NC_016112.1:4093800-4094040	q1	q2	OK	731.577	408.448	-0.840859	-2.27813	0.00155	0.0109095	yes
gene713	gene713	MEALZ_RS21445	MEALZ_RS21445	MEALZ_RS21445			NC_016112.1:781926-782136	q1	q2	OK	17535	9805.41	-0.838592	-2.03457	0.005	0.0274728	yes
gene1001	gene1001	MEALZ_RS04810	MEALZ_RS04810	MEALZ_RS04810	CDS	flagellar basal body P-ring biosynthesis proteinFlgA	NC_016112.1:1124351-1125056	q1	q2	OK	163.605	91.696	-0.83529	-2.3925	0.0006	0.0048493	yes
gene4049	gene4049	MEALZ_RS19485	MEALZ_RS19485	MEALZ_RS19485	CDS	peroxidase	NC_016112.1:4571191-4571797	q1	q2	OK	3998.83	2241.53	-0.835095	-1.82384	0.0087	0.042172	yes
gene633	gene633	MEALZ_RS03050	MEALZ_RS03050	MEALZ_RS03050	CDS	hypothetical protein	NC_016112.1:694297-694741	q1	q2	OK	402.996	226.455	-0.831544	-2.39312	0.00095	0.00710826	yes
gene4136	gene4136	MEALZ_RS19920	MEALZ_RS19920	MEALZ_RS19920	CDS	membrane protein insertase YidC	NC_016112.1:4665867-4667565	q1	q2	OK	415.289	233.517	-0.830588	-2.06335	0.0045	0.0254537	yes
gene2147	gene2147	MEALZ_RS21880	MEALZ_RS21880	MEALZ_RS21880			NC_016112.1:2395975-2396479	q1	q2	OK	53.4514	30.1348	-0.826797	-1.92001	0.00755	0.037825	yes
gene4062	gene4062	MEALZ_RS19550	MEALZ_RS19550	MEALZ_RS19550	CDS	hypothetical protein	NC_016112.1:4584603-4585500	q1	q2	OK	56.6003	31.9299	-0.825901	-2.17524	0.00225	0.0147071	yes
gene2087	gene2087	MEALZ_RS10065	MEALZ_RS10065	MEALZ_RS10065	CDS	oligopeptidase A	NC_016112.1:2340989-2344486	q1	q2	OK	182.591	103.042	-0.825388	-1.79402	0.01085	0.0498383	yes
gene1432	gene1432	MEALZ_RS06885	MEALZ_RS06885	MEALZ_RS06885	CDS	hypothetical protein	NC_016112.1:1589408-1590299	q1	q2	OK	27.7504	15.7007	-0.821676	-1.88683	0.0091	0.0437429	yes
gene1376	gene1376	MEALZ_RS06620	MEALZ_RS06620	MEALZ_RS06620	CDS	phosphoribosylglycinamide formyltransferase/formyltetrahydrofolate deformylase	NC_016112.1:1521716-1522301	q1	q2	OK	82.5666	46.7164	-0.821629	-2.09303	0.00275	0.0173293	yes
gene2064	gene2064	MEALZ_RS09955	MEALZ_RS09955	MEALZ_RS09955	CDS	acyl carrier protein	NC_016112.1:2320427-2320658	q1	q2	OK	5133.43	2904.71	-0.82153	-2.25156	0.00195	0.0131731	yes
gene2194	gene2194	MEALZ_RS10580	MEALZ_RS10580	MEALZ_RS10580	CDS	CRISPR-associated helicase/endonuclease Cas3	NC_016112.1:2443081-2445538	q1	q2	OK	127.085	72.0326	-0.819069	-2.26301	0.002	0.0134433	yes
gene3458	gene3458	MEALZ_RS16605	MEALZ_RS16605	MEALZ_RS16605	CDS	RNA-binding protein	NC_016112.1:3907873-3910150	q1	q2	OK	82.6316	46.9698	-0.814959	-2.33897	0.0013	0.00937907	yes
gene3098	gene3098	MEALZ_RS14860	MEALZ_RS14860	MEALZ_RS14860	CDS	enoyl-ACP reductase	NC_016112.1:3533403-3534186	q1	q2	OK	709.536	403.445	-0.814502	-2.18746	0.0025	0.0159786	yes
gene2293	gene2293	MEALZ_RS11060	MEALZ_RS11060	MEALZ_RS11060	CDS	membrane protein	NC_016112.1:2573417-2573921	q1	q2	OK	209.683	119.248	-0.814251	-2.25945	0.0019	0.0129002	yes
gene2704	gene2704	MEALZ_RS13050	MEALZ_RS13050	MEALZ_RS13050	CDS	flavin reductase	NC_016112.1:3068042-3068525	q1	q2	OK	350.677	199.451	-0.814109	-2.28828	0.00095	0.00710826	yes
gene228	gene228	MEALZ_RS01100	MEALZ_RS01100	MEALZ_RS01100	CDS	saccharopine dehydrogenase	NC_016112.1:231964-233326	q1	q2	OK	101.416	57.7545	-0.81228	-2.32514	0.00095	0.00710826	yes
gene642	gene642	MEALZ_RS03090	MEALZ_RS03090	MEALZ_RS03090	CDS	histidinol dehydrogenase	NC_016112.1:702336-703644	q1	q2	OK	139.791	79.6188	-0.81209	-2.34936	0.00085	0.00646802	yes
gene643	gene643	MEALZ_RS03095	MEALZ_RS03095	MEALZ_RS03095	CDS	ATP phosphoribosyltransferase	NC_016112.1:703648-704275	q1	q2	OK	226.573	129.093	-0.811566	-2.33065	0.0008	0.0061222	yes
gene2786	gene2786	MEALZ_RS13430	MEALZ_RS13430	MEALZ_RS13430	CDS	adenylyl-sulfate kinase	NC_016112.1:3159501-3160113	q1	q2	OK	172.037	98.4161	-0.805756	-2.28926	0.00115	0.00838689	yes
gene2701	gene2701	MEALZ_RS13035	MEALZ_RS13035	MEALZ_RS13035	CDS	exopolyphosphatase	NC_016112.1:3063651-3065151	q1	q2	OK	75.9006	43.4676	-0.804171	-2.30158	0.00125	0.00905072	yes
gene1229	gene1229	MEALZ_RS05905	MEALZ_RS05905	MEALZ_RS05905	CDS	SAM-dependent methyltransferase	NC_016112.1:1362909-1363542	q1	q2	OK	110.651	63.5511	-0.800031	-2.16051	0.0028	0.0175348	yes
gene3825	gene3825	MEALZ_RS18400	MEALZ_RS18400	MEALZ_RS18400	CDS	methyl-accepting chemotaxis sensory transducer	NC_016112.1:4330926-4332507	q1	q2	OK	75.3336	43.3009	-0.798897	-2.26462	0.0016	0.0111834	yes
gene2633	gene2633	MEALZ_RS12700	MEALZ_RS12700	MEALZ_RS12700	CDS	hypothetical protein	NC_016112.1:2975496-2975844	q1	q2	OK	146.562	84.2649	-0.798503	-1.92312	0.00665	0.0342522	yes
gene645	gene645	MEALZ_RS03105	MEALZ_RS03105	MEALZ_RS03105	CDS	anti-sigma factor antagonist	NC_016112.1:705583-705898	q1	q2	OK	240.191	138.099	-0.79848	-2.03338	0.0043	0.0245984	yes
gene702	gene702	MEALZ_RS03375	MEALZ_RS03375	MEALZ_RS03375	CDS	hypothetical protein	NC_016112.1:765681-766455	q1	q2	OK	263.425	151.685	-0.796314	-2.29072	0.00075	0.00586192	yes
gene2751	gene2751	MEALZ_RS13265	MEALZ_RS13265	MEALZ_RS13265	CDS	hypothetical protein	NC_016112.1:3117344-3118151	q1	q2	OK	292.205	169.005	-0.789915	-2.17584	0.0021	0.0139988	yes
gene273	gene273	MEALZ_RS01315	MEALZ_RS01315	MEALZ_RS01315	CDS	diguanylate cyclase	NC_016112.1:286856-288131	q1	q2	OK	65.823	38.2154	-0.784438	-2.20144	0.0025	0.0159786	yes
gene1092	gene1092	MEALZ_RS05245	MEALZ_RS05245	MEALZ_RS05245	CDS	hypothetical protein	NC_016112.1:1214151-1214667	q1	q2	OK	128.943	75.2016	-0.777895	-2.07096	0.00345	0.0207051	yes
gene2764	gene2764	MEALZ_RS13325	MEALZ_RS13325	MEALZ_RS13325	CDS	hypothetical protein	NC_016112.1:3129587-3131297	q1	q2	OK	74.5389	43.5705	-0.774643	-2.22346	0.0019	0.0129002	yes
gene603	gene603	MEALZ_RS02915	MEALZ_RS02915	MEALZ_RS02915	CDS	hypothetical protein	NC_016112.1:662390-662951	q1	q2	OK	147.017	85.9727	-0.774037	-2.13138	0.00215	0.0142147	yes
gene1710	gene1710	MEALZ_RS08235	MEALZ_RS08235	MEALZ_RS08235	CDS	alpha-amylase	NC_016112.1:1942832-1944296	q1	q2	OK	135.709	79.4046	-0.773226	-2.18333	0.00235	0.0152128	yes
gene3276	gene3276	MEALZ_RS15725	MEALZ_RS15725	MEALZ_RS15725	CDS	methylenetetrahydrofolate dehydrogenase	NC_016112.1:3733763-3734621	q1	q2	OK	292.034	171.019	-0.77198	-2.11705	0.00325	0.0197995	yes
gene4011	gene4011	MEALZ_RS19290	MEALZ_RS19290	MEALZ_RS19290	CDS	Fe-S cluster protein	NC_016112.1:4527885-4528749	q1	q2	OK	321.587	188.534	-0.770382	-2.1815	0.0022	0.0144505	yes
gene3639	gene3639	MEALZ_RS17470	MEALZ_RS17470	MEALZ_RS17470	CDS	two-component system response regulator	NC_016112.1:4107137-4109681	q1	q2	OK	48.9911	28.732	-0.769861	-2.19141	0.0028	0.0175348	yes
gene1997	gene1997	MEALZ_RS09625	MEALZ_RS09625	MEALZ_RS09625	CDS	serine/threonine protein kinase	NC_016112.1:2252951-2254703	q1	q2	OK	69.3671	40.694	-0.769436	-2.19012	0.0022	0.0144505	yes
gene6	gene6	MEALZ_RS00035	MEALZ_RS00035	MEALZ_RS00035	CDS	hypothetical protein	NC_016112.1:7504-7888	q1	q2	OK	229.538	134.732	-0.768637	-2.04554	0.00365	0.0216796	yes
gene1477	gene1477	MEALZ_RS07100	MEALZ_RS07100	MEALZ_RS07100	CDS	two-component system response regulator	NC_016112.1:1648518-1649325	q1	q2	OK	341.841	201.186	-0.764797	-2.15813	0.00255	0.0162724	yes
gene2178	gene2178	MEALZ_RS10500	MEALZ_RS10500	MEALZ_RS10500	CDS	tRNA-specific adenosine deaminase	NC_016112.1:2424038-2424491	q1	q2	OK	512.325	301.602	-0.764414	-2.21871	0.00145	0.0103137	yes
gene1951	gene1951	MEALZ_RS09395	MEALZ_RS09395	MEALZ_RS09395	CDS	(Fe-S)-cluster assembly protein	NC_016112.1:2196565-2197944	q1	q2	OK	851.288	501.248	-0.764122	-1.86339	0.00765	0.0379956	yes
gene649	gene649	MEALZ_RS03125	MEALZ_RS03125	MEALZ_RS03125	CDS	sodium:calcium antiporter	NC_016112.1:708475-709441	q1	q2	OK	179.22	105.641	-0.76257	-2.21751	0.00145	0.0103137	yes
gene2494	gene2494	MEALZ_RS12025	MEALZ_RS12025	MEALZ_RS12025	CDS	cob(I)yrinic acid a,c-diamide adenosyltransferase	NC_016112.1:2829124-2829661	q1	q2	OK	172.639	101.808	-0.761906	-2.114	0.0034	0.020466	yes
gene856	gene856	MEALZ_RS04110	MEALZ_RS04110	MEALZ_RS04110	CDS	hypothetical protein	NC_016112.1:931641-932187	q1	q2	OK	123.119	72.6074	-0.761864	-2.03252	0.0036	0.0214142	yes
gene1986	gene1986	MEALZ_RS09565	MEALZ_RS09565	MEALZ_RS09565	CDS	hypothetical protein	NC_016112.1:2241262-2241748	q1	q2	OK	80.7461	47.7933	-0.756584	-1.86326	0.0079	0.0390929	yes
gene3166	gene3166	MEALZ_RS15190	MEALZ_RS15190	MEALZ_RS15190	CDS	forkhead-associated protein	NC_016112.1:3612203-3613213	q1	q2	OK	479.337	283.976	-0.755269	-1.8479	0.0098	0.0461183	yes
gene706	gene706	MEALZ_RS03390	MEALZ_RS03390	MEALZ_RS03390	CDS	MFS transporter	NC_016112.1:768262-769513	q1	q2	OK	20.1166	11.9183	-0.755209	-1.80692	0.01045	0.0483867	yes
gene3500	gene3500	MEALZ_RS16810	MEALZ_RS16810	MEALZ_RS16810	CDS	hypothetical protein	NC_016112.1:3955976-3956171	q1	q2	OK	1350.33	802.175	-0.751327	-1.95403	0.00665	0.0342522	yes
gene577	gene577	MEALZ_RS02785	MEALZ_RS02785	MEALZ_RS02785	CDS	serine/threonine protein phosphatase	NC_016112.1:636189-636927	q1	q2	OK	220.502	131.038	-0.750809	-2.16534	0.0025	0.0159786	yes
gene644	gene644	MEALZ_RS03100	MEALZ_RS03100	MEALZ_RS03100	CDS	UDP-N-acetylglucosamine 1-carboxyvinyltransferase	NC_016112.1:704284-705550	q1	q2	OK	203.867	121.597	-0.745518	-2.11	0.0029	0.0180768	yes
gene2906	gene2906	MEALZ_RS13970	MEALZ_RS13970	MEALZ_RS13970	CDS	chemotaxis protein CheW	NC_016112.1:3293354-3293864	q1	q2	OK	194.808	116.285	-0.744388	-2.06506	0.00325	0.0197995	yes
gene3720	gene3720	MEALZ_RS17865	MEALZ_RS17865	MEALZ_RS17865	CDS	peptidase M4	NC_016112.1:4209048-4209537	q1	q2	OK	907.816	542.393	-0.743061	-2.01893	0.0052	0.0282256	yes
gene3905	gene3905	MEALZ_RS18765	MEALZ_RS18765	MEALZ_RS18765	CDS	GGDEF domain-containing protein	NC_016112.1:4411951-4414210	q1	q2	OK	51.7121	30.9443	-0.740826	-2.08566	0.0032	0.0196432	yes
gene283	gene283	MEALZ_RS01365	MEALZ_RS01365	MEALZ_RS01365	CDS	hypothetical protein	NC_016112.1:299242-300706	q1	q2	OK	113.801	68.1243	-0.740279	-2.14382	0.0022	0.0144505	yes
gene3605	gene3605	MEALZ_RS17310	MEALZ_RS17310	MEALZ_RS17310	CDS	hypothetical protein	NC_016112.1:4072516-4073674	q1	q2	OK	115.774	69.4156	-0.73798	-2.13135	0.0024	0.0154867	yes
gene1182	gene1182	MEALZ_RS05690	MEALZ_RS05690	MEALZ_RS05690	CDS	antibiotic biosynthesis monooxygenase	NC_016112.1:1318123-1318420	q1	q2	OK	424.525	254.642	-0.73738	-2.0134	0.004	0.023245	yes
gene230	gene230	MEALZ_RS01110	MEALZ_RS01110	MEALZ_RS01110	CDS	transporter	NC_016112.1:235590-237366	q1	q2	OK	39.6948	23.8729	-0.733579	-2.03553	0.0039	0.0227952	yes
gene3663	gene3663	MEALZ_RS17590	MEALZ_RS17590	MEALZ_RS17590	CDS	50S ribosomal protein L21	NC_016112.1:4145197-4145509	q1	q2	OK	2102.18	1267.8	-0.729561	-1.93681	0.00705	0.0357643	yes
gene3834	gene3834	MEALZ_RS18435	MEALZ_RS18435	MEALZ_RS18435	CDS	hypothetical protein	NC_016112.1:4341056-4341857	q1	q2	OK	99.7853	60.2045	-0.728955	-1.99262	0.00495	0.0272723	yes
gene4026	gene4026	MEALZ_RS19365	MEALZ_RS19365	MEALZ_RS19365	CDS	CoA-disulfide reductase	NC_016112.1:4547020-4548763	q1	q2	OK	186.695	112.868	-0.726048	-2.02541	0.00395	0.0229875	yes
gene1006	gene1006	MEALZ_RS04835	MEALZ_RS04835	MEALZ_RS04835	CDS	flagellar hook capping protein	NC_016112.1:1129541-1130210	q1	q2	OK	437.901	264.828	-0.725552	-2.06774	0.0035	0.0209429	yes
gene2241	gene2241	MEALZ_RS10810	MEALZ_RS10810	MEALZ_RS10810	CDS	polyphosphate--AMP phosphotransferase	NC_016112.1:2505035-2508037	q1	q2	OK	129.546	78.3521	-0.725423	-2.00353	0.0057	0.0304075	yes
gene807	gene807	MEALZ_RS03870	MEALZ_RS03870	MEALZ_RS03870	CDS	gamma-glutamyl-phosphate reductase	NC_016112.1:877704-878958	q1	q2	OK	45.8447	27.7322	-0.72519	-1.96409	0.0051	0.0278326	yes
gene2344	gene2344	MEALZ_RS11305	MEALZ_RS11305	MEALZ_RS11305	CDS	cell division ATP-binding protein FtsE	NC_016112.1:2632650-2633307	q1	q2	OK	67.9616	41.2524	-0.720241	-1.83281	0.01015	0.0473236	yes
gene927	gene927	MEALZ_RS04455	MEALZ_RS04455	MEALZ_RS04455	CDS	histidine kinase	NC_016112.1:1028720-1030499	q1	q2	OK	77.8198	47.3899	-0.715559	-2.04909	0.0041	0.0236557	yes
gene1684	gene1684	MEALZ_RS08100	MEALZ_RS08100	MEALZ_RS08100	CDS	30S ribosomal protein S18	NC_016112.1:1908786-1909014	q1	q2	OK	2259.45	1376.26	-0.715225	-1.99639	0.00495	0.0272723	yes
gene3200	gene3200	MEALZ_RS15350	MEALZ_RS15350	MEALZ_RS15350	CDS	PilZ domain-containing protein	NC_016112.1:3649274-3649910	q1	q2	OK	301.192	183.568	-0.714367	-2.05285	0.00375	0.0221431	yes
gene1004	gene1004	MEALZ_RS04825	MEALZ_RS04825	MEALZ_RS04825	CDS	flagellar basal-body rod protein FlgB	NC_016112.1:1128717-1129110	q1	q2	OK	452.362	275.992	-0.712851	-2.05235	0.00345	0.0207051	yes
gene1515	gene1515	MEALZ_RS07285	MEALZ_RS07285	MEALZ_RS07285	CDS	hypothetical protein	NC_016112.1:1685500-1686430	q1	q2	OK	482.247	295.027	-0.708922	-1.89794	0.0085	0.0414516	yes
gene1936	gene1936	MEALZ_RS09320	MEALZ_RS09320	MEALZ_RS09320	CDS	four helix bundle protein	NC_016112.1:2178057-2178447	q1	q2	OK	307.196	188.045	-0.708083	-1.97403	0.0061	0.0321166	yes
gene1648	gene1648	MEALZ_RS07925	MEALZ_RS07925	MEALZ_RS07925	CDS	hypothetical protein	NC_016112.1:1857874-1859731	q1	q2	OK	22.4032	13.7369	-0.70565	-1.84322	0.0096	0.045389	yes
gene2861	gene2861	MEALZ_RS13760	MEALZ_RS13760	MEALZ_RS13760	CDS	RNA degradosome polyphosphate kinase	NC_016112.1:3243958-3246133	q1	q2	OK	155.647	95.4425	-0.705576	-1.9374	0.0064	0.0330489	yes
gene1679	gene1679	MEALZ_RS08075	MEALZ_RS08075	MEALZ_RS08075	CDS	ATP synthase subunit A	NC_016112.1:1901363-1903190	q1	q2	OK	97.2356	59.6559	-0.70482	-2.00855	0.0053	0.0286911	yes
gene2749	gene2749	MEALZ_RS13255	MEALZ_RS13255	MEALZ_RS13255	CDS	hypothetical protein	NC_016112.1:3115619-3116783	q1	q2	OK	362.84	223.408	-0.699654	-1.88568	0.00855	0.0415949	yes
gene2345	gene2345	MEALZ_RS11310	MEALZ_RS11310	MEALZ_RS11310	CDS	signal recognition particle-docking protein FtsY	NC_016112.1:2633311-2635312	q1	q2	OK	80.0167	49.293	-0.698919	-2.01842	0.00455	0.0256645	yes
gene2285	gene2285	MEALZ_RS11020	MEALZ_RS11020	MEALZ_RS11020	CDS	hypothetical protein	NC_016112.1:2560176-2560722	q1	q2	OK	288.44	178.461	-0.692661	-1.99241	0.00445	0.0252063	yes
gene1409	gene1409	MEALZ_RS06770	MEALZ_RS06770	MEALZ_RS06770	CDS	restriction endonuclease subunit M	NC_016112.1:1561949-1563932	q1	q2	OK	49.7903	30.8481	-0.690685	-1.97842	0.0055	0.0294575	yes
gene3714	gene3714	MEALZ_RS17835	MEALZ_RS17835	MEALZ_RS17835	CDS	ribonuclease PH	NC_016112.1:4201309-4202029	q1	q2	OK	434.963	269.903	-0.688449	-1.92577	0.00605	0.031895	yes
gene671	gene671	MEALZ_RS03230	MEALZ_RS03230	MEALZ_RS03230	CDS	flagellar assembly protein FliW	NC_016112.1:728189-728651	q1	q2	OK	575.866	357.795	-0.686602	-1.94389	0.0058	0.0307782	yes
gene282	gene282	MEALZ_RS01360	MEALZ_RS01360	MEALZ_RS01360	CDS	phosphohydrolase	NC_016112.1:295993-299152	q1	q2	OK	58.3375	36.2569	-0.686168	-1.93141	0.00675	0.0346787	yes
gene1949	gene1949	MEALZ_RS09385	MEALZ_RS09385	MEALZ_RS09385	CDS	hypothetical protein	NC_016112.1:2196328-2196517	q1	q2	OK	1586.4	986.167	-0.685851	-1.86368	0.0076	0.0378873	yes
gene3273	gene3273	MEALZ_RS15715	MEALZ_RS15715	MEALZ_RS15715	CDS	D-glycerate dehydrogenase	NC_016112.1:3730967-3731939	q1	q2	OK	163.563	101.812	-0.683942	-1.97802	0.00505	0.0276345	yes
gene2492	gene2492	MEALZ_RS12015	MEALZ_RS12015	MEALZ_RS12015	CDS	7-keto-8-aminopelargonate synthetase	NC_016112.1:2827198-2828422	q1	q2	OK	64.1267	39.9325	-0.683362	-1.91377	0.00585	0.0310027	yes
gene3194	gene3194	MEALZ_RS15320	MEALZ_RS15320	MEALZ_RS15320	CDS	chemotaxis response regulator protein-glutamate methylesterase	NC_016112.1:3642536-3643643	q1	q2	OK	83.2488	52.1128	-0.675791	-1.91292	0.0076	0.0378873	yes
gene1005	gene1005	MEALZ_RS04830	MEALZ_RS04830	MEALZ_RS04830	CDS	flagellar basal body rod protein FlgC	NC_016112.1:1129112-1129529	q1	q2	OK	403.05	252.535	-0.674473	-1.94124	0.00695	0.0353014	yes
gene2057	gene2057	MEALZ_RS09920	MEALZ_RS09920	MEALZ_RS09920	CDS	hypothetical protein	NC_016112.1:2314279-2315062	q1	q2	OK	170.008	106.65	-0.67272	-1.93337	0.00695	0.0353014	yes
gene883	gene883	MEALZ_RS04235	MEALZ_RS04235	MEALZ_RS04235	CDS	tRNA (N6-isopentenyl adenosine(37)-C2)-methylthiotransferase MiaB	NC_016112.1:978475-979831	q1	q2	OK	304.962	191.399	-0.672049	-1.80831	0.01	0.0467865	yes
gene3647	gene3647	MEALZ_RS17510	MEALZ_RS17510	MEALZ_RS17510	CDS	toxin	NC_016112.1:4123412-4125575	q1	q2	OK	36.1041	22.8204	-0.661842	-1.86367	0.0092	0.044171	yes
gene3212	gene3212	MEALZ_RS15410	MEALZ_RS15410	MEALZ_RS15410	CDS	chemotaxis protein CheY	NC_016112.1:3661165-3661552	q1	q2	OK	584.892	370.019	-0.660569	-1.9003	0.00835	0.040918	yes
gene522	gene522	MEALZ_RS02525	MEALZ_RS02525	MEALZ_RS02525	CDS	CopG family transcriptional regulator	NC_016112.1:567425-567881	q1	q2	OK	1089.76	689.936	-0.659473	-1.82713	0.0109	0.0498975	yes
gene445	gene445	MEALZ_RS02145	MEALZ_RS02145	MEALZ_RS02145	CDS	sulfurtransferase	NC_016112.1:466204-466645	q1	q2	OK	393.543	249.166	-0.659417	-1.86586	0.00695	0.0353014	yes
gene1365	gene1365	MEALZ_RS06565	MEALZ_RS06565	MEALZ_RS06565	CDS	transcriptional regulator	NC_016112.1:1507402-1508269	q1	q2	OK	95.7289	60.6543	-0.658344	-1.84514	0.00975	0.0459366	yes
gene1028	gene1028	MEALZ_RS04935	MEALZ_RS04935	MEALZ_RS04935	CDS	HDIG domain-containing protein	NC_016112.1:1159599-1160469	q1	q2	OK	133.004	84.551	-0.65357	-1.87805	0.00825	0.0405265	yes
gene444	gene444	MEALZ_RS02140	MEALZ_RS02140	MEALZ_RS02140	CDS	preprotein translocase subunit SecB	NC_016112.1:465668-466139	q1	q2	OK	450.53	287.28	-0.649168	-1.86902	0.0089	0.042935	yes
gene3568	gene3568	MEALZ_RS17130	MEALZ_RS17130	MEALZ_RS17130	CDS	MxaJ-like protein	NC_016112.1:4027933-4028785	q1	q2	OK	220.49	140.797	-0.647097	-1.85403	0.0089	0.042935	yes
gene3945	gene3945	MEALZ_RS18970	MEALZ_RS18970	MEALZ_RS18970	CDS	metallophosphoesterase	NC_016112.1:4454794-4456732	q1	q2	OK	54.096	34.5468	-0.646969	-1.86351	0.00815	0.0400841	yes
gene2736	gene2736	MEALZ_RS13200	MEALZ_RS13200	MEALZ_RS13200	CDS	pyridoxal-dependent decarboxylase, exosortase A system-associated	NC_016112.1:3103715-3104951	q1	q2	OK	103.124	66.072	-0.642265	-1.8491	0.01025	0.0476796	yes
gene2423	gene2423	MEALZ_RS11705	MEALZ_RS11705	MEALZ_RS11705	CDS	hypothetical protein	NC_016112.1:2734779-2737017	q1	q2	OK	65.7967	42.4623	-0.631832	-1.83066	0.0104	0.0483217	yes
gene1261	gene1261	MEALZ_RS06060	MEALZ_RS06060	MEALZ_RS06060	CDS	peptidase M23	NC_016112.1:1392262-1393315	q1	q2	OK	102.637	66.3366	-0.629669	-1.81453	0.00925	0.044253	yes
gene646	gene646	MEALZ_RS03110	MEALZ_RS03110	MEALZ_RS03110	CDS	outer membrane lipid asymmetry maintenance protein MlaD	NC_016112.1:705901-706363	q1	q2	OK	335.488	218.324	-0.619791	-1.78799	0.01055	0.0487379	yes
gene4109	gene4109	MEALZ_RS19790	MEALZ_RS19790	MEALZ_RS19790	CDS	MFS transporter	NC_016112.1:4644666-4646007	q1	q2	OK	57.3754	88.616	0.627134	1.80405	0.01075	0.0494353	yes
gene2381	gene2381	MEALZ_RS11495	MEALZ_RS11495	MEALZ_RS11495	CDS	channel protein TolC	NC_016112.1:2678106-2679453	q1	q2	OK	66.6263	103.242	0.631872	1.82295	0.01045	0.0483867	yes
gene3481	gene3481	MEALZ_RS16715	MEALZ_RS16715	MEALZ_RS16715	CDS	hypothetical protein	NC_016112.1:3935627-3936026	q1	q2	OK	267.824	415.359	0.633074	1.82287	0.00985	0.0461919	yes
gene1853	gene1853	MEALZ_RS08920	MEALZ_RS08920	MEALZ_RS08920	CDS	hypothetical protein	NC_016112.1:2092756-2093359	q1	q2	OK	170.269	264.609	0.636047	1.82943	0.00985	0.0461919	yes
gene3199	gene3199	MEALZ_RS15345	MEALZ_RS15345	MEALZ_RS15345	CDS	hypothetical protein	NC_016112.1:3648214-3649204	q1	q2	OK	79.7761	124.202	0.638656	1.84093	0.01045	0.0483867	yes
gene1834	gene1834	MEALZ_RS08825	MEALZ_RS08825	MEALZ_RS08825	CDS	NADPH-dependent oxidoreductase	NC_016112.1:2070141-2070720	q1	q2	OK	236.083	367.654	0.639056	1.82367	0.00845	0.0412577	yes
gene4046	gene4046	MEALZ_RS19470	MEALZ_RS19470	MEALZ_RS19470	CDS	hypothetical protein	NC_016112.1:4567957-4570105	q1	q2	OK	83.6777	130.442	0.640491	1.79969	0.0105	0.0485625	yes
gene11	gene11	MEALZ_RS00060	MEALZ_RS00060	MEALZ_RS00060	CDS	GGDEF domain-containing protein	NC_016112.1:14001-16572	q1	q2	OK	29.3762	45.8587	0.642549	1.85342	0.00855	0.0415949	yes
gene2516	gene2516	MEALZ_RS12130	MEALZ_RS12130	MEALZ_RS12130	CDS	Ktr system potassium transporter B	NC_016112.1:2848532-2849903	q1	q2	OK	102.801	160.642	0.643997	1.84273	0.00945	0.0448903	yes
gene403	gene403	MEALZ_RS01950	MEALZ_RS01950	MEALZ_RS01950	CDS	2'-5' RNA ligase	NC_016112.1:426424-426946	q1	q2	OK	189.528	296.466	0.645451	1.86005	0.00795	0.0392921	yes
gene853	gene853	MEALZ_RS04095	MEALZ_RS04095	MEALZ_RS04095	CDS	fructosamine kinase family protein	NC_016112.1:929264-930143	q1	q2	OK	125.003	195.852	0.647795	1.8596	0.00935	0.0446255	yes
gene1095	gene1095	MEALZ_RS05260	MEALZ_RS05260	MEALZ_RS05260	CDS	repressor LexA	NC_016112.1:1215979-1216606	q1	q2	OK	93.3368	146.368	0.649082	1.83458	0.00935	0.0446255	yes
gene1636	gene1636	MEALZ_RS07870	MEALZ_RS07870	MEALZ_RS07870	CDS	transporter	NC_016112.1:1844170-1845499	q1	q2	OK	43.9658	69.1582	0.653521	1.85362	0.0083	0.0407225	yes
gene1666	gene1666	MEALZ_RS08010	MEALZ_RS08010	MEALZ_RS08010	CDS	EAL domain-containing protein	NC_016112.1:1884240-1885440	q1	q2	OK	169.296	266.456	0.65435	1.80109	0.0096	0.045389	yes
gene3621	gene3621	MEALZ_RS17385	MEALZ_RS17385	MEALZ_RS17385	CDS	bifunctional demethylmenaquinone methyltransferase/2-methoxy-6-polyprenyl-1,4-benzoquinol methylase	NC_016112.1:4088737-4089487	q1	q2	OK	208.556	329.321	0.659056	1.87611	0.008	0.0394908	yes
gene1944	gene1944	MEALZ_RS09360	MEALZ_RS09360	MEALZ_RS09360	CDS	hypothetical protein	NC_016112.1:2185349-2186657	q1	q2	OK	76.1167	120.372	0.661209	1.91632	0.0064	0.0330489	yes
gene2113	gene2113	MEALZ_RS10190	MEALZ_RS10190	MEALZ_RS10190	CDS	type I restriction endonuclease subunit M	NC_016112.1:2367709-2369510	q1	q2	OK	73.6107	116.496	0.662299	1.85505	0.0084	0.0411131	yes
gene2935	gene2935	MEALZ_RS14120	MEALZ_RS14120	MEALZ_RS14120	CDS	MarR family transcriptional regulator	NC_016112.1:3332302-3332863	q1	q2	OK	157.329	249.1	0.662946	1.90606	0.0073	0.0367552	yes
gene3482	gene3482	MEALZ_RS16720	MEALZ_RS16720	MEALZ_RS16720	CDS	hypothetical protein	NC_016112.1:3936136-3937213	q1	q2	OK	118.132	187.258	0.664624	1.89944	0.00745	0.037417	yes
gene1395	gene1395	MEALZ_RS06705	MEALZ_RS06705	MEALZ_RS06705	CDS	5-formyltetrahydrofolate cyclo-ligase	NC_016112.1:1544008-1544608	q1	q2	OK	249.055	395.356	0.666688	1.89059	0.0081	0.0398868	yes
gene3378	gene3378	MEALZ_RS16215	MEALZ_RS16215	MEALZ_RS16215	CDS	molybdopterin synthase sulfur carrier subunit	NC_016112.1:3844875-3845109	q1	q2	OK	566.017	899.447	0.668192	1.81918	0.0102	0.0475018	yes
gene523	gene523	MEALZ_RS02530	MEALZ_RS02530	MEALZ_RS02530	CDS	hypothetical protein	NC_016112.1:568351-568789	q1	q2	OK	439.345	698.431	0.668763	1.87932	0.00775	0.038445	yes
gene3440	gene3440	MEALZ_RS16515	MEALZ_RS16515	MEALZ_RS16515	CDS	hypothetical protein	NC_016112.1:3890956-3891508	q1	q2	OK	81.4777	129.758	0.671341	1.81338	0.0095	0.0450747	yes
gene981	gene981	MEALZ_RS04715	MEALZ_RS04715	MEALZ_RS04715	CDS	hypothetical protein	NC_016112.1:1100021-1100261	q1	q2	OK	876.906	1397.01	0.671848	1.93205	0.00615	0.0322955	yes
gene3173	gene3173	MEALZ_RS15225	MEALZ_RS15225	MEALZ_RS15225	CDS	23S rRNA pseudouridylate synthase C	NC_016112.1:3617739-3618696	q1	q2	OK	218.272	348.043	0.673136	1.87946	0.00685	0.0349697	yes
gene1340	gene1340	MEALZ_RS06445	MEALZ_RS06445	MEALZ_RS06445	CDS	hypothetical protein	NC_016112.1:1477631-1478057	q1	q2	OK	155.202	248.105	0.676809	1.88069	0.00845	0.0412577	yes
gene1471	gene1471	MEALZ_RS07070	MEALZ_RS07070	MEALZ_RS07070	CDS	adenosylmethionine--8-amino-7-oxononanoate aminotransferase BioA	NC_016112.1:1641202-1642480	q1	q2	OK	41.5278	66.4048	0.677211	1.90348	0.00765	0.0379956	yes
gene2304	gene2304	MEALZ_RS11110	MEALZ_RS11110	MEALZ_RS11110	CDS	subtilisin	NC_016112.1:2583552-2586819	q1	q2	OK	41.0996	65.7824	0.678579	1.92309	0.00635	0.033002	yes
gene1688	gene1688	MEALZ_RS08120	MEALZ_RS08120	MEALZ_RS08120	CDS	hypothetical protein	NC_016112.1:1911200-1911707	q1	q2	OK	96.6284	154.871	0.680547	1.85152	0.00985	0.0461919	yes
gene154	gene154	MEALZ_RS00745	MEALZ_RS00745	MEALZ_RS00745	CDS	sporulation domain-containing protein	NC_016112.1:162237-162744	q1	q2	OK	172.356	276.464	0.6817	1.9543	0.0054	0.0291542	yes
gene1017	gene1017	MEALZ_RS04885	MEALZ_RS04885	MEALZ_RS04885	CDS	MEKHLA domain-containing protein	NC_016112.1:1140806-1141274	q1	q2	OK	103.53	166.099	0.681988	1.84573	0.0081	0.0398868	yes
gene2255	gene2255	MEALZ_RS10875	MEALZ_RS10875	MEALZ_RS10875	CDS	transcription-repair coupling factor	NC_016112.1:2524019-2527463	q1	q2	OK	91.2931	147.197	0.689175	1.83285	0.0096	0.045389	yes
gene1331	gene1331	MEALZ_RS06400	MEALZ_RS06400	MEALZ_RS06400	CDS	delta(14)-sterol reductase	NC_016112.1:1467825-1469109	q1	q2	OK	66.4433	107.293	0.691366	1.98957	0.0043	0.0245984	yes
gene3039	gene3039	MEALZ_RS14600	MEALZ_RS14600	MEALZ_RS14600	CDS	DNA-binding response regulator	NC_016112.1:3463720-3464413	q1	q2	OK	176.583	285.54	0.693352	1.98167	0.0047	0.0263265	yes
gene1814	gene1814	MEALZ_RS20975	MEALZ_RS20975	MEALZ_RS20975	CDS	hypothetical protein	NC_016112.1:2053421-2054429	q1	q2	OK	94.5586	153.148	0.695646	1.98568	0.00495	0.0272723	yes
gene3323	gene3323	MEALZ_RS20815	MEALZ_RS20815	MEALZ_RS20815	CDS	SAM-dependent methyltransferase	NC_016112.1:3789183-3789897	q1	q2	OK	97.2666	157.671	0.696901	1.99596	0.0062	0.0324735	yes
gene1643	gene1643	MEALZ_RS07905	MEALZ_RS07905	MEALZ_RS07905	CDS	DUF159 family protein	NC_016112.1:1852695-1853367	q1	q2	OK	115.763	187.782	0.69789	1.99583	0.00445	0.0252062	yes
gene587	gene587	MEALZ_RS02835	MEALZ_RS02835	MEALZ_RS02835	CDS	hypothetical protein	NC_016112.1:645596-646151	q1	q2	OK	391.762	636.987	0.701289	1.97331	0.00615	0.0322955	yes
gene1596	gene1596	MEALZ_RS21720	MEALZ_RS21720	MEALZ_RS21720			NC_016112.1:1794618-1794799	q1	q2	OK	1205.52	1960.31	0.701433	1.84102	0.00965	0.045572	yes
gene3038	gene3038	MEALZ_RS14595	MEALZ_RS14595	MEALZ_RS14595	CDS	phosphate regulon sensor histidine kinase PhoR	NC_016112.1:3462415-3463714	q1	q2	OK	109.581	178.259	0.701973	2.00175	0.0046	0.0259103	yes
gene2930	gene2930	MEALZ_RS14095	MEALZ_RS14095	MEALZ_RS14095	CDS	Nif3-like dinuclear metal center hexameric protein	NC_016112.1:3326835-3327600	q1	q2	OK	45.7428	74.4636	0.702991	1.87123	0.0076	0.0378873	yes
gene309	gene309	MEALZ_RS01495	MEALZ_RS01495	MEALZ_RS01495	CDS	hypothetical protein	NC_016112.1:328991-329360	q1	q2	OK	1232.37	2007.95	0.704289	1.90304	0.00675	0.0346787	yes
gene1179	gene1179	MEALZ_RS05675	MEALZ_RS05675	MEALZ_RS05675	CDS	metal-dependent hydrolase	NC_016112.1:1313704-1314397	q1	q2	OK	122.812	200.235	0.705235	2.01691	0.00495	0.0272723	yes
gene1074	gene1074	MEALZ_RS05165	MEALZ_RS05165	MEALZ_RS05165	CDS	hypothetical protein	NC_016112.1:1202268-1203480	q1	q2	OK	85.4348	139.453	0.706882	2.00773	0.005	0.0274728	yes
gene385	gene385	MEALZ_RS01860	MEALZ_RS01860	MEALZ_RS01860	CDS	hypothetical protein	NC_016112.1:406479-407001	q1	q2	OK	296.612	484.309	0.707348	2.00947	0.00505	0.0276345	yes
gene583	gene583	MEALZ_RS02815	MEALZ_RS02815	MEALZ_RS02815	CDS	signal peptidase I	NC_016112.1:640354-641131	q1	q2	OK	170.616	278.718	0.708055	2.02576	0.0047	0.0263265	yes
gene3446	gene3446	MEALZ_RS16545	MEALZ_RS16545	MEALZ_RS16545	CDS	hypothetical protein	NC_016112.1:3895784-3896024	q1	q2	OK	491.32	803.083	0.708886	1.95436	0.0072	0.0363424	yes
gene1391	gene1391	MEALZ_RS06685	MEALZ_RS06685	MEALZ_RS06685	CDS	DNA-binding response regulator	NC_016112.1:1541038-1541680	q1	q2	OK	298.732	488.332	0.709012	1.98427	0.00625	0.0325662	yes
gene4006	gene4006	MEALZ_RS19265	MEALZ_RS19265	MEALZ_RS19265	CDS	Toxin higB-1	NC_016112.1:4523881-4524172	q1	q2	OK	325.304	532.691	0.71151	1.98824	0.0055	0.0294575	yes
gene585	gene585	MEALZ_RS02825	MEALZ_RS02825	MEALZ_RS02825	CDS	serine peptidase	NC_016112.1:642982-644380	q1	q2	OK	193.179	316.654	0.712972	1.93048	0.0068	0.0348025	yes
gene2519	gene2519	MEALZ_RS12145	MEALZ_RS12145	MEALZ_RS12145	CDS	potassium transporter	NC_016112.1:2851173-2852628	q1	q2	OK	91.9612	151.237	0.717711	2.05168	0.00415	0.0239099	yes
gene1739	gene1739	MEALZ_RS08370	MEALZ_RS08370	MEALZ_RS08370	CDS	protein-L-isoaspartate O-methyltransferase	NC_016112.1:1975810-1976548	q1	q2	OK	62.4154	103.012	0.722842	1.98864	0.00495	0.0272723	yes
gene1891	gene1891	MEALZ_RS09105	MEALZ_RS09105	MEALZ_RS09105	CDS	AI-2E family transporter	NC_016112.1:2126624-2127701	q1	q2	OK	78.8148	130.102	0.723101	2.08641	0.00325	0.0197995	yes
gene3141	gene3141	MEALZ_RS15070	MEALZ_RS15070	MEALZ_RS15070	CDS	PAS sensor domain-containing protein	NC_016112.1:3583950-3584397	q1	q2	OK	1190.99	1967.03	0.723853	1.88435	0.00945	0.0448903	yes
gene2090	gene2090	MEALZ_RS10080	MEALZ_RS10080	MEALZ_RS10080	CDS	gamma-glutamyltransferase	NC_016112.1:2345222-2346776	q1	q2	OK	30.1893	49.9367	0.726062	2.04619	0.00445	0.0252062	yes
gene2050	gene2050	MEALZ_RS09885	MEALZ_RS09885	MEALZ_RS09885	CDS	hypothetical protein	NC_016112.1:2303244-2306568	q1	q2	OK	44.5525	73.7038	0.726231	2.03594	0.00455	0.0256645	yes
gene924	gene924	MEALZ_RS04440	MEALZ_RS04440	MEALZ_RS04440	CDS	DoxX family membrane protein	NC_016112.1:1025218-1025803	q1	q2	OK	412.217	682.751	0.727956	2.03091	0.00475	0.0265697	yes
gene3190	gene3190	MEALZ_RS15305	MEALZ_RS15305	MEALZ_RS15305	CDS	methyl-accepting chemotaxis sensory transducer	NC_016112.1:3639085-3640297	q1	q2	OK	190.463	316.139	0.731046	2.01827	0.0049	0.0271825	yes
gene2846	gene2846	MEALZ_RS13695	MEALZ_RS13695	MEALZ_RS13695	CDS	transposase	NC_016112.1:3218286-3219162	q1	q2	OK	235.222	390.937	0.732912	2.03466	0.0041	0.0236557	yes
gene4007	gene4007	MEALZ_RS19270	MEALZ_RS19270	MEALZ_RS19270	CDS	hypothetical protein	NC_016112.1:4524540-4524921	q1	q2	OK	431.92	719.494	0.73622	2.1074	0.00305	0.018866	yes
gene1840	gene1840	MEALZ_RS08855	MEALZ_RS08855	MEALZ_RS08855	CDS	23S rRNA methyltransferase	NC_016112.1:2079841-2080459	q1	q2	OK	149.163	248.978	0.739128	2.13591	0.00335	0.0202557	yes
gene1813	gene1813	MEALZ_RS08720	MEALZ_RS08720	MEALZ_RS08720	CDS	hypothetical protein	NC_016112.1:2052538-2053327	q1	q2	OK	131.134	219.563	0.743595	2.11312	0.0027	0.0170943	yes
gene2089	gene2089	MEALZ_RS10075	MEALZ_RS10075	MEALZ_RS10075	CDS	hypothetical protein	NC_016112.1:2344684-2345080	q1	q2	OK	65.8413	110.327	0.744722	1.83568	0.0099	0.0463725	yes
gene3324	gene3324	MEALZ_RS15965	MEALZ_RS15965	MEALZ_RS15965	CDS	hypothetical protein	NC_016112.1:3789897-3790485	q1	q2	OK	244.113	409.169	0.745148	2.11596	0.00355	0.0211479	yes
gene3188	gene3188	MEALZ_RS15295	MEALZ_RS15295	MEALZ_RS15295	CDS	TVP38/TMEM64 family protein	NC_016112.1:3637730-3638390	q1	q2	OK	136.701	230.179	0.751734	2.15125	0.00225	0.0147071	yes
gene1793	gene1793	MEALZ_RS08625	MEALZ_RS08625	MEALZ_RS08625	CDS	branched-chain amino acid ABC transporter permease	NC_016112.1:2030428-2032123	q1	q2	OK	11.2543	18.9508	0.751785	1.87526	0.0072	0.0363424	yes
gene2181	gene2181	MEALZ_RS10515	MEALZ_RS10515	MEALZ_RS10515	CDS	multidrug efflux RND transporter permease subunit	NC_016112.1:2427167-2431819	q1	q2	OK	31.8852	53.7085	0.752263	1.88314	0.00755	0.037825	yes
gene1748	gene1748	MEALZ_RS08415	MEALZ_RS08415	MEALZ_RS08415	CDS	bifunctional proline dehydrogenase/L-glutamate gamma-semialdehyde dehydrogenase	NC_016112.1:1984908-1988019	q1	q2	OK	44.7826	75.4482	0.752548	2.11913	0.00335	0.0202557	yes
gene852	gene852	MEALZ_RS04090	MEALZ_RS04090	MEALZ_RS04090	CDS	fructose-6-phosphate aldolase	NC_016112.1:927978-928653	q1	q2	OK	75.1651	126.998	0.756675	2.1099	0.00275	0.0173293	yes
gene166	gene166	MEALZ_RS00795	MEALZ_RS00795	MEALZ_RS00795	CDS	YggW family oxidoreductase	NC_016112.1:172734-173883	q1	q2	OK	226.302	382.744	0.75813	2.05119	0.00395	0.0229875	yes
gene2436	gene2436	MEALZ_RS11765	MEALZ_RS11765	MEALZ_RS11765	CDS	recombination protein RecR	NC_016112.1:2749891-2750488	q1	q2	OK	351.035	594.531	0.760137	2.1427	0.00235	0.0152128	yes
gene1931	gene1931	MEALZ_RS09295	MEALZ_RS09295	MEALZ_RS09295	CDS	sorbosone dehydrogenase	NC_016112.1:2172755-2173862	q1	q2	OK	171.832	291.129	0.760656	2.11232	0.00235	0.0152128	yes
gene352	gene352	MEALZ_RS01705	MEALZ_RS01705	MEALZ_RS01705	CDS	hypothetical protein	NC_016112.1:372911-374084	q1	q2	OK	21.9639	37.2567	0.762365	1.97251	0.00625	0.0325662	yes
gene1572	gene1572	MEALZ_RS07575	MEALZ_RS07575	MEALZ_RS07575	CDS	MFS transporter	NC_016112.1:1769654-1770815	q1	q2	OK	190.237	322.764	0.762682	2.10806	0.0033	0.0200134	yes
gene1842	gene1842	MEALZ_RS08865	MEALZ_RS08865	MEALZ_RS08865	CDS	phosphoglucosamine mutase	NC_016112.1:2082619-2083963	q1	q2	OK	152.341	259.072	0.766044	2.12282	0.0033	0.0200134	yes
gene3460	gene3460	MEALZ_RS16615	MEALZ_RS16615	MEALZ_RS16615	CDS	thiosulfohydrolase SoxB	NC_016112.1:3911744-3913421	q1	q2	OK	22.499	38.355	0.76955	2.10861	0.00355	0.0211479	yes
gene869	gene869	MEALZ_RS04165	MEALZ_RS04165	MEALZ_RS04165	CDS	acriflavine resistance protein B	NC_016112.1:952782-956942	q1	q2	OK	42.938	73.3857	0.773246	1.8271	0.00925	0.044253	yes
gene114	gene114	MEALZ_RS00540	MEALZ_RS00540	MEALZ_RS00540	CDS	hypothetical protein	NC_016112.1:117030-117582	q1	q2	OK	1279.55	2188.2	0.774106	1.90017	0.0076	0.0378873	yes
gene342	gene342	MEALZ_RS01655	MEALZ_RS01655	MEALZ_RS01655	CDS	F0F1 ATP synthase subunit epsilon	NC_016112.1:362849-363272	q1	q2	OK	2935.6	5026.43	0.775879	1.78215	0.0109	0.0498975	yes
gene4101	gene4101	MEALZ_RS19750	MEALZ_RS19750	MEALZ_RS19750	CDS	transcriptional regulator	NC_016112.1:4636601-4636973	q1	q2	OK	335.471	574.639	0.776469	2.2093	0.0017	0.0117198	yes
gene1595	gene1595	MEALZ_RS07680	MEALZ_RS07680	MEALZ_RS07680	CDS	HicB family protein	NC_016112.1:1794400-1794610	q1	q2	OK	473.304	812.788	0.780111	2.04431	0.0043	0.0245984	yes
gene2881	gene2881	MEALZ_RS13855	MEALZ_RS13855	MEALZ_RS13855	CDS	hypothetical protein	NC_016112.1:3263540-3263804	q1	q2	OK	264.318	454.553	0.782173	2.07527	0.00355	0.0211479	yes
gene1554	gene1554	MEALZ_RS07485	MEALZ_RS07485	MEALZ_RS07485	CDS	transcriptional regulator	NC_016112.1:1748200-1748859	q1	q2	OK	240.073	413.04	0.782806	1.88591	0.00885	0.0427962	yes
gene2650	gene2650	MEALZ_RS12780	MEALZ_RS12780	MEALZ_RS12780	CDS	hypothetical protein	NC_016112.1:2993901-2994360	q1	q2	OK	66.5626	114.535	0.783005	1.98934	0.0055	0.0294575	yes
gene1689	gene1689	MEALZ_RS20960	MEALZ_RS20960	MEALZ_RS20960	CDS	hypothetical protein	NC_016112.1:1912075-1912525	q1	q2	OK	254.532	438.003	0.783092	2.25919	0.0019	0.0129002	yes
gene2265	gene2265	MEALZ_RS10925	MEALZ_RS10925	MEALZ_RS10925	CDS	signal transduction protein	NC_016112.1:2540598-2540994	q1	q2	OK	430.683	746.142	0.792823	2.25174	0.00175	0.012003	yes
gene925	gene925	MEALZ_RS04445	MEALZ_RS04445	MEALZ_RS04445	CDS	mononuclear molybdenum enzyme YedY	NC_016112.1:1025807-1026752	q1	q2	OK	366.928	636.093	0.79374	2.10461	0.00295	0.0183601	yes
gene3685	gene3685	MEALZ_RS17700	MEALZ_RS17700	MEALZ_RS17700	CDS	division/cell wall cluster transcriptional repressor MraZ	NC_016112.1:4168847-4169315	q1	q2	OK	750.053	1302.72	0.79646	2.14379	0.00285	0.0178202	yes
gene2615	gene2615	MEALZ_RS12615	MEALZ_RS12615	MEALZ_RS12615	CDS	GGDEF domain-containing protein	NC_016112.1:2962907-2963807	q1	q2	OK	40.559	70.4667	0.796919	2.15461	0.0032	0.0196432	yes
gene3466	gene3466	MEALZ_RS16645	MEALZ_RS16645	MEALZ_RS16645	CDS	LPS-assembly lipoprotein RlpB precursor	NC_016112.1:3921700-3922192	q1	q2	OK	197.231	343.02	0.798405	2.2909	0.0011	0.00808069	yes
gene27	gene27	MEALZ_RS00135	MEALZ_RS00135	MEALZ_RS00135	CDS	hypothetical protein	NC_016112.1:29260-31621	q1	q2	OK	96.7739	168.986	0.804213	2.03503	0.0051	0.0278326	yes
gene2929	gene2929	MEALZ_RS14090	MEALZ_RS14090	MEALZ_RS14090	CDS	NUDIX hydrolase	NC_016112.1:3325925-3326525	q1	q2	OK	183.718	321.227	0.8061	2.32726	0.0011	0.00808069	yes
gene858	gene858	MEALZ_RS20595	MEALZ_RS20595	MEALZ_RS20595	CDS	hypothetical protein	NC_016112.1:936397-939898	q1	q2	OK	35.2607	61.6733	0.806585	2.26923	0.00195	0.0131731	yes
gene4078	gene4078	MEALZ_RS19635	MEALZ_RS19635	MEALZ_RS19635	CDS	alpha-glucan phosphorylase	NC_016112.1:4602725-4605257	q1	q2	OK	45.1694	79.0061	0.806616	2.281	0.00145	0.0103137	yes
gene1318	gene1318	MEALZ_RS06335	MEALZ_RS06335	MEALZ_RS06335	CDS	transcriptional regulator	NC_016112.1:1450116-1450371	q1	q2	OK	175.066	306.71	0.808982	1.97105	0.0064	0.0330489	yes
gene252	gene252	MEALZ_RS01215	MEALZ_RS01215	MEALZ_RS01215	CDS	hypothetical protein	NC_016112.1:262415-263951	q1	q2	OK	142.875	250.779	0.811662	2.22239	0.00175	0.012003	yes
gene1174	gene1174	MEALZ_RS05650	MEALZ_RS05650	MEALZ_RS05650	CDS	group 1 hemoglobin	NC_016112.1:1308712-1309096	q1	q2	OK	897.058	1575.69	0.812715	2.23306	0.00155	0.0109095	yes
gene1330	gene1330	MEALZ_RS06395	MEALZ_RS06395	MEALZ_RS06395	CDS	hypothetical protein	NC_016112.1:1466960-1467806	q1	q2	OK	65.9673	115.972	0.81396	2.29941	0.0011	0.00808069	yes
gene3376	gene3376	MEALZ_RS16205	MEALZ_RS16205	MEALZ_RS16205	CDS	hypothetical protein	NC_016112.1:3842371-3844020	q1	q2	OK	163.582	287.628	0.81419	2.08193	0.0034	0.020466	yes
gene1175	gene1175	MEALZ_RS05655	MEALZ_RS05655	MEALZ_RS05655	CDS	oxygenase	NC_016112.1:1309112-1310099	q1	q2	OK	1045.51	1838.33	0.814191	1.82514	0.0094	0.0447582	yes
gene791	gene791	MEALZ_RS21475	MEALZ_RS21475	MEALZ_RS21475			NC_016112.1:860214-860679	q1	q2	OK	176.936	311.208	0.814649	2.32263	0.00135	0.00970508	yes
gene3142	gene3142	MEALZ_RS15075	MEALZ_RS15075	MEALZ_RS15075	CDS	hypothetical protein	NC_016112.1:3584469-3584958	q1	q2	OK	465.681	819.226	0.81492	2.28499	0.00165	0.0114142	yes
gene389	gene389	MEALZ_RS01880	MEALZ_RS01880	MEALZ_RS01880	CDS	EamA family transporter	NC_016112.1:409059-409959	q1	q2	OK	237.966	418.874	0.815764	2.27255	0.00185	0.0126458	yes
gene2217	gene2217	MEALZ_RS10700	MEALZ_RS10700	MEALZ_RS10700	CDS	hypothetical protein	NC_016112.1:2478010-2480766	q1	q2	OK	54.9422	96.7859	0.816882	1.85939	0.00895	0.0431247	yes
gene2561	gene2561	MEALZ_RS12350	MEALZ_RS12350	MEALZ_RS12350	CDS	glycosyl transferase family 2	NC_016112.1:2900048-2900798	q1	q2	OK	44.6635	78.8689	0.820359	2.17499	0.00195	0.0131731	yes
gene1906	gene1906	MEALZ_RS09175	MEALZ_RS09175	MEALZ_RS09175	CDS	MarR family transcriptional regulator	NC_016112.1:2144264-2144729	q1	q2	OK	113.266	200.48	0.823752	2.26263	0.0017	0.0117198	yes
gene3731	gene3731	MEALZ_RS17920	MEALZ_RS17920	MEALZ_RS17920	CDS	peptide ABC transporter permease	NC_016112.1:4221405-4222605	q1	q2	OK	54.2286	96.0463	0.824677	2.36442	0.0011	0.00808069	yes
gene3528	gene3528	MEALZ_RS16935	MEALZ_RS16935	MEALZ_RS16935	CDS	ribosomal protein S6 modification protein	NC_016112.1:3981666-3982572	q1	q2	OK	192.33	342.249	0.831468	2.25291	0.0016	0.0111834	yes
gene1292	gene1292	MEALZ_RS06200	MEALZ_RS06200	MEALZ_RS06200	CDS	hypothetical protein	NC_016112.1:1419056-1419572	q1	q2	OK	150.845	269.646	0.838002	2.39245	0.0007	0.00554637	yes
gene2372	gene2372	MEALZ_RS11445	MEALZ_RS11445	MEALZ_RS11445	CDS	sodium:phosphate symporter	NC_016112.1:2659738-2661541	q1	q2	OK	34.3998	61.9354	0.848365	2.42307	0.0008	0.0061222	yes
gene997	gene997	MEALZ_RS04790	MEALZ_RS04790	MEALZ_RS04790	CDS	hypothetical protein	NC_016112.1:1122445-1122776	q1	q2	OK	56.0581	101.198	0.852186	1.94012	0.00725	0.0365491	yes
gene2806	gene2806	MEALZ_RS13520	MEALZ_RS13520	MEALZ_RS13520	CDS	serine protease	NC_016112.1:3181101-3183259	q1	q2	OK	111.363	201.48	0.85537	1.95503	0.00595	0.0314088	yes
gene3619	gene3619	MEALZ_RS17380	MEALZ_RS17380	MEALZ_RS17380	CDS	hypothetical protein	NC_016112.1:4087918-4088296	q1	q2	OK	377.644	683.47	0.85585	2.47479	0.0006	0.0048493	yes
gene592	gene592	MEALZ_RS02860	MEALZ_RS02860	MEALZ_RS02860	CDS	hypothetical protein	NC_016112.1:651279-651774	q1	q2	OK	188.816	342.047	0.857216	2.46641	0.0004	0.00346925	yes
gene3110	gene3110	MEALZ_RS14915	MEALZ_RS14915	MEALZ_RS14915	CDS	nitric oxide reductase transcription regulator	NC_016112.1:3546639-3548163	q1	q2	OK	61.992	112.341	0.857731	2.47393	0.00045	0.00383689	yes
gene1341	gene1341	MEALZ_RS06450	MEALZ_RS06450	MEALZ_RS06450	CDS	1-deoxy-D-xylulose-5-phosphate synthase	NC_016112.1:1478780-1480643	q1	q2	OK	120.424	218.249	0.857859	2.31	0.00165	0.0114142	yes
gene2456	gene2456	MEALZ_RS11850	MEALZ_RS11850	MEALZ_RS11850	CDS	GHMP kinase	NC_016112.1:2775280-2776252	q1	q2	OK	192.113	348.303	0.85839	2.39034	0.00095	0.00710826	yes
gene3865	gene3865	MEALZ_RS18575	MEALZ_RS18575	MEALZ_RS18575	CDS	hypothetical protein	NC_016112.1:4373020-4373272	q1	q2	OK	180.224	327.232	0.860524	2.12895	0.0032	0.0196432	yes
gene2159	gene2159	MEALZ_RS10400	MEALZ_RS10400	MEALZ_RS10400	CDS	hypothetical protein	NC_016112.1:2405440-2405824	q1	q2	OK	184.174	335.603	0.865687	2.13898	0.0039	0.0227952	yes
gene3876	gene3876	MEALZ_RS18625	MEALZ_RS18625	MEALZ_RS18625	CDS	toxin RelE	NC_016112.1:4380614-4381466	q1	q2	OK	91.9212	168.326	0.872786	2.49102	0.00035	0.00306193	yes
gene4081	gene4081	MEALZ_RS19650	MEALZ_RS19650	MEALZ_RS19650	CDS	MerR family transcriptional regulator	NC_016112.1:4607772-4608687	q1	q2	OK	208.682	382.722	0.874987	2.39705	0.001	0.00745471	yes
gene838	gene838	MEALZ_RS04020	MEALZ_RS04020	MEALZ_RS04020	CDS	GTP cyclohydrolase FolE2	NC_016112.1:912757-913570	q1	q2	OK	19.5471	35.8922	0.876715	2.11141	0.00315	0.0194547	yes
gene1812	gene1812	MEALZ_RS08715	MEALZ_RS08715	MEALZ_RS08715	CDS	hypothetical protein	NC_016112.1:2051584-2052445	q1	q2	OK	308.959	567.443	0.877059	2.38188	0.00095	0.00710826	yes
gene584	gene584	MEALZ_RS02820	MEALZ_RS02820	MEALZ_RS02820	CDS	elongation factor 4	NC_016112.1:641180-642980	q1	q2	OK	267.698	491.92	0.877816	2.17224	0.0027	0.0170943	yes
gene864	gene864	MEALZ_RS04145	MEALZ_RS04145	MEALZ_RS04145	CDS	type I glutamate--ammonia ligase	NC_016112.1:945082-946492	q1	q2	OK	992.06	1824.49	0.878995	1.84022	0.00975	0.0459366	yes
gene887	gene887	MEALZ_RS04255	MEALZ_RS04255	MEALZ_RS04255	CDS	hypothetical protein	NC_016112.1:982324-983992	q1	q2	OK	33.3913	61.4125	0.879057	2.48362	0.00025	0.00229148	yes
gene1889	gene1889	MEALZ_RS09095	MEALZ_RS09095	MEALZ_RS09095	CDS	arsenical resistance operon transcriptional repressor ArsD	NC_016112.1:2124453-2124816	q1	q2	OK	52.3441	96.3907	0.880866	2.00263	0.00545	0.0293456	yes
gene942	gene942	MEALZ_RS04530	MEALZ_RS04530	MEALZ_RS04530	CDS	ribosome-binding factor A	NC_016112.1:1048928-1049291	q1	q2	OK	728.509	1342	0.881364	2.45653	0.0005	0.00417495	yes
gene366	gene366	MEALZ_RS01775	MEALZ_RS01775	MEALZ_RS01775	CDS	protein-L-isoaspartate O-methyltransferase	NC_016112.1:385574-386240	q1	q2	OK	234.932	433.646	0.884276	2.49828	0.00035	0.00306193	yes
gene3684	gene3684	MEALZ_RS17695	MEALZ_RS17695	MEALZ_RS17695	CDS	16S rRNA (cytosine(1402)-N(4))-methyltransferase	NC_016112.1:4167530-4168732	q1	q2	OK	594.849	1098.68	0.885182	1.89093	0.00765	0.0379956	yes
gene3567	gene3567	MEALZ_RS17125	MEALZ_RS17125	MEALZ_RS17125	CDS	methanol dehydrogenase	NC_016112.1:4025905-4027759	q1	q2	OK	522.29	969.412	0.892259	1.93034	0.0068	0.0348025	yes
gene1287	gene1287	MEALZ_RS06180	MEALZ_RS06180	MEALZ_RS06180	CDS	hypothetical protein	NC_016112.1:1415477-1416034	q1	q2	OK	266.422	495.156	0.894167	2.031	0.0041	0.0236557	yes
gene943	gene943	MEALZ_RS04535	MEALZ_RS04535	MEALZ_RS04535	CDS	tRNA pseudouridine(55) synthase	NC_016112.1:1049296-1050202	q1	q2	OK	344.883	641.669	0.895721	2.35684	0.0008	0.0061222	yes
gene3144	gene3144	MEALZ_RS15085	MEALZ_RS15085	MEALZ_RS15085	CDS	polyketide cyclase	NC_016112.1:3586143-3586608	q1	q2	OK	1081.57	2014.07	0.896988	2.32216	0.0015	0.0105946	yes
gene1885	gene1885	MEALZ_RS09080	MEALZ_RS09080	MEALZ_RS09080	CDS	transcriptional regulator	NC_016112.1:2122081-2122462	q1	q2	OK	88.7452	165.354	0.897815	2.22146	0.0024	0.0154867	yes
gene2264	gene2264	MEALZ_RS10920	MEALZ_RS10920	MEALZ_RS10920	CDS	exodeoxyribonuclease I	NC_016112.1:2539126-2540581	q1	q2	OK	227.105	424.198	0.901375	2.35547	0.001	0.00745471	yes
gene3304	gene3304	MEALZ_RS15865	MEALZ_RS15865	MEALZ_RS15865	CDS	L-2,4-diaminobutyric acid acetyltransferase	NC_016112.1:3770553-3771072	q1	q2	OK	827.958	1553.63	0.908017	2.12889	0.00245	0.0157589	yes
gene3928	gene3928	MEALZ_RS18885	MEALZ_RS18885	MEALZ_RS18885	CDS	DNA-binding response regulator	NC_016112.1:4438393-4439080	q1	q2	OK	62.4708	117.656	0.913323	2.50677	0.0006	0.0048493	yes
gene1285	gene1285	MEALZ_RS06170	MEALZ_RS06170	MEALZ_RS06170	CDS	hypothetical protein	NC_016112.1:1414862-1415352	q1	q2	OK	276.803	522.849	0.917535	1.94384	0.00515	0.0280296	yes
gene2218	gene2218	MEALZ_RS10705	MEALZ_RS10705	MEALZ_RS10705	CDS	PrkA family serine protein kinase	NC_016112.1:2480783-2482706	q1	q2	OK	86.866	164.096	0.917673	2.55338	0.00055	0.00453609	yes
gene2478	gene2478	MEALZ_RS11955	MEALZ_RS11955	MEALZ_RS11955	CDS	cobalt-zinc-cadmium resistance protein	NC_016112.1:2799069-2802225	q1	q2	OK	15.1475	28.6325	0.918572	2.61615	0.00015	0.00145771	yes
gene2947	gene2947	MEALZ_RS14175	MEALZ_RS14175	MEALZ_RS14175	CDS	DUF4124 domain-containing protein	NC_016112.1:3347004-3347538	q1	q2	OK	88.5376	167.402	0.918952	2.5058	0.00075	0.00586192	yes
gene1014	gene1014	MEALZ_RS04875	MEALZ_RS04875	MEALZ_RS04875	CDS	flagellar hook-associated protein 3	NC_016112.1:1137720-1138629	q1	q2	OK	243.568	463.781	0.92912	2.55993	0.00025	0.00229148	yes
gene354	gene354	MEALZ_RS01715	MEALZ_RS01715	MEALZ_RS01715	CDS	pyridine nucleotide-disulfide oxidoreductase	NC_016112.1:374680-375880	q1	q2	OK	21.1567	40.3089	0.929986	2.32284	0.00165	0.0114142	yes
gene2533	gene2533	MEALZ_RS12215	MEALZ_RS12215	MEALZ_RS12215	CDS	histidinol-phosphate transaminase	NC_016112.1:2866383-2868364	q1	q2	OK	217.085	413.637	0.930105	1.90378	0.0062	0.0324735	yes
gene2928	gene2928	MEALZ_RS14085	MEALZ_RS14085	MEALZ_RS14085	CDS	LysR family transcriptional regulator	NC_016112.1:3324681-3325617	q1	q2	OK	65.4299	124.752	0.931046	2.64884	0.00015	0.00145771	yes
gene3020	gene3020	MEALZ_RS14515	MEALZ_RS14515	MEALZ_RS14515	CDS	hypothetical protein	NC_016112.1:3431441-3431987	q1	q2	OK	129.551	247.247	0.932438	2.62958	0.00015	0.00145771	yes
gene2463	gene2463	MEALZ_RS11885	MEALZ_RS11885	MEALZ_RS11885	CDS	peptidase S45	NC_016112.1:2782729-2785132	q1	q2	OK	79.5981	152.74	0.940271	2.53703	0.00025	0.00229148	yes
gene1187	gene1187	MEALZ_RS05710	MEALZ_RS05710	MEALZ_RS05710	CDS	hypothetical protein	NC_016112.1:1322314-1322767	q1	q2	OK	26.7472	51.369	0.941511	2.08924	0.0034	0.020466	yes
gene3424	gene3424	MEALZ_RS16435	MEALZ_RS16435	MEALZ_RS16435	CDS	preprotein translocase subunit SecE	NC_016112.1:3879592-3879970	q1	q2	OK	2546.68	4901.43	0.944586	2.22541	0.0016	0.0111834	yes
gene1201	gene1201	MEALZ_RS21600	MEALZ_RS21600	MEALZ_RS21600			NC_016112.1:1335625-1336129	q1	q2	OK	181.273	351.286	0.954481	2.73089	0.0003	0.00267086	yes
gene2992	gene2992	MEALZ_RS14385	MEALZ_RS14385	MEALZ_RS14385	CDS	ABC transporter ATPase	NC_016112.1:3391121-3393443	q1	q2	OK	256.427	497.613	0.956474	2.27479	0.00165	0.0114142	yes
gene115	gene115	MEALZ_RS00545	MEALZ_RS00545	MEALZ_RS00545	CDS	copper oxidase	NC_016112.1:118391-119234	q1	q2	OK	1388.38	2698.25	0.958625	2.07405	0.00445	0.0252062	yes
gene3525	gene3525	MEALZ_RS16925	MEALZ_RS16925	MEALZ_RS16925	CDS	hypothetical protein	NC_016112.1:3979138-3979975	q1	q2	OK	134.879	264.524	0.971728	2.79476	5e-05	0.000546477	yes
gene2868	gene2868	MEALZ_RS13790	MEALZ_RS13790	MEALZ_RS13790	CDS	GCN5 family acetyltransferase	NC_016112.1:3253399-3254211	q1	q2	OK	40.654	79.7527	0.972137	2.01866	0.0049	0.0271825	yes
gene212	gene212	MEALZ_RS01025	MEALZ_RS01025	MEALZ_RS01025	CDS	antitoxin	NC_016112.1:216126-216366	q1	q2	OK	103.495	203.237	0.97361	2.17237	0.00305	0.018866	yes
gene3096	gene3096	MEALZ_RS14855	MEALZ_RS14855	MEALZ_RS14855	CDS	peptide ABC transporter substrate-binding protein	NC_016112.1:3530890-3533029	q1	q2	OK	54.821	107.795	0.975483	2.74749	5e-05	0.000546477	yes
gene2114	gene2114	MEALZ_RS10195	MEALZ_RS10195	MEALZ_RS10195	CDS	hypothetical protein	NC_016112.1:2369517-2370096	q1	q2	OK	43.2829	85.3296	0.979247	2.47784	0.00045	0.00383689	yes
gene340	gene340	MEALZ_RS01645	MEALZ_RS01645	MEALZ_RS01645	CDS	F0F1 ATP synthase subunit gamma	NC_016112.1:360533-361400	q1	q2	OK	770.941	1524.38	0.983528	2.34947	0.00115	0.00838689	yes
gene1749	gene1749	MEALZ_RS08420	MEALZ_RS08420	MEALZ_RS08420	CDS	alpha/beta hydrolase	NC_016112.1:1988149-1989145	q1	q2	OK	123.203	243.646	0.983747	2.8159	0.0001	0.00102101	yes
gene792	gene792	MEALZ_RS21480	MEALZ_RS21480	MEALZ_RS21480			NC_016112.1:860694-861442	q1	q2	OK	138.078	273.907	0.988207	2.2125	0.00125	0.00905072	yes
gene1922	gene1922	MEALZ_RS09250	MEALZ_RS09250	MEALZ_RS09250	CDS	MBL fold metallo-hydrolase	NC_016112.1:2165449-2166364	q1	q2	OK	177.356	352.143	0.98951	2.75848	5e-05	0.000546477	yes
gene3334	gene3334	MEALZ_RS16015	MEALZ_RS16015	MEALZ_RS16015	CDS	hypothetical protein	NC_016112.1:3797363-3797621	q1	q2	OK	444.795	883.165	0.989543	2.78792	5e-05	0.000546477	yes
gene3099	gene3099	MEALZ_RS14865	MEALZ_RS14865	MEALZ_RS14865	CDS	peptidyl-prolyl cis-trans isomerase	NC_016112.1:3534601-3536464	q1	q2	OK	443.346	883.475	0.994756	2.19178	0.00215	0.0142147	yes
gene754	gene754	MEALZ_RS03625	MEALZ_RS03625	MEALZ_RS03625	CDS	flagellar protein FliS	NC_016112.1:827407-827794	q1	q2	OK	813.409	1621.58	0.995343	2.7554	0.0003	0.00267086	yes
gene3377	gene3377	MEALZ_RS16210	MEALZ_RS16210	MEALZ_RS16210	CDS	molybdopterin converting factor	NC_016112.1:3844389-3844869	q1	q2	OK	202.639	404.643	0.997738	2.8621	5e-05	0.000546477	yes
gene1015	gene1015	MEALZ_RS04880	MEALZ_RS04880	MEALZ_RS04880	CDS	peptidase	NC_016112.1:1138960-1140289	q1	q2	OK	285.082	569.567	0.998491	2.54882	0.0002	0.00189788	yes
gene2371	gene2371	MEALZ_RS11440	MEALZ_RS11440	MEALZ_RS11440	CDS	oxidoreductase	NC_016112.1:2658601-2659432	q1	q2	OK	146.317	293.388	1.00372	2.86176	0.0002	0.00189788	yes
gene2383	gene2383	MEALZ_RS11505	MEALZ_RS11505	MEALZ_RS11505	CDS	acriflavine resistance protein B	NC_016112.1:2681331-2685587	q1	q2	OK	79.0826	158.85	1.00624	2.36623	0.00085	0.00646802	yes
gene1939	gene1939	MEALZ_RS09335	MEALZ_RS09335	MEALZ_RS09335	CDS	hypothetical protein	NC_016112.1:2181980-2182562	q1	q2	OK	1120.06	2251.83	1.00753	2.46537	0.00065	0.00519099	yes
gene2100	gene2100	MEALZ_RS10125	MEALZ_RS10125	MEALZ_RS10125	CDS	hypothetical protein	NC_016112.1:2354548-2354830	q1	q2	OK	276.735	557.429	1.01028	2.74956	0.00025	0.00229148	yes
gene3581	gene3581	MEALZ_RS17190	MEALZ_RS17190	MEALZ_RS17190	CDS	molecular chaperone SurA	NC_016112.1:4048329-4049619	q1	q2	OK	133.401	268.775	1.01062	2.76864	0.0002	0.00189788	yes
gene194	gene194	MEALZ_RS00935	MEALZ_RS00935	MEALZ_RS00935	CDS	cellulose synthase	NC_016112.1:201777-204308	q1	q2	OK	12.9619	26.286	1.02001	2.78085	0.0003	0.00267086	yes
gene3848	gene3848	MEALZ_RS18495	MEALZ_RS18495	MEALZ_RS18495	CDS	TonB-dependent receptor	NC_016112.1:4353483-4355868	q1	q2	OK	7.0243	14.2684	1.02239	2.5504	0.0005	0.00417495	yes
gene205	gene205	MEALZ_RS00990	MEALZ_RS00990	MEALZ_RS00990	CDS	hypothetical protein	NC_016112.1:210986-211421	q1	q2	OK	534.938	1088.92	1.02546	2.83077	5e-05	0.000546477	yes
gene3143	gene3143	MEALZ_RS15080	MEALZ_RS15080	MEALZ_RS15080	CDS	signal transduction histidine kinase	NC_016112.1:3585131-3585626	q1	q2	OK	544.956	1110.66	1.0272	2.74652	0.0002	0.00189788	yes
gene2121	gene2121	MEALZ_RS10225	MEALZ_RS10225	MEALZ_RS10225	CDS	prevent-host-death family protein	NC_016112.1:2372382-2373071	q1	q2	OK	343.383	700.771	1.02912	2.28624	0.0011	0.00808069	yes
gene3992	gene3992	MEALZ_RS19195	MEALZ_RS19195	MEALZ_RS19195	CDS	AbrB family transcriptional regulator	NC_016112.1:4510204-4510763	q1	q2	OK	202.609	414.958	1.03427	2.07138	0.00505	0.0276345	yes
gene2927	gene2927	MEALZ_RS14080	MEALZ_RS14080	MEALZ_RS14080	CDS	TetR family transcriptional regulator	NC_016112.1:3323872-3324463	q1	q2	OK	507.149	1039.3	1.03513	2.71804	0.00025	0.00229148	yes
gene1671	gene1671	MEALZ_RS08035	MEALZ_RS08035	MEALZ_RS08035	CDS	hypothetical protein	NC_016112.1:1893116-1893656	q1	q2	OK	330.454	681.213	1.04366	2.93632	5e-05	0.000546477	yes
gene2301	gene2301	MEALZ_RS11095	MEALZ_RS11095	MEALZ_RS11095	CDS	hypothetical protein	NC_016112.1:2580051-2580864	q1	q2	OK	15.9826	32.9941	1.04571	2.46473	0.0005	0.00417495	yes
gene2045	gene2045	MEALZ_RS09860	MEALZ_RS09860	MEALZ_RS09860	CDS	hypothetical protein	NC_016112.1:2298191-2298971	q1	q2	OK	160.61	331.87	1.04706	2.9942	5e-05	0.000546477	yes
gene2258	gene2258	MEALZ_RS10890	MEALZ_RS10890	MEALZ_RS10890	CDS	hypothetical protein	NC_016112.1:2532748-2534005	q1	q2	OK	47.0226	97.4529	1.05135	2.98131	5e-05	0.000546477	yes
gene1913	gene1913	MEALZ_RS09210	MEALZ_RS09210	MEALZ_RS09210	CDS	nucleotide exchange factor GrpE	NC_016112.1:2153217-2153865	q1	q2	OK	159.064	329.656	1.05136	3.01835	5e-05	0.000546477	yes
gene3326	gene3326	MEALZ_RS15975	MEALZ_RS15975	MEALZ_RS15975	CDS	hypothetical protein	NC_016112.1:3791519-3791794	q1	q2	OK	162.364	337.303	1.05481	2.67907	0.0003	0.00267086	yes
gene752	gene752	MEALZ_RS03615	MEALZ_RS03615	MEALZ_RS03615	CDS	hypothetical protein	NC_016112.1:825562-825994	q1	q2	OK	2283.52	4766.99	1.06182	2.4461	0.00075	0.00586192	yes
gene3327	gene3327	MEALZ_RS21220	MEALZ_RS21220	MEALZ_RS21220	CDS	hypothetical protein	NC_016112.1:3791798-3792075	q1	q2	OK	368.305	773.424	1.07036	3.01636	5e-05	0.000546477	yes
gene2534	gene2534	MEALZ_RS12220	MEALZ_RS12220	MEALZ_RS12220	CDS	chorismate mutase	NC_016112.1:2868471-2869557	q1	q2	OK	321.818	677.87	1.07476	2.78654	5e-05	0.000546477	yes
gene416	gene416	MEALZ_RS02010	MEALZ_RS02010	MEALZ_RS02010	CDS	hypothetical protein	NC_016112.1:436107-438132	q1	q2	OK	147.494	311.281	1.07756	2.81964	0.0001	0.00102101	yes
gene1821	gene1821	MEALZ_RS08760	MEALZ_RS08760	MEALZ_RS08760	CDS	addiction module toxin RelE	NC_016112.1:2058257-2058596	q1	q2	OK	32.2471	68.2656	1.08199	2.27543	0.0021	0.0139988	yes
gene2165	gene2165	MEALZ_RS20750	MEALZ_RS20750	MEALZ_RS20750	CDS	hypothetical protein	NC_016112.1:2409504-2410218	q1	q2	OK	8.83253	18.7201	1.08369	2.20692	0.00235	0.0152128	yes
gene1670	gene1670	MEALZ_RS08030	MEALZ_RS08030	MEALZ_RS08030	CDS	GGDEF domain-containing protein	NC_016112.1:1890300-1893096	q1	q2	OK	268.163	569.326	1.08615	2.45826	0.00105	0.00778428	yes
gene2370	gene2370	MEALZ_RS11435	MEALZ_RS11435	MEALZ_RS11435	CDS	hypothetical protein	NC_016112.1:2658247-2658601	q1	q2	OK	473.847	1006.42	1.08674	3.10194	5e-05	0.000546477	yes
gene1920	gene1920	MEALZ_RS09245	MEALZ_RS09245	MEALZ_RS09245	CDS	LysR family transcriptional regulator	NC_016112.1:2163891-2164773	q1	q2	OK	126.3	269.693	1.09446	3.1525	5e-05	0.000546477	yes
gene3237	gene3237	MEALZ_RS15535	MEALZ_RS15535	MEALZ_RS15535	CDS	peptidase A24	NC_016112.1:3688312-3688840	q1	q2	OK	1037.45	2222.95	1.09943	2.65193	0.00015	0.00145771	yes
gene2157	gene2157	MEALZ_RS10395	MEALZ_RS10395	MEALZ_RS10395	CDS	CopG family transcriptional regulator	NC_016112.1:2405138-2405390	q1	q2	OK	605.519	1300.36	1.10267	3.14361	5e-05	0.000546477	yes
gene3140	gene3140	MEALZ_RS15065	MEALZ_RS15065	MEALZ_RS15065	CDS	fatty acid hydroxylase	NC_016112.1:3583009-3583846	q1	q2	OK	513.468	1103.87	1.10422	2.81143	0.00015	0.00145771	yes
gene2536	gene2536	MEALZ_RS12230	MEALZ_RS12230	MEALZ_RS12230	CDS	DNA gyrase subunit A	NC_016112.1:2869567-2873271	q1	q2	OK	561.695	1207.69	1.10439	1.95981	0.0042	0.0241635	yes
gene1363	gene1363	MEALZ_RS06555	MEALZ_RS06555	MEALZ_RS06555	CDS	RNA polymerase factor sigma-32	NC_016112.1:1505473-1506340	q1	q2	OK	495.135	1065.46	1.10558	2.72625	0.0001	0.00102101	yes
gene1123	gene1123	MEALZ_RS05400	MEALZ_RS05400	MEALZ_RS05400	CDS	hypothetical protein	NC_016112.1:1250598-1250793	q1	q2	OK	9992.56	21512.9	1.10627	2.75466	0.0001	0.00102101	yes
gene3423	gene3423	MEALZ_RS16430	MEALZ_RS16430	MEALZ_RS16430	CDS	transcription termination/antitermination protein NusG	NC_016112.1:3879055-3879589	q1	q2	OK	4027.43	8690.28	1.10954	2.2117	0.0029	0.0180768	yes
gene890	gene890	MEALZ_RS04270	MEALZ_RS04270	MEALZ_RS04270	CDS	plasmid stabilization protein	NC_016112.1:985873-986357	q1	q2	OK	145.486	314.11	1.11039	2.13497	0.00325	0.0197995	yes
gene97	gene97	MEALZ_RS00460	MEALZ_RS00460	MEALZ_RS00460	CDS	DNA primase	NC_016112.1:99095-100820	q1	q2	OK	389.476	846.708	1.12033	2.57945	0.0006	0.0048493	yes
gene1284	gene1284	MEALZ_RS06165	MEALZ_RS06165	MEALZ_RS06165	CDS	hypothetical protein	NC_016112.1:1414862-1415352	q1	q2	OK	312.076	680.033	1.12371	2.06018	0.00405	0.0235017	yes
gene3064	gene3064	MEALZ_RS14710	MEALZ_RS14710	MEALZ_RS14710	CDS	hypothetical protein	NC_016112.1:3495274-3495856	q1	q2	OK	93.1002	202.874	1.12373	3.1536	5e-05	0.000546477	yes
gene256	gene256	MEALZ_RS01235	MEALZ_RS01235	MEALZ_RS01235	CDS	sulfate ABC transporter ATP-binding protein	NC_016112.1:267101-268145	q1	q2	OK	31.0545	67.6769	1.12386	2.97908	5e-05	0.000546477	yes
gene2577	gene2577	MEALZ_RS12425	MEALZ_RS12425	MEALZ_RS12425	CDS	hypothetical protein	NC_016112.1:2916142-2916823	q1	q2	OK	7.21138	15.7227	1.1245	2.16672	0.00325	0.0197995	yes
gene22	gene22	MEALZ_RS00110	MEALZ_RS00110	MEALZ_RS00110	CDS	hypothetical protein	NC_016112.1:25413-25944	q1	q2	OK	118.148	259.571	1.13553	3.20584	5e-05	0.000546477	yes
gene1273	gene1273	MEALZ_RS06115	MEALZ_RS06115	MEALZ_RS06115	CDS	hypothetical protein	NC_016112.1:1404185-1404404	q1	q2	OK	90.079	198.01	1.13631	2.35604	0.00135	0.00970508	yes
gene369	gene369	MEALZ_RS01790	MEALZ_RS01790	MEALZ_RS01790	CDS	hypothetical protein	NC_016112.1:388192-388762	q1	q2	OK	282.015	624.464	1.14685	3.21493	5e-05	0.000546477	yes
gene3183	gene3183	MEALZ_RS15270	MEALZ_RS15270	MEALZ_RS15270	CDS	outer membrane protein assembly factor BamA	NC_016112.1:3630504-3632787	q1	q2	OK	187.626	416.315	1.14982	2.8441	0.0001	0.00102101	yes
gene2373	gene2373	MEALZ_RS11450	MEALZ_RS11450	MEALZ_RS11450	CDS	hypothetical protein	NC_016112.1:2661558-2661819	q1	q2	OK	34.2436	76.2725	1.15533	2.15286	0.0038	0.0223728	yes
gene3318	gene3318	MEALZ_RS15935	MEALZ_RS15935	MEALZ_RS15935	CDS	recombinase	NC_016112.1:3784599-3785242	q1	q2	OK	49.3914	110.051	1.15584	2.48274	0.00075	0.00586192	yes
gene755	gene755	MEALZ_RS03630	MEALZ_RS03630	MEALZ_RS03630	CDS	flagellar protein FliT	NC_016112.1:827803-828133	q1	q2	OK	1572.77	3516.19	1.1607	3.00741	5e-05	0.000546477	yes
gene1120	gene1120	MEALZ_RS05385	MEALZ_RS05385	MEALZ_RS05385	CDS	glycosyl transferase	NC_016112.1:1246445-1248477	q1	q2	OK	80.0212	178.918	1.16084	2.95145	5e-05	0.000546477	yes
gene353	gene353	MEALZ_RS01710	MEALZ_RS01710	MEALZ_RS01710	CDS	hypothetical protein	NC_016112.1:374249-374663	q1	q2	OK	11.0568	24.7983	1.16531	2.08602	0.0052	0.0282256	yes
gene3730	gene3730	MEALZ_RS17915	MEALZ_RS17915	MEALZ_RS17915	CDS	peptide ABC transporter permease	NC_016112.1:4220186-4221398	q1	q2	OK	55.1199	123.653	1.16565	3.32977	5e-05	0.000546477	yes
gene3612	gene3612	MEALZ_RS17345	MEALZ_RS17345	MEALZ_RS17345	rRNA	23S ribosomal RNA	NC_016112.1:4079553-4082757	q1	q2	OK	3723.18	8361.86	1.16729	1.9069	0.0086	0.0417877	yes
gene3359	gene3359	MEALZ_RS16120	MEALZ_RS16120	MEALZ_RS16120	CDS	spermine synthase	NC_016112.1:3825012-3825816	q1	q2	OK	80.6758	181.791	1.17207	3.31189	5e-05	0.000546477	yes
gene2046	gene2046	MEALZ_RS09865	MEALZ_RS09865	MEALZ_RS09865	CDS	ferredoxin	NC_016112.1:2298986-2299307	q1	q2	OK	172.496	389.412	1.17473	3.16181	5e-05	0.000546477	yes
gene1317	gene1317	MEALZ_RS06330	MEALZ_RS06330	MEALZ_RS06330	CDS	molecular chaperone GroEL	NC_016112.1:1448096-1449755	q1	q2	OK	710.632	1620.03	1.18885	2.49415	0.00065	0.00519099	yes
gene999	gene999	MEALZ_RS04800	MEALZ_RS04800	MEALZ_RS04800	CDS	FlgN family protein	NC_016112.1:1123469-1124275	q1	q2	OK	453.497	1035.23	1.19079	2.3971	0.0006	0.0048493	yes
gene3527	gene3527	MEALZ_RS16930	MEALZ_RS16930	MEALZ_RS16930	CDS	succinylglutamate desuccinylase	NC_016112.1:3980612-3981665	q1	q2	OK	105.727	241.991	1.19461	3.35233	5e-05	0.000546477	yes
gene553	gene553	MEALZ_RS02675	MEALZ_RS02675	MEALZ_RS02675	CDS	TonB-dependent receptor	NC_016112.1:605428-607720	q1	q2	OK	60.0712	137.621	1.19596	3.33246	5e-05	0.000546477	yes
gene395	gene395	MEALZ_RS01910	MEALZ_RS01910	MEALZ_RS01910	CDS	histidine kinase	NC_016112.1:418338-419187	q1	q2	OK	89.8223	206.643	1.202	3.42011	5e-05	0.000546477	yes
gene3360	gene3360	MEALZ_RS16125	MEALZ_RS16125	MEALZ_RS16125	CDS	YgiQ family radical SAM protein	NC_016112.1:3825827-3827948	q1	q2	OK	89.2759	205.558	1.2032	3.29423	5e-05	0.000546477	yes
gene975	gene975	MEALZ_RS20615	MEALZ_RS20615	MEALZ_RS20615	CDS	hypothetical protein	NC_016112.1:1088297-1090511	q1	q2	OK	41.5984	95.9285	1.20543	3.3849	5e-05	0.000546477	yes
gene4131	gene4131	MEALZ_RS19900	MEALZ_RS19900	MEALZ_RS19900	CDS	integrase	NC_016112.1:4662011-4663187	q1	q2	OK	51.1668	118.552	1.21224	3.42342	5e-05	0.000546477	yes
gene3236	gene3236	MEALZ_RS15530	MEALZ_RS15530	MEALZ_RS15530	CDS	hypothetical protein	NC_016112.1:3687780-3688287	q1	q2	OK	425.698	986.396	1.21234	3.36771	5e-05	0.000546477	yes
gene3582	gene3582	MEALZ_RS17195	MEALZ_RS17195	MEALZ_RS17195	CDS	LPS-assembly protein LptD	NC_016112.1:4049637-4052340	q1	q2	OK	216.666	505.684	1.22276	2.86612	0.00025	0.00229148	yes
gene2525	gene2525	MEALZ_RS12175	MEALZ_RS12175	MEALZ_RS12175	CDS	ferrous iron transporter B	NC_016112.1:2858336-2861096	q1	q2	OK	104.514	244.08	1.22366	3.10702	5e-05	0.000546477	yes
gene2321	gene2321	MEALZ_RS11195	MEALZ_RS11195	MEALZ_RS11195	CDS	nitrate reductase	NC_016112.1:2607242-2611144	q1	q2	OK	65.5762	153.236	1.22451	2.22471	0.0027	0.0170943	yes
gene921	gene921	MEALZ_RS04425	MEALZ_RS04425	MEALZ_RS04425	CDS	hypothetical protein	NC_016112.1:1022179-1022380	q1	q2	OK	6598.88	15600.2	1.24128	2.99421	5e-05	0.000546477	yes
gene839	gene839	MEALZ_RS04025	MEALZ_RS04025	MEALZ_RS04025	CDS	hypothetical protein	NC_016112.1:913927-914617	q1	q2	OK	2044.46	4849.48	1.24611	2.45508	0.0005	0.00417495	yes
gene3238	gene3238	MEALZ_RS15540	MEALZ_RS15540	MEALZ_RS15540	CDS	pilus assembly protein	NC_016112.1:3688907-3689093	q1	q2	OK	1900.3	4510.6	1.24709	3.58203	5e-05	0.000546477	yes
gene3470	gene3470	MEALZ_RS16665	MEALZ_RS16665	MEALZ_RS16665	CDS	molecular chaperone HtpG	NC_016112.1:3925614-3927534	q1	q2	OK	104.093	247.833	1.2515	3.36464	5e-05	0.000546477	yes
gene1173	gene1173	MEALZ_RS05645	MEALZ_RS05645	MEALZ_RS05645	CDS	transcriptional regulator	NC_016112.1:1307728-1308364	q1	q2	OK	137.353	328.944	1.25995	3.61217	5e-05	0.000546477	yes
gene434	gene434	MEALZ_RS02090	MEALZ_RS02090	MEALZ_RS02090	CDS	electron transport complex subunit A	NC_016112.1:450310-450892	q1	q2	OK	243.465	583.175	1.26021	3.46451	5e-05	0.000546477	yes
gene588	gene588	MEALZ_RS02840	MEALZ_RS02840	MEALZ_RS02840	CDS	RNA polymerase sigma factor RpoE	NC_016112.1:646163-646754	q1	q2	OK	429.762	1036.57	1.27021	3.4554	5e-05	0.000546477	yes
gene3298	gene3298	MEALZ_RS15835	MEALZ_RS15835	MEALZ_RS15835	CDS	sodium:proline symporter	NC_016112.1:3763280-3764705	q1	q2	OK	67.4275	162.726	1.27104	3.60761	5e-05	0.000546477	yes
gene2180	gene2180	MEALZ_RS10510	MEALZ_RS10510	MEALZ_RS10510	CDS	MexE family multidrug efflux RND transporter periplasmic adaptor subunit	NC_016112.1:2425946-2427161	q1	q2	OK	29.7493	72.0604	1.27635	3.38379	5e-05	0.000546477	yes
gene3230	gene3230	MEALZ_RS15500	MEALZ_RS15500	MEALZ_RS15500	CDS	type II secretion system protein	NC_016112.1:3679420-3681065	q1	q2	OK	160.362	390.192	1.28285	2.68154	0.00015	0.00145771	yes
gene1841	gene1841	MEALZ_RS08860	MEALZ_RS08860	MEALZ_RS08860	CDS	ATP-dependent metalloprotease	NC_016112.1:2080586-2082515	q1	q2	OK	515.219	1255.67	1.2852	2.72779	0.0004	0.00346925	yes
gene1172	gene1172	MEALZ_RS05640	MEALZ_RS05640	MEALZ_RS05640	CDS	sodium-independent anion transporter	NC_016112.1:1305909-1307532	q1	q2	OK	71.1636	175.181	1.29963	3.66657	5e-05	0.000546477	yes
gene2429	gene2429	MEALZ_RS21945	MEALZ_RS21945	MEALZ_RS21945			NC_016112.1:2743576-2743832	q1	q2	OK	21.2903	52.4854	1.30172	2.13958	0.00575	0.0306338	yes
gene1942	gene1942	MEALZ_RS09350	MEALZ_RS09350	MEALZ_RS09350	CDS	hypothetical protein	NC_016112.1:2183801-2184932	q1	q2	OK	116.206	286.524	1.30197	3.62821	5e-05	0.000546477	yes
gene597	gene597	MEALZ_RS02885	MEALZ_RS02885	MEALZ_RS02885	CDS	hypothetical protein	NC_016112.1:656498-657377	q1	q2	OK	1200.89	2976.99	1.30975	2.80574	0.0001	0.00102101	yes
gene4082	gene4082	MEALZ_RS19655	MEALZ_RS19655	MEALZ_RS19655	CDS	hypothetical protein	NC_016112.1:4608824-4610270	q1	q2	OK	854.829	2122.74	1.31222	2.59124	0.0006	0.0048493	yes
gene1941	gene1941	MEALZ_RS09345	MEALZ_RS09345	MEALZ_RS09345	CDS	HprK-related kinase A	NC_016112.1:2182608-2183797	q1	q2	OK	271.488	675.544	1.31516	3.0616	0.0001	0.00102101	yes
gene3724	gene3724	MEALZ_RS17885	MEALZ_RS17885	MEALZ_RS17885	CDS	phosphoribosyltransferase	NC_016112.1:4215284-4215911	q1	q2	OK	44.4784	113.388	1.35009	3.53333	5e-05	0.000546477	yes
gene3023	gene3023	MEALZ_RS14530	MEALZ_RS14530	MEALZ_RS14530	CDS	thiol-disulfide isomerase	NC_016112.1:3434188-3435036	q1	q2	OK	22.0198	56.7009	1.36457	3.22227	5e-05	0.000546477	yes
gene2369	gene2369	MEALZ_RS11430	MEALZ_RS11430	MEALZ_RS11430	CDS	hypothetical protein	NC_016112.1:2658013-2658205	q1	q2	OK	53.2823	138.086	1.37384	2.2384	0.00385	0.0225684	yes
gene371	gene371	MEALZ_RS01800	MEALZ_RS01800	MEALZ_RS01800	CDS	ATP-dependent DNA helicase	NC_016112.1:390438-394680	q1	q2	OK	31.6992	82.3891	1.37801	3.82919	5e-05	0.000546477	yes
gene3235	gene3235	MEALZ_RS15525	MEALZ_RS15525	MEALZ_RS15525	CDS	Flp pilus assembly protein CpaB	NC_016112.1:3685939-3686944	q1	q2	OK	364.182	948.615	1.38116	3.47199	5e-05	0.000546477	yes
gene556	gene556	MEALZ_RS02685	MEALZ_RS02685	MEALZ_RS02685	CDS	biotin synthase	NC_016112.1:609908-612527	q1	q2	OK	114.016	298.073	1.38643	3.54993	5e-05	0.000546477	yes
gene1929	gene1929	MEALZ_RS09285	MEALZ_RS09285	MEALZ_RS09285	CDS	topoisomerase II	NC_016112.1:2171486-2171717	q1	q2	OK	114.412	299.569	1.38864	3.15029	5e-05	0.000546477	yes
gene3729	gene3729	MEALZ_RS17910	MEALZ_RS17910	MEALZ_RS17910	CDS	AmmeMemoRadiSam system radical SAM enzyme	NC_016112.1:4219074-4220160	q1	q2	OK	72.9551	191.98	1.39587	4.02124	5e-05	0.000546477	yes
gene2584	gene2584	MEALZ_RS12460	MEALZ_RS12460	MEALZ_RS12460	CDS	flagellar motor protein MotB	NC_016112.1:2928878-2929952	q1	q2	OK	14.1313	37.2276	1.39748	3.46701	5e-05	0.000546477	yes
gene3233	gene3233	MEALZ_RS15515	MEALZ_RS15515	MEALZ_RS15515	CDS	hypothetical protein	NC_016112.1:3683270-3684491	q1	q2	OK	165.791	440.241	1.40893	3.78981	5e-05	0.000546477	yes
gene2475	gene2475	MEALZ_RS11940	MEALZ_RS11940	MEALZ_RS11940	CDS	TetR family transcriptional regulator	NC_016112.1:2795806-2799064	q1	q2	OK	62.6268	166.632	1.41181	2.46277	0.00075	0.00586192	yes
gene430	gene430	MEALZ_RS02070	MEALZ_RS02070	MEALZ_RS02070	CDS	electron transporter RnfG	NC_016112.1:445123-448114	q1	q2	OK	148.479	401.239	1.4342	2.05401	0.00465	0.0261554	yes
gene2477	gene2477	MEALZ_RS11950	MEALZ_RS11950	MEALZ_RS11950	CDS	Efflux transporter RND family, MFP subunit	NC_016112.1:2795806-2799064	q1	q2	OK	19.2492	52.0845	1.43605	1.97801	0.0054	0.0291542	yes
gene2976	gene2976	MEALZ_RS14310	MEALZ_RS14310	MEALZ_RS14310	CDS	hypothetical protein	NC_016112.1:3373177-3373753	q1	q2	OK	43.12	116.74	1.43688	3.70526	5e-05	0.000546477	yes
gene3113	gene3113	MEALZ_RS14930	MEALZ_RS14930	MEALZ_RS14930	CDS	MFS transporter	NC_016112.1:3549538-3554029	q1	q2	OK	301.892	820.384	1.44227	2.04179	0.00385	0.0225684	yes
gene2256	gene2256	MEALZ_RS10880	MEALZ_RS10880	MEALZ_RS10880	CDS	malto-oligosyltrehalose trehalohydrolase	NC_016112.1:2527877-2529707	q1	q2	OK	185.6	505.769	1.44628	3.63746	5e-05	0.000546477	yes
gene3828	gene3828	MEALZ_RS18415	MEALZ_RS18415	MEALZ_RS18415	CDS	Fis family transcriptional regulator	NC_016112.1:4336612-4337929	q1	q2	OK	401.967	1096.04	1.44715	3.1159	5e-05	0.000546477	yes
gene1809	gene1809	MEALZ_RS08700	MEALZ_RS08700	MEALZ_RS08700	CDS	heat-shock protein Hsp20	NC_016112.1:2048136-2048574	q1	q2	OK	742.483	2029.75	1.45087	3.81402	5e-05	0.000546477	yes
gene1012	gene1012	MEALZ_RS04865	MEALZ_RS04865	MEALZ_RS04865	CDS	flagellar rod assembly protein/muramidase FlgJ	NC_016112.1:1135028-1136033	q1	q2	OK	365.918	1008.14	1.4621	3.58506	5e-05	0.000546477	yes
gene3778	gene3778	MEALZ_RS18160	MEALZ_RS18160	MEALZ_RS18160	CDS	hypothetical protein	NC_016112.1:4281299-4282766	q1	q2	OK	40.8617	113.424	1.47291	4.1551	5e-05	0.000546477	yes
gene1000	gene1000	MEALZ_RS04805	MEALZ_RS04805	MEALZ_RS04805	CDS	flagellar biosynthesis anti-sigma factor FlgM	NC_016112.1:1123469-1124275	q1	q2	OK	639.97	1782.63	1.47793	2.39543	0.00055	0.00453609	yes
gene2259	gene2259	MEALZ_RS10895	MEALZ_RS10895	MEALZ_RS10895	CDS	lactoylglutathione lyase	NC_016112.1:2534840-2535248	q1	q2	OK	42.3667	118.054	1.47845	3.47515	5e-05	0.000546477	yes
gene3156	gene3156	MEALZ_RS15145	MEALZ_RS15145	MEALZ_RS15145	CDS	hopanoid biosynthesis-associated RND transporterHpnN	NC_016112.1:3600495-3603111	q1	q2	OK	27.904	78.0443	1.48382	4.21583	5e-05	0.000546477	yes
gene3104	gene3104	MEALZ_RS14885	MEALZ_RS14885	MEALZ_RS14885	CDS	endopeptidase La	NC_016112.1:3537882-3540300	q1	q2	OK	519.824	1457.91	1.4878	3.02003	5e-05	0.000546477	yes
gene3122	gene3122	MEALZ_RS14975	MEALZ_RS14975	MEALZ_RS14975	CDS	hypothetical protein	NC_016112.1:3562211-3562790	q1	q2	OK	414.457	1177.41	1.50632	4.05525	5e-05	0.000546477	yes
gene3234	gene3234	MEALZ_RS15520	MEALZ_RS15520	MEALZ_RS15520	CDS	type II and III secretion system protein	NC_016112.1:3684494-3685844	q1	q2	OK	235.558	672.823	1.51415	3.73106	5e-05	0.000546477	yes
gene384	gene384	MEALZ_RS01855	MEALZ_RS01855	MEALZ_RS01855	CDS	deoxyribodipyrimidine photo-lyase	NC_016112.1:404804-406166	q1	q2	OK	275.728	794.515	1.52683	3.76025	5e-05	0.000546477	yes
gene1013	gene1013	MEALZ_RS04870	MEALZ_RS04870	MEALZ_RS04870	CDS	flagellar hook-associated protein FlgK	NC_016112.1:1136060-1137707	q1	q2	OK	347.05	1013.93	1.54674	3.54288	5e-05	0.000546477	yes
gene1887	gene1887	MEALZ_RS09090	MEALZ_RS09090	MEALZ_RS09090	CDS	arsenical-resistance protein	NC_016112.1:2123027-2124382	q1	q2	OK	33.3449	98.297	1.55968	4.21994	5e-05	0.000546477	yes
gene2449	gene2449	MEALZ_RS21020	MEALZ_RS21020	MEALZ_RS21020	CDS	hypothetical protein	NC_016112.1:2762978-2764748	q1	q2	OK	22.2714	65.7181	1.5611	4.31407	5e-05	0.000546477	yes
gene2161	gene2161	MEALZ_RS10410	MEALZ_RS10410	MEALZ_RS10410	CDS	hypothetical protein	NC_016112.1:2407086-2407539	q1	q2	OK	3.95689	11.6979	1.56381	2.21336	0.00625	0.0325662	yes
gene4083	gene4083	MEALZ_RS19660	MEALZ_RS19660	MEALZ_RS19660	CDS	HflK protein	NC_016112.1:4610361-4612385	q1	q2	OK	460.301	1371.53	1.57514	2.53742	0.0008	0.0061222	yes
gene3297	gene3297	MEALZ_RS15830	MEALZ_RS15830	MEALZ_RS15830	CDS	hypothetical protein	NC_016112.1:3761643-3762909	q1	q2	OK	53.3157	159.735	1.58305	4.49562	5e-05	0.000546477	yes
gene3231	gene3231	MEALZ_RS15505	MEALZ_RS15505	MEALZ_RS15505	CDS	type II secretion system protein	NC_016112.1:3681077-3681962	q1	q2	OK	183.42	551.946	1.58938	4.3646	5e-05	0.000546477	yes
gene345	gene345	MEALZ_RS01670	MEALZ_RS01670	MEALZ_RS01670	CDS	transcriptional regulator	NC_016112.1:366915-368615	q1	q2	OK	213.903	644.988	1.59231	3.93899	5e-05	0.000546477	yes
gene3301	gene3301	MEALZ_RS15850	MEALZ_RS15850	MEALZ_RS15850	CDS	aspartate kinase	NC_016112.1:3767222-3768665	q1	q2	OK	539.667	1642.55	1.6058	3.33727	5e-05	0.000546477	yes
gene189	gene189	MEALZ_RS00910	MEALZ_RS00910	MEALZ_RS00910	CDS	hypothetical protein	NC_016112.1:196252-198053	q1	q2	OK	20.8177	63.5549	1.61019	3.15824	5e-05	0.000546477	yes
gene3284	gene3284	MEALZ_RS15765	MEALZ_RS15765	MEALZ_RS15765	CDS	hypothetical protein	NC_016112.1:3742820-3743876	q1	q2	OK	172.206	528.892	1.61884	4.30699	5e-05	0.000546477	yes
gene2729	gene2729	MEALZ_RS22040	MEALZ_RS22040	MEALZ_RS22040			NC_016112.1:3094867-3095047	q1	q2	OK	35.2528	108.52	1.62215	2.12427	0.0068	0.0348025	yes
gene1930	gene1930	MEALZ_RS09290	MEALZ_RS09290	MEALZ_RS09290	CDS	zinc metalloprotease HtpX	NC_016112.1:2171762-2172638	q1	q2	OK	351.726	1091.42	1.63368	4.18499	5e-05	0.000546477	yes
gene3776	gene3776	MEALZ_RS18150	MEALZ_RS18150	MEALZ_RS18150	CDS	hypothetical protein	NC_016112.1:4278410-4280252	q1	q2	OK	103.85	325.716	1.64911	4.25475	5e-05	0.000546477	yes
gene1886	gene1886	MEALZ_RS09085	MEALZ_RS09085	MEALZ_RS09085	CDS	ArsC family transcriptional regulator	NC_016112.1:2122529-2123009	q1	q2	OK	73.2204	230.628	1.65525	4.33715	5e-05	0.000546477	yes
gene1472	gene1472	MEALZ_RS07075	MEALZ_RS07075	MEALZ_RS07075	CDS	serine protease	NC_016112.1:1643248-1644730	q1	q2	OK	47.7729	150.519	1.65568	4.71578	5e-05	0.000546477	yes
gene246	gene246	MEALZ_RS01185	MEALZ_RS01185	MEALZ_RS01185	CDS	aspartate kinase	NC_016112.1:256113-256299	q1	q2	OK	275.262	868.563	1.65783	3.86029	5e-05	0.000546477	yes
gene1747	gene1747	MEALZ_RS21770	MEALZ_RS21770	MEALZ_RS21770			NC_016112.1:1984450-1984648	q1	q2	OK	301.915	976.041	1.6928	4.12577	5e-05	0.000546477	yes
gene3317	gene3317	MEALZ_RS15930	MEALZ_RS15930	MEALZ_RS15930	CDS	DNA-binding protein	NC_016112.1:3784599-3785242	q1	q2	OK	55.1129	178.316	1.69397	2.18741	0.0043	0.0245984	yes
gene2043	gene2043	MEALZ_RS09850	MEALZ_RS09850	MEALZ_RS09850	CDS	cysteine sulfinate desulfinase	NC_016112.1:2296509-2298185	q1	q2	OK	128.896	417.797	1.69659	3.8609	5e-05	0.000546477	yes
gene432	gene432	MEALZ_RS02080	MEALZ_RS02080	MEALZ_RS02080	CDS	electron transport complex protein RnfC	NC_016112.1:448114-450125	q1	q2	OK	134.263	435.616	1.69799	3.67026	5e-05	0.000546477	yes
gene433	gene433	MEALZ_RS02085	MEALZ_RS02085	MEALZ_RS02085	CDS	electron transport complex subunit RsxB	NC_016112.1:448114-450125	q1	q2	OK	163.992	536.159	1.70904	2.02292	0.00515	0.0280296	yes
gene599	gene599	MEALZ_RS02895	MEALZ_RS02895	MEALZ_RS02895	CDS	3-octaprenyl-4-hydroxybenzoate carboxy-lyase	NC_016112.1:658821-659397	q1	q2	OK	27.3026	90.916	1.7355	4.16646	5e-05	0.000546477	yes
gene3232	gene3232	MEALZ_RS15510	MEALZ_RS15510	MEALZ_RS15510	CDS	type II secretion system protein	NC_016112.1:3681972-3683259	q1	q2	OK	110.142	372.017	1.75601	4.79876	5e-05	0.000546477	yes
gene1334	gene1334	MEALZ_RS20915	MEALZ_RS20915	MEALZ_RS20915	CDS	hypothetical protein	NC_016112.1:1473115-1474153	q1	q2	OK	99.0824	335.449	1.75939	4.86556	5e-05	0.000546477	yes
gene3529	gene3529	MEALZ_RS16940	MEALZ_RS16940	MEALZ_RS16940	CDS	hypothetical protein	NC_016112.1:3982944-3983163	q1	q2	OK	5307.64	18391.1	1.79287	4.43856	5e-05	0.000546477	yes
gene1914	gene1914	MEALZ_RS09215	MEALZ_RS09215	MEALZ_RS09215	CDS	molecular chaperone DnaK	NC_016112.1:2153935-2155870	q1	q2	OK	263.399	914.414	1.7956	4.14081	5e-05	0.000546477	yes
gene1933	gene1933	MEALZ_RS09305	MEALZ_RS09305	MEALZ_RS09305	CDS	membrane protein	NC_016112.1:2174655-2175030	q1	q2	OK	137.237	476.875	1.79695	4.90588	5e-05	0.000546477	yes
gene1916	gene1916	MEALZ_RS09225	MEALZ_RS09225	MEALZ_RS09225	CDS	4-hydroxy-tetrahydrodipicolinate reductase	NC_016112.1:2157182-2157989	q1	q2	OK	266.795	927.164	1.79709	4.73479	5e-05	0.000546477	yes
gene700	gene700	MEALZ_RS03365	MEALZ_RS03365	MEALZ_RS03365	CDS	hypothetical protein	NC_016112.1:757676-761161	q1	q2	OK	26.1605	91.5892	1.80779	4.33338	5e-05	0.000546477	yes
gene598	gene598	MEALZ_RS02890	MEALZ_RS02890	MEALZ_RS02890	CDS	prolyl aminopeptidase	NC_016112.1:657860-658817	q1	q2	OK	62.6198	219.347	1.80852	5.08894	5e-05	0.000546477	yes
gene3295	gene3295	MEALZ_RS15820	MEALZ_RS15820	MEALZ_RS15820	CDS	peptidase	NC_016112.1:3756718-3759085	q1	q2	OK	53.0977	193.584	1.86624	4.96688	5e-05	0.000546477	yes
gene459	gene459	MEALZ_RS02210	MEALZ_RS02210	MEALZ_RS02210	CDS	multicopper oxidase	NC_016112.1:483634-484570	q1	q2	OK	5.43411	19.8257	1.86726	3.82281	5e-05	0.000546477	yes
gene2330	gene2330	MEALZ_RS21930	MEALZ_RS21930	MEALZ_RS21930			NC_016112.1:2619680-2619866	q1	q2	OK	44.5294	162.856	1.87076	2.83385	0.0008	0.0061222	yes
gene1795	gene1795	MEALZ_RS08635	MEALZ_RS08635	MEALZ_RS08635	CDS	ABC transporter ATP-binding protein	NC_016112.1:2033243-2034829	q1	q2	OK	26.7345	97.9049	1.87268	3.86183	5e-05	0.000546477	yes
gene1796	gene1796	MEALZ_RS08640	MEALZ_RS08640	MEALZ_RS08640	CDS	ABC transporter ATP-binding protein	NC_016112.1:2033243-2034829	q1	q2	OK	19.0723	70.1644	1.87926	3.23023	5e-05	0.000546477	yes
gene1329	gene1329	MEALZ_RS06390	MEALZ_RS06390	MEALZ_RS06390	CDS	hypothetical protein	NC_016112.1:1464349-1466596	q1	q2	OK	92.6585	344.835	1.89591	4.86035	5e-05	0.000546477	yes
gene3299	gene3299	MEALZ_RS15840	MEALZ_RS15840	MEALZ_RS15840	CDS	hypothetical protein	NC_016112.1:3765025-3766862	q1	q2	OK	90.7869	337.902	1.89605	2.77092	0.0002	0.00189788	yes
gene3383	gene3383	MEALZ_RS16240	MEALZ_RS16240	MEALZ_RS16240	CDS	hypothetical protein	NC_016112.1:3848255-3848921	q1	q2	OK	169.766	633.835	1.90056	5.35444	5e-05	0.000546477	yes
gene3777	gene3777	MEALZ_RS18155	MEALZ_RS18155	MEALZ_RS18155	CDS	hypothetical protein	NC_016112.1:4280416-4280935	q1	q2	OK	62.2345	233.127	1.90533	5.11808	5e-05	0.000546477	yes
gene431	gene431	MEALZ_RS02075	MEALZ_RS02075	MEALZ_RS02075	CDS	electron transporter RnfG	NC_016112.1:445123-448114	q1	q2	OK	77.4096	296.418	1.93705	3.00947	5e-05	0.000546477	yes
gene1915	gene1915	MEALZ_RS09220	MEALZ_RS09220	MEALZ_RS09220	CDS	molecular chaperone DnaJ	NC_016112.1:2156022-2157177	q1	q2	OK	232.017	908.646	1.96949	4.96893	5e-05	0.000546477	yes
gene2320	gene2320	MEALZ_RS11190	MEALZ_RS11190	MEALZ_RS11190	CDS	FAD-dependent oxidoreductase	NC_016112.1:2607242-2611144	q1	q2	OK	89.7368	354.502	1.98202	3.11139	5e-05	0.000546477	yes
gene3829	gene3829	MEALZ_RS18420	MEALZ_RS18420	MEALZ_RS18420	CDS	histidine kinase	NC_016112.1:4337940-4338864	q1	q2	OK	317.647	1260.4	1.98839	4.74182	5e-05	0.000546477	yes
gene1349	gene1349	MEALZ_RS06490	MEALZ_RS06490	MEALZ_RS06490	CDS	universal stress protein A	NC_016112.1:1487403-1489763	q1	q2	OK	66.5111	265.029	1.99448	3.22391	5e-05	0.000546477	yes
gene3691	gene3691	MEALZ_RS17725	MEALZ_RS17725	MEALZ_RS17725	CDS	hypothetical protein	NC_016112.1:4174454-4175048	q1	q2	OK	282.647	1127.08	1.99551	5.40215	5e-05	0.000546477	yes
gene2101	gene2101	MEALZ_RS10130	MEALZ_RS10130	MEALZ_RS10130	CDS	ATPase AAA	NC_016112.1:2355015-2357082	q1	q2	OK	65.4722	266.456	2.02494	5.40907	5e-05	0.000546477	yes
gene2522	gene2522	MEALZ_RS12160	MEALZ_RS12160	MEALZ_RS12160	CDS	hypothetical protein	NC_016112.1:2855612-2856149	q1	q2	OK	43.9834	179.339	2.02766	5.2837	5e-05	0.000546477	yes
gene3775	gene3775	MEALZ_RS18145	MEALZ_RS18145	MEALZ_RS18145	CDS	hypothetical protein	NC_016112.1:4277615-4278224	q1	q2	OK	588.261	2408.29	2.03348	5.05169	5e-05	0.000546477	yes
gene1139	gene1139	MEALZ_RS05470	MEALZ_RS05470	MEALZ_RS05470	CDS	glycogen phosphorylase	NC_016112.1:1265108-1267589	q1	q2	OK	24.2847	99.9335	2.04092	5.70575	5e-05	0.000546477	yes
gene1756	gene1756	MEALZ_RS08450	MEALZ_RS08450	MEALZ_RS08450	CDS	DNA-binding response regulator	NC_016112.1:1996346-1997297	q1	q2	OK	26.4664	109.693	2.05123	5.45711	5e-05	0.000546477	yes
gene865	gene865	MEALZ_RS04150	MEALZ_RS04150	MEALZ_RS04150	CDS	PAS domain-containing sensor histidine kinase	NC_016112.1:947579-950031	q1	q2	OK	65.3512	275.042	2.07336	3.44049	5e-05	0.000546477	yes
gene3827	gene3827	MEALZ_RS18410	MEALZ_RS18410	MEALZ_RS18410	CDS	PEP-CTERM domain protein	NC_016112.1:4335163-4335826	q1	q2	OK	784.157	3307.01	2.07631	4.70733	5e-05	0.000546477	yes
gene2848	gene2848	MEALZ_RS13705	MEALZ_RS13705	MEALZ_RS13705	CDS	PEP-CTERM domain protein	NC_016112.1:3222472-3223204	q1	q2	OK	61.4059	259.015	2.07658	5.64529	5e-05	0.000546477	yes
gene4050	gene4050	MEALZ_RS19490	MEALZ_RS19490	MEALZ_RS19490	CDS	hypothetical protein	NC_016112.1:4572083-4572593	q1	q2	OK	204.798	891.801	2.12252	5.90902	5e-05	0.000546477	yes
gene3864	gene3864	MEALZ_RS18570	MEALZ_RS18570	MEALZ_RS18570	CDS	hypothetical protein	NC_016112.1:4372434-4372890	q1	q2	OK	85.6607	373.904	2.12596	5.71909	5e-05	0.000546477	yes
gene1480	gene1480	MEALZ_RS07115	MEALZ_RS07115	MEALZ_RS07115	CDS	hypothetical protein	NC_016112.1:1651139-1651391	q1	q2	OK	822.546	3707.49	2.17227	5.8432	5e-05	0.000546477	yes
gene1758	gene1758	MEALZ_RS08460	MEALZ_RS08460	MEALZ_RS08460	CDS	hypothetical protein	NC_016112.1:2001594-2002362	q1	q2	OK	33.8692	153.452	2.17974	5.80884	5e-05	0.000546477	yes
gene2890	gene2890	MEALZ_RS13900	MEALZ_RS13900	MEALZ_RS13900	CDS	alpha-amylase	NC_016112.1:3275943-3277701	q1	q2	OK	40.5177	183.691	2.18066	6.09931	5e-05	0.000546477	yes
gene1103	gene1103	MEALZ_RS21570	MEALZ_RS21570	MEALZ_RS21570			NC_016112.1:1222578-1223548	q1	q2	OK	36.0056	163.486	2.18287	5.96443	5e-05	0.000546477	yes
gene1122	gene1122	MEALZ_RS05395	MEALZ_RS05395	MEALZ_RS05395	CDS	diguanylate phosphodiesterase	NC_016112.1:1249113-1250286	q1	q2	OK	18.7619	86.0757	2.1978	5.8305	5e-05	0.000546477	yes
gene3153	gene3153	MEALZ_RS15130	MEALZ_RS15130	MEALZ_RS15130	CDS	phytoene synthase	NC_016112.1:3596705-3597806	q1	q2	OK	327.186	1504.58	2.20117	5.24564	5e-05	0.000546477	yes
gene866	gene866	MEALZ_RS04155	MEALZ_RS04155	MEALZ_RS04155	CDS	nitrogen regulation protein NR(I)	NC_016112.1:947579-950031	q1	q2	OK	64.7271	299.735	2.21124	4.48026	5e-05	0.000546477	yes
gene1104	gene1104	MEALZ_RS05305	MEALZ_RS05305	MEALZ_RS05305	CDS	hypothetical protein	NC_016112.1:1223967-1224282	q1	q2	OK	155.663	721.294	2.21216	5.91299	5e-05	0.000546477	yes
gene3692	gene3692	MEALZ_RS22340	MEALZ_RS22340	MEALZ_RS22340			NC_016112.1:4175110-4175314	q1	q2	OK	44.2057	207.346	2.22974	3.87805	5e-05	0.000546477	yes
gene2037	gene2037	MEALZ_RS09820	MEALZ_RS09820	MEALZ_RS09820	CDS	Fe-S cluster assembly protein SufB	NC_016112.1:2291405-2293316	q1	q2	OK	267.69	1264.81	2.24028	4.62785	5e-05	0.000546477	yes
gene3300	gene3300	MEALZ_RS15845	MEALZ_RS15845	MEALZ_RS15845	CDS	ectoine hydroxylase	NC_016112.1:3765025-3766862	q1	q2	OK	137.839	698.513	2.3413	4.84983	5e-05	0.000546477	yes
gene3830	gene3830	MEALZ_RS18425	MEALZ_RS18425	MEALZ_RS18425	CDS	IS5 family transposase	NC_016112.1:4338985-4339735	q1	q2	OK	146.848	761.492	2.3745	6.45601	5e-05	0.000546477	yes
gene2319	gene2319	MEALZ_RS11185	MEALZ_RS11185	MEALZ_RS11185	CDS	hypothetical protein	NC_016112.1:2605892-2607164	q1	q2	OK	115.307	661.176	2.51955	6.43423	5e-05	0.000546477	yes
gene863	gene863	MEALZ_RS04140	MEALZ_RS04140	MEALZ_RS04140	CDS	nitrogen regulatory protein P-II 1	NC_016112.1:944209-944548	q1	q2	OK	132.188	762.868	2.52885	6.7479	5e-05	0.000546477	yes
gene1297	gene1297	MEALZ_RS06225	MEALZ_RS06225	MEALZ_RS06225	CDS	phenazine biosynthesis protein PhzF	NC_016112.1:1425435-1426353	q1	q2	OK	175.07	1016.74	2.53795	6.40036	5e-05	0.000546477	yes
gene3152	gene3152	MEALZ_RS15125	MEALZ_RS15125	MEALZ_RS15125	CDS	hopanoid biosynthesis associated radical SAM protein HpnH	NC_016112.1:3595120-3596233	q1	q2	OK	316.552	1908.13	2.59165	6.00722	5e-05	0.000546477	yes
gene555	gene555	MEALZ_RS02680	MEALZ_RS02680	MEALZ_RS02680	CDS	hypothetical protein	NC_016112.1:608545-609784	q1	q2	OK	42.9261	261.804	2.60856	7.15227	5e-05	0.000546477	yes
gene862	gene862	MEALZ_RS04135	MEALZ_RS04135	MEALZ_RS04135	CDS	ammonium transporter	NC_016112.1:942929-944186	q1	q2	OK	299.972	1872.15	2.6418	6.04532	5e-05	0.000546477	yes
gene2040	gene2040	MEALZ_RS09835	MEALZ_RS09835	MEALZ_RS09835	CDS	ABC transporter ATP-binding protein	NC_016112.1:2293359-2294112	q1	q2	OK	149.132	963.183	2.69122	7.14787	5e-05	0.000546477	yes
gene3150	gene3150	MEALZ_RS15115	MEALZ_RS15115	MEALZ_RS15115	CDS	ABC transporter	NC_016112.1:3592991-3593873	q1	q2	OK	176.98	1168.94	2.72354	7.02303	5e-05	0.000546477	yes
gene2036	gene2036	MEALZ_RS09815	MEALZ_RS09815	MEALZ_RS09815	CDS	transcriptional regulator	NC_016112.1:2290941-2291391	q1	q2	OK	185.899	1271.85	2.77434	7.55505	5e-05	0.000546477	yes
gene1117	gene1117	MEALZ_RS05370	MEALZ_RS05370	MEALZ_RS05370	CDS	hypothetical protein	NC_016112.1:1240119-1242542	q1	q2	OK	79.2404	543.071	2.77683	5.97848	5e-05	0.000546477	yes
gene1346	gene1346	MEALZ_RS06475	MEALZ_RS06475	MEALZ_RS06475	CDS	transcriptional regulator	NC_016112.1:1486159-1486594	q1	q2	OK	423.572	2934.77	2.79256	7.2612	5e-05	0.000546477	yes
gene13	gene13	MEALZ_RS00070	MEALZ_RS00070	MEALZ_RS00070	CDS	hypothetical protein	NC_016112.1:16597-17973	q1	q2	OK	179.723	1309.64	2.86532	2.67822	0.0004	0.00346925	yes
gene12	gene12	MEALZ_RS00065	MEALZ_RS00065	MEALZ_RS00065	CDS	integrase	NC_016112.1:16597-17973	q1	q2	OK	193.679	1433.47	2.88777	6.31458	5e-05	0.000546477	yes
gene2041	gene2041	MEALZ_RS09840	MEALZ_RS09840	MEALZ_RS09840	CDS	Fe-S cluster assembly protein SufD	NC_016112.1:2294113-2295436	q1	q2	OK	107.36	796.859	2.89186	7.39707	5e-05	0.000546477	yes
gene1347	gene1347	MEALZ_RS06480	MEALZ_RS06480	MEALZ_RS06480	CDS	hypothetical protein	NC_016112.1:1486642-1487170	q1	q2	OK	54.3486	405.486	2.89934	7.51279	5e-05	0.000546477	yes
gene876	gene876	MEALZ_RS04200	MEALZ_RS04200	MEALZ_RS04200	CDS	fatty acid hydroxylase	NC_016112.1:967590-968637	q1	q2	OK	75.6154	570.586	2.91569	7.9145	5e-05	0.000546477	yes
gene2599	gene2599	MEALZ_RS12530	MEALZ_RS12530	MEALZ_RS12530	CDS	integrase	NC_016112.1:2942710-2944134	q1	q2	OK	188.392	1428.62	2.92281	6.84671	5e-05	0.000546477	yes
gene4076	gene4076	MEALZ_RS19620	MEALZ_RS19620	MEALZ_RS19620	CDS	integrase	NC_016112.1:4600122-4601546	q1	q2	OK	187.519	1431.93	2.93285	6.88354	5e-05	0.000546477	yes
gene1327	gene1327	MEALZ_RS06380	MEALZ_RS06380	MEALZ_RS06380	CDS	flagellar motor protein MotB	NC_016112.1:1460762-1461830	q1	q2	OK	229.808	1762.53	2.93915	6.96171	5e-05	0.000546477	yes
gene3819	gene3819	MEALZ_RS18365	MEALZ_RS18365	MEALZ_RS18365	CDS	integrase	NC_016112.1:4320217-4321641	q1	q2	OK	187.541	1438.43	2.93922	6.89797	5e-05	0.000546477	yes
gene507	gene507	MEALZ_RS02450	MEALZ_RS02450	MEALZ_RS02450	CDS	integrase	NC_016112.1:550952-552376	q1	q2	OK	187.457	1443.91	2.94535	6.91155	5e-05	0.000546477	yes
gene1152	gene1152	MEALZ_RS05535	MEALZ_RS05535	MEALZ_RS05535	CDS	integrase	NC_016112.1:1285143-1286567	q1	q2	OK	184.392	1425.42	2.95054	6.93075	5e-05	0.000546477	yes
gene1348	gene1348	MEALZ_RS06485	MEALZ_RS06485	MEALZ_RS06485	CDS	sodium-independent anion transporter	NC_016112.1:1487403-1489763	q1	q2	OK	34.305	267.177	2.96131	5.57221	5e-05	0.000546477	yes
gene2399	gene2399	MEALZ_RS11580	MEALZ_RS11580	MEALZ_RS11580	CDS	integrase	NC_016112.1:2701991-2703415	q1	q2	OK	186.77	1459.66	2.9663	6.97661	5e-05	0.000546477	yes
gene3931	gene3931	MEALZ_RS18900	MEALZ_RS18900	MEALZ_RS18900	CDS	integrase	NC_016112.1:4440673-4442097	q1	q2	OK	178.985	1429.53	2.99763	7.03051	5e-05	0.000546477	yes
gene552	gene552	MEALZ_RS02670	MEALZ_RS02670	MEALZ_RS02670	CDS	hypothetical protein	NC_016112.1:603962-605171	q1	q2	OK	394.752	3370.06	3.09375	6.56228	5e-05	0.000546477	yes
gene3154	gene3154	MEALZ_RS15135	MEALZ_RS15135	MEALZ_RS15135	CDS	squalene-hopene cyclase	NC_016112.1:3597816-3600476	q1	q2	OK	156.499	1394.5	3.15552	6.73483	5e-05	0.000546477	yes
gene3151	gene3151	MEALZ_RS15120	MEALZ_RS15120	MEALZ_RS15120	CDS	hopanoid biosynthesis associated membrane protein HpnM	NC_016112.1:3593879-3594524	q1	q2	OK	200.151	1839.11	3.19985	8.2513	5e-05	0.000546477	yes
gene701	gene701	MEALZ_RS03370	MEALZ_RS03370	MEALZ_RS03370	CDS	IMP dehydrogenase	NC_016112.1:761573-764957	q1	q2	OK	37.0211	378.137	3.35249	8.32386	5e-05	0.000546477	yes
gene3752	gene3752	MEALZ_RS18025	MEALZ_RS18025	MEALZ_RS18025	CDS	transposase	NC_016112.1:4242867-4244460	q1	q2	OK	83.846	900.331	3.42464	8.4582	5e-05	0.000546477	yes
gene3774	gene3774	MEALZ_RS18135	MEALZ_RS18135	MEALZ_RS18135	CDS	hypothetical protein	NC_016112.1:4274165-4277006	q1	q2	OK	183.924	2272.63	3.62718	7.15424	5e-05	0.000546477	yes
gene1342	gene1342	MEALZ_RS06455	MEALZ_RS06455	MEALZ_RS06455	CDS	copper resistance protein	NC_016112.1:1480697-1482338	q1	q2	OK	17.3804	217.484	3.64538	9.49353	5e-05	0.000546477	yes
gene1300	gene1300	MEALZ_RS06240	MEALZ_RS06240	MEALZ_RS06240	CDS	formate transporter	NC_016112.1:1429274-1430084	q1	q2	OK	79.8296	1005.9	3.65542	9.4765	5e-05	0.000546477	yes
gene1116	gene1116	MEALZ_RS05365	MEALZ_RS05365	MEALZ_RS05365	CDS	hypothetical protein	NC_016112.1:1240119-1242542	q1	q2	OK	27.1867	347.988	3.67806	4.39141	5e-05	0.000546477	yes
gene1295	gene1295	MEALZ_RS06215	MEALZ_RS06215	MEALZ_RS06215	CDS	nitrite reductase large subunit	NC_016112.1:1422542-1425427	q1	q2	OK	118.783	1532.87	3.68984	7.04419	5e-05	0.000546477	yes
gene3771	gene3771	MEALZ_RS18120	MEALZ_RS18120	MEALZ_RS18120	CDS	cell shape-determining protein MreD	NC_016112.1:4270020-4271697	q1	q2	OK	611.376	7936.44	3.69836	6.90965	5e-05	0.000546477	yes
gene1343	gene1343	MEALZ_RS06460	MEALZ_RS06460	MEALZ_RS06460	CDS	copper resistance protein CopC	NC_016112.1:1482348-1482705	q1	q2	OK	12.0364	194.35	4.01318	7.50809	5e-05	0.000546477	yes
gene2318	gene2318	MEALZ_RS11180	MEALZ_RS11180	MEALZ_RS11180	CDS	ABC transporter ATPase	NC_016112.1:2604056-2605778	q1	q2	OK	60.3424	984.038	4.02747	9.30493	5e-05	0.000546477	yes
gene1344	gene1344	MEALZ_RS06465	MEALZ_RS06465	MEALZ_RS06465	CDS	hopanoid biosynthesis-associated RND transporterHpnN	NC_016112.1:1482747-1485574	q1	q2	OK	19.5476	336.964	4.10753	10.398	5e-05	0.000546477	yes
gene1294	gene1294	MEALZ_RS06210	MEALZ_RS06210	MEALZ_RS06210	CDS	MFS transporter	NC_016112.1:1420224-1421703	q1	q2	OK	5.65259	100.686	4.1548	9.97371	5e-05	0.000546477	yes
gene1293	gene1293	MEALZ_RS06205	MEALZ_RS06205	MEALZ_RS06205	CDS	response regulator	NC_016112.1:1419644-1420223	q1	q2	OK	3.78634	69.8789	4.20598	7.13012	5e-05	0.000546477	yes
gene1757	gene1757	MEALZ_RS08455	MEALZ_RS08455	MEALZ_RS08455	CDS	hybrid sensor histidine kinase/response regulator	NC_016112.1:1997853-2001255	q1	q2	OK	7.07511	130.799	4.20845	10.6042	5e-05	0.000546477	yes
gene1299	gene1299	MEALZ_RS06235	MEALZ_RS06235	MEALZ_RS06235	CDS	protein kinase	NC_016112.1:1427491-1429210	q1	q2	OK	21.9277	475.933	4.43993	11.0643	5e-05	0.000546477	yes
gene2316	gene2316	MEALZ_RS11170	MEALZ_RS11170	MEALZ_RS11170	CDS	nitrate ABC transporter substrate-binding protein	NC_016112.1:2601445-2602843	q1	q2	OK	69.9675	2160.06	4.94824	10.754	5e-05	0.000546477	yes
gene2317	gene2317	MEALZ_RS11175	MEALZ_RS11175	MEALZ_RS11175	CDS	nitrate ABC transporter permease	NC_016112.1:2602987-2604004	q1	q2	OK	29.5707	1256.61	5.40922	12.806	5e-05	0.000546477	yes
gene2596	gene2596	MEALZ_RS12515	MEALZ_RS12515	MEALZ_RS12515	CDS	membrane protein	NC_016112.1:2940472-2941737	q1	q2	OK	11.1855	1512.04	7.07872	15.2799	5e-05	0.000546477	yes
gene2393	gene2393	MEALZ_RS21935	MEALZ_RS21935	MEALZ_RS21935			NC_016112.1:2695923-2696120	q1	q2	OK	0	7.77929	inf	#NAME?	0.00555	0.0296466	yes
gene239	gene239	MEALZ_RS01155	MEALZ_RS01155	MEALZ_RS01155	CDS	hypothetical protein	NC_016112.1:250920-251142	q1	q2	OK	4.46119	0	#NAME?	#NAME?	0.00925	0.044253	yes
gene1481	gene1481	MEALZ_RS07120	MEALZ_RS07120	MEALZ_RS07120	CDS	hypothetical protein	NC_016112.1:1651472-1651694	q1	q2	OK	9.34824	0	#NAME?	#NAME?	0.00015	0.00145771	yes
gene2198	gene2198	MEALZ_RS10600	MEALZ_RS10600	MEALZ_RS10595	CDS	hypothetical protein	NC_016112.1:2448782-2448971	q1	q2	OK	10.9844	0	#NAME?	#NAME?	0.00215	0.0142147	yes
gene2598	gene2598	MEALZ_RS12525	MEALZ_RS12525	MEALZ_RS12525	CDS	hypothetical protein	NC_016112.1:2942287-2942536	q1	q2	OK	44.4184	0	#NAME?	#NAME?	5e-05	0.000546477	yes
gene3863	gene3863	MEALZ_RS18565	MEALZ_RS18565	MEALZ_RS18565	CDS	hypothetical protein	NC_016112.1:4372042-4372225	q1	q2	OK	8.61153	0	#NAME?	#NAME?	0.0109	0.0498975	yes
gene3035	gene3035	MEALZ_RS22165	MEALZ_RS22165	MEALZ_RS22165			NC_016112.1:3460743-3460930	q1	q2	OK	12.5386	0	#NAME?	#NAME?	0.0012	0.00872	yes
gene3390	gene3390	MEALZ_RS22275	MEALZ_RS22275	MEALZ_RS22275			NC_016112.1:3853343-3853457	q1	q2	OK	450.162	0	#NAME?	#NAME?	0.0012	0.00872	yes
gene3869	gene3869	MEALZ_RS22375	MEALZ_RS22375	MEALZ_RS22375			NC_016112.1:4378067-4378293	q1	q2	OK	7.45219	0	#NAME?	#NAME?	0.00025	0.00229148	yes
