# Supplementary material for: Metabolic role of pyrophosphate-linked phosphofructokinase pfk for C1 assimilation in Methylotuvimicrobium alcaliphilum 20Z
Source: Microb Cell Fact. 2020 Jun 16;19:131. doi: 10.1186/s12934-020-01382-5 (PMC7298851; doi:10.1186/s12934-020-01382-5)
Supplement: Supplementary file 5 — Additional file 5. Mapped genetics changes in ALE strains. [file 12934_2020_1382_MOESM5_ESM.xlsx]

## Sheet: Sheet1
Table S4: Mapped genetics changes in ALE strains
Predicted mutations
seq id	position	mutation	pfk	pfk1411	annotation	gene	description
NC_016108	23136	(A)7→8	1	1	intergenic (‑521/‑253)	MEALZ_RS20030 ← / → MEALZ_RS20035	RepB family plasmid replication initiator protein/DUF1778 domain‑containing protein
NC_016112	218411	T→C	1	1	A522A (GCA→GCG)	MEALZ_RS01035 ←	helicase IV
NC_016112	218501	G→A	1	1	F492F (TTC→TTT)	MEALZ_RS01035 ←	helicase IV
NC_016112	218513	G→C	1	1	A488A (GCC→GCG)	MEALZ_RS01035 ←	helicase IV
NC_016112	218516	T→C	1	1	Q487Q (CAA→CAG)	MEALZ_RS01035 ←	helicase IV
NC_016112	218519	T→C	1	1	K486K (AAA→AAG)	MEALZ_RS01035 ←	helicase IV
NC_016112	218522	C→T	1	1	L485L (CTG→CTA)	MEALZ_RS01035 ←	helicase IV
NC_016112	218529	A→T	1	1	L483Q (CTG→CAG)	MEALZ_RS01035 ←	helicase IV
NC_016112	218588	G→T	1	1	T463T (ACC→ACA)	MEALZ_RS01035 ←	helicase IV
NC_016112	218636	C→T	1	1	L447L (TTG→TTA)	MEALZ_RS01035 ←	helicase IV
seq id	position	mutation	pfk	pfk1411	annotation	gene	description
NC_016112	218678	T→C	1	1	E433E (GAA→GAG)	MEALZ_RS01035 ←	helicase IV
NC_016112	218819	G→A	1	1	N386N (AAC→AAT)	MEALZ_RS01035 ←	helicase IV
NC_016112	218822	G→A	1	1	A385A (GCC→GCT)	MEALZ_RS01035 ←	helicase IV
NC_016112	218846	T→C	1	1	K377K (AAA→AAG)	MEALZ_RS01035 ←	helicase IV
NC_016112	218966	T→C	1	1	V337V (GTA→GTG)	MEALZ_RS01035 ←	helicase IV
NC_016112	218981	G→A	1	1	Y332Y (TAC→TAT)	MEALZ_RS01035 ←	helicase IV
NC_016112	219026	C→T	1	1	R317R (CGG→CGA)	MEALZ_RS01035 ←	helicase IV
NC_016112	219032	G→A	1	1	R315R (CGC→CGT)	MEALZ_RS01035 ←	helicase IV
NC_016112	219068	C→A	1	1	P303P (CCG→CCT)	MEALZ_RS01035 ←	helicase IV
NC_016112	219071	C→T	1	1	A302A (GCG→GCA)	MEALZ_RS01035 ←	helicase IV
seq id	position	mutation	pfk	pfk1411	annotation	gene	description
NC_016112	219074	A→G	1	1	V301V (GTT→GTC)	MEALZ_RS01035 ←	helicase IV
NC_016112	219091	C→A	1	1	A296S (GCC→TCC)	MEALZ_RS01035 ←	helicase IV
NC_016112	219107	C→G	1	1	L290L (CTG→CTC)	MEALZ_RS01035 ←	helicase IV
NC_016112	219167	T→C	1	1	E270E (GAA→GAG)	MEALZ_RS01035 ←	helicase IV
NC_016112	219182	T→C	1	1	A265A (GCA→GCG)	MEALZ_RS01035 ←	helicase IV
NC_016112	219222	C→T	1	1	R252K (AGG→AAG)	MEALZ_RS01035 ←	helicase IV
NC_016112	219232	T→C	1	1	R249G (AGA→GGA)	MEALZ_RS01035 ←	helicase IV
NC_016112	219278	A→G	1	1	G233G (GGT→GGC)	MEALZ_RS01035 ←	helicase IV
NC_016112	219290	A→G	1	1	G229G (GGT→GGC)	MEALZ_RS01035 ←	helicase IV
NC_016112	219479	A→T	1	1	H166Q (CAT→CAA)	MEALZ_RS01035 ←	helicase IV
seq id	position	mutation	pfk	pfk1411	annotation	gene	description
NC_016112	219493	C→T	1	1	A162T (GCC→ACC)	MEALZ_RS01035 ←	helicase IV
NC_016112	219580	A→G	1	1	C133R (TGC→CGC)	MEALZ_RS01035 ←	helicase IV
NC_016112	219682	C→T	1	1	A99T (GCC→ACC)	MEALZ_RS01035 ←	helicase IV
NC_016112	219689	C→T	1	1	L96L (TTG→TTA)	MEALZ_RS01035 ←	helicase IV
NC_016112	219692	2 bp→TA	1	1	coding (284‑285/2952 nt)	MEALZ_RS01035 ←	helicase IV
NC_016112	219754	A→T	1	1	Y75N (TAC→AAC)	MEALZ_RS01035 ←	helicase IV
NC_016112	219759	A→T	1	1	L73Q (CTG→CAG)	MEALZ_RS01035 ←	helicase IV
NC_016112	219843	A→G	1	1	I45T (ATA→ACA)	MEALZ_RS01035 ←	helicase IV
NC_016112	219991	C→T	1	1	intergenic (‑15/+10)	MEALZ_RS01035 ← / ← MEALZ_RS01040	helicase IV/hypothetical protein
NC_016112	221769	G→A	1	1	intergenic (‑94/‑372)	MEALZ_RS01050 ← / → MEALZ_RS01055	hypothetical protein/alpha/beta hydrolase
seq id	position	mutation	pfk	pfk1411	annotation	gene	description
NC_016112	221794	+TC	1	1	intergenic (‑119/‑347)	MEALZ_RS01050 ← / → MEALZ_RS01055	hypothetical protein/alpha/beta hydrolase
NC_016112	221841	A→G	1	1	intergenic (‑166/‑300)	MEALZ_RS01050 ← / → MEALZ_RS01055	hypothetical protein/alpha/beta hydrolase
NC_016112	221910	C→T	1	1	intergenic (‑235/‑231)	MEALZ_RS01050 ← / → MEALZ_RS01055	hypothetical protein/alpha/beta hydrolase
NC_016112	221918	(A)6→7	1	1	intergenic (‑243/‑223)	MEALZ_RS01050 ← / → MEALZ_RS01055	hypothetical protein/alpha/beta hydrolase
NC_016112	221961	+C	1	1	intergenic (‑286/‑180)	MEALZ_RS01050 ← / → MEALZ_RS01055	hypothetical protein/alpha/beta hydrolase
NC_016112	221979	A→T	1	1	intergenic (‑304/‑162)	MEALZ_RS01050 ← / → MEALZ_RS01055	hypothetical protein/alpha/beta hydrolase
NC_016112	222100	A→G	1	1	intergenic (‑425/‑41)	MEALZ_RS01050 ← / → MEALZ_RS01055	hypothetical protein/alpha/beta hydrolase
NC_016112	222235	T→G	1	1	V32G (GTA→GGA)	MEALZ_RS01055 →	alpha/beta hydrolase
NC_016112	222243	A→T	1	1	T35S (ACA→TCG)	MEALZ_RS01055 →	alpha/beta hydrolase
NC_016112	222245	A→G	1	1	T35S (ACA→TCG)	MEALZ_RS01055 →	alpha/beta hydrolase
seq id	position	mutation	pfk	pfk1411	annotation	gene	description
NC_016112	222250	2 bp→CT	1	1	coding (110‑111/822 nt)	MEALZ_RS01055 →	alpha/beta hydrolase
NC_016112	222264	T→C	1	1	L42L (TTG→CTG)	MEALZ_RS01055 →	alpha/beta hydrolase
NC_016112	222268	3 bp→CGC	1	1	coding (128‑130/822 nt)	MEALZ_RS01055 →	alpha/beta hydrolase
NC_016112	222307	A→G	1	1	N56S (AAC→AGC)	MEALZ_RS01055 →	alpha/beta hydrolase
NC_016112	222335	C→T	1	1	T65T (ACC→ACT)	MEALZ_RS01055 →	alpha/beta hydrolase
NC_016112	222337	A→T	1	1	K66M (AAG→ATG)	MEALZ_RS01055 →	alpha/beta hydrolase
NC_016112	222340	2 bp→AG	1	1	coding (200‑201/822 nt)	MEALZ_RS01055 →	alpha/beta hydrolase
NC_016112	222345	2 bp→AG	1	1	coding (205‑206/822 nt)	MEALZ_RS01055 →	alpha/beta hydrolase
NC_016112	222353	T→A	1	1	G71G (GGT→GGA)	MEALZ_RS01055 →	alpha/beta hydrolase
NC_016112	222365	T→G	1	1	V75V (GTT→GTG)	MEALZ_RS01055 →	alpha/beta hydrolase
seq id	position	mutation	pfk	pfk1411	annotation	gene	description
NC_016112	222371	T→C	1	1	H77H (CAT→CAC)	MEALZ_RS01055 →	alpha/beta hydrolase
NC_016112	222400	T→G	1	1	V87G (GTT→GGT)	MEALZ_RS01055 →	alpha/beta hydrolase
NC_016112	222527	A→T	1	1	T129T (ACA→ACT)	MEALZ_RS01055 →	alpha/beta hydrolase
NC_016112	222551	G→C	1	1	E137D (GAG→GAC)	MEALZ_RS01055 →	alpha/beta hydrolase
NC_016112	222638	2 bp→CC	1	1	coding (498‑499/822 nt)	MEALZ_RS01055 →	alpha/beta hydrolase
NC_016112	222650	G→A	1	1	P170P (CCG→CCA)	MEALZ_RS01055 →	alpha/beta hydrolase
NC_016112	222656	T→C	1	1	D172D (GAT→GAC)	MEALZ_RS01055 →	alpha/beta hydrolase
NC_016112	222668	T→C	1	1	N176N (AAT→AAC)	MEALZ_RS01055 →	alpha/beta hydrolase
NC_016112	222686	C→T	1	1	Y182Y (TAC→TAT)	MEALZ_RS01055 →	alpha/beta hydrolase
NC_016112	222696	T→C		1	L186L (TTG→CTG)	MEALZ_RS01055 →	alpha/beta hydrolase
seq id	position	mutation	pfk	pfk1411	annotation	gene	description
NC_016112	222701	C→T		1	A187A (GCC→GCT)	MEALZ_RS01055 →	alpha/beta hydrolase
NC_016112	222722	G→C		1	R194R (CGG→CGC)	MEALZ_RS01055 →	alpha/beta hydrolase
NC_016112	222737	A→G		1	K199K (AAA→AAG)	MEALZ_RS01055 →	alpha/beta hydrolase
NC_016112	222744	A→C		1	N202H (AAC→CAC)	MEALZ_RS01055 →	alpha/beta hydrolase
NC_016112	222764	T→G		1	T208T (ACT→ACG)	MEALZ_RS01055 →	alpha/beta hydrolase
NC_016112	222775	C→T		1	T212I (ACT→ATT)	MEALZ_RS01055 →	alpha/beta hydrolase
NC_016112	222785	A→C		1	E215D (GAA→GAC)	MEALZ_RS01055 →	alpha/beta hydrolase
NC_016112	222788	T→C		1	D216D (GAT→GAC)	MEALZ_RS01055 →	alpha/beta hydrolase
NC_016112	222793	C→T		1	T218I (ACC→ATC)	MEALZ_RS01055 →	alpha/beta hydrolase
NC_016112	222813	C→T		1	L225M (CTA→TTG)	MEALZ_RS01055 →	alpha/beta hydrolase
seq id	position	mutation	pfk	pfk1411	annotation	gene	description
NC_016112	222815	A→G		1	L225M (CTA→TTG)	MEALZ_RS01055 →	alpha/beta hydrolase
NC_016112	222827	A→C		1	E229D (GAA→GAC)	MEALZ_RS01055 →	alpha/beta hydrolase
NC_016112	222830	G→T		1	S230S (TCG→TCT)	MEALZ_RS01055 →	alpha/beta hydrolase
NC_016112	222839	T→C		1	C233C (TGT→TGC)	MEALZ_RS01055 →	alpha/beta hydrolase
NC_016112	222844	A→G		1	K235R (AAA→AGA)	MEALZ_RS01055 →	alpha/beta hydrolase
NC_016112	222857	T→G		1	S239S (TCT→TCG)	MEALZ_RS01055 →	alpha/beta hydrolase
NC_016112	222860	T→C		1	F240F (TTT→TTC)	MEALZ_RS01055 →	alpha/beta hydrolase
NC_016112	222881	T→C		1	S247S (AGT→AGC)	MEALZ_RS01055 →	alpha/beta hydrolase
NC_016112	222900	T→C		1	L254M (TTA→CTG)	MEALZ_RS01055 →	alpha/beta hydrolase
NC_016112	222902	A→G		1	L254M (TTA→CTG)	MEALZ_RS01055 →	alpha/beta hydrolase
seq id	position	mutation	pfk	pfk1411	annotation	gene	description
NC_016112	222939	A→G		1	T267A (ACT→GCT)	MEALZ_RS01055 →	alpha/beta hydrolase
NC_016112	223163	G→A	1	1	T173T (ACC→ACT)	MEALZ_RS01060 ←	TIGR02281 family clan AA aspartic protease
NC_016112	223232	C→G	1	1	V150V (GTG→GTC)	MEALZ_RS01060 ←	TIGR02281 family clan AA aspartic protease
NC_016112	223235	C→A	1	1	L149L (CTG→CTT)	MEALZ_RS01060 ←	TIGR02281 family clan AA aspartic protease
NC_016112	223238	A→G	1	1	T148T (ACT→ACC)	MEALZ_RS01060 ←	TIGR02281 family clan AA aspartic protease
NC_016112	223281	A→G	1	1	I134T (ATC→ACC)	MEALZ_RS01060 ←	TIGR02281 family clan AA aspartic protease
NC_016112	223301	T→C	1	1	E127E (GAA→GAG)	MEALZ_RS01060 ←	TIGR02281 family clan AA aspartic protease
NC_016112	223307	T→C	1	1	Q125Q (CAA→CAG)	MEALZ_RS01060 ←	TIGR02281 family clan AA aspartic protease
NC_016112	223309	2 bp→TT	1	1	coding (372‑373/717 nt)	MEALZ_RS01060 ←	TIGR02281 family clan AA aspartic protease
NC_016112	223367	A→G	1	1	P105P (CCT→CCC)	MEALZ_RS01060 ←	TIGR02281 family clan AA aspartic protease
seq id	position	mutation	pfk	pfk1411	annotation	gene	description
NC_016112	223370	C→T	1	1	K104K (AAG→AAA)	MEALZ_RS01060 ←	TIGR02281 family clan AA aspartic protease
NC_016112	223441	T→C	1	1	N81D (AAT→GAT)	MEALZ_RS01060 ←	TIGR02281 family clan AA aspartic protease
NC_016112	223447	2 bp→GA	1	1	coding (234‑235/717 nt)	MEALZ_RS01060 ←	TIGR02281 family clan AA aspartic protease
NC_016112	223454	2 bp→AA	1	1	coding (227‑228/717 nt)	MEALZ_RS01060 ←	TIGR02281 family clan AA aspartic protease
NC_016112	223478	G→A	1	1	S68S (AGC→AGT)	MEALZ_RS01060 ←	TIGR02281 family clan AA aspartic protease
NC_016112	223694	Δ1 bp	1	1	intergenic (‑13/‑205)	MEALZ_RS01060 ← / → MEALZ_RS01065	TIGR02281 family clan AA aspartic protease/sodium‑translocating pyrophosphatase
NC_016112	223868	T→A	1	1	intergenic (‑187/‑31)	MEALZ_RS01060 ← / → MEALZ_RS01065	TIGR02281 family clan AA aspartic protease/sodium‑translocating pyrophosphatase
NC_016112	223922	A→T	1	1	T8T (ACA→ACT)	MEALZ_RS01065 →	sodium‑translocating pyrophosphatase
NC_016112	223987	A→G	1	1	N30S (AAC→AGC)	MEALZ_RS01065 →	sodium‑translocating pyrophosphatase
NC_016112	223991	G→A	1	1	K31K (AAG→AAA)	MEALZ_RS01065 →	sodium‑translocating pyrophosphatase
seq id	position	mutation	pfk	pfk1411	annotation	gene	description
NC_016112	224003	G→T	1	1	G35G (GGG→GGT)	MEALZ_RS01065 →	sodium‑translocating pyrophosphatase
NC_016112	224012	G→A	1	1	R38R (CGG→CGA)	MEALZ_RS01065 →	sodium‑translocating pyrophosphatase
NC_016112	224018	G→A	1	1	T40T (ACG→ACA)	MEALZ_RS01065 →	sodium‑translocating pyrophosphatase
NC_016112	253372	T→G	1	1	I44S (ATT→AGT)	MEALZ_RS01170 →	hypothetical protein
NC_016112	253889	Δ1 bp	1	1	coding (217/225 nt)	MEALZ_RS21315 →	hypothetical protein
NC_016112	253922	G→T	1	1	intergenic (+25/‑69)	MEALZ_RS21315 → / → MEALZ_RS01175	hypothetical protein/DUF2817 domain‑containing protein
NC_016112	254116	A→G	1	1	E42E (GAA→GAG)	MEALZ_RS01175 →	DUF2817 domain‑containing protein
NC_016112	254146	G→T	1	1	A52A (GCG→GCT)	MEALZ_RS01175 →	DUF2817 domain‑containing protein
NC_016112	254489	G→A	1	1	A167T (GCT→ACT)	MEALZ_RS01175 →	DUF2817 domain‑containing protein
NC_016112	254557	G→A	1	1	S189S (TCG→TCA)	MEALZ_RS01175 →	DUF2817 domain‑containing protein
seq id	position	mutation	pfk	pfk1411	annotation	gene	description
NC_016112	254677	C→T	1	1	I229I (ATC→ATT)	MEALZ_RS01175 →	DUF2817 domain‑containing protein
NC_016112	254750	A→G	1	1	I254V (ATT→GTT)	MEALZ_RS01175 →	DUF2817 domain‑containing protein
NC_016112	254756	A→C	1	1	R256R (AGG→CGG)	MEALZ_RS01175 →	DUF2817 domain‑containing protein
NC_016112	254770	G→A	1	1	E260E (GAG→GAA)	MEALZ_RS01175 →	DUF2817 domain‑containing protein
NC_016112	255145	C→T	1	1	P44L (CCG→CTG)	MEALZ_RS01180 →	alpha/beta hydrolase
NC_016112	255270	T→C	1	1	F86L (TTC→CTC)	MEALZ_RS01180 →	alpha/beta hydrolase
NC_016112	255365	C→A	1	1	P117P (CCC→CCA)	MEALZ_RS01180 →	alpha/beta hydrolase
NC_016112	255927	A→G	1	1	intergenic (+112/+187)	MEALZ_RS01180 → / ← MEALZ_RS01185	alpha/beta hydrolase/putative motility protein
NC_016112	256044	G→A	1	1	intergenic (+229/+70)	MEALZ_RS01180 → / ← MEALZ_RS01185	alpha/beta hydrolase/putative motility protein
NC_016112	256067	T→C	1	1	intergenic (+252/+47)	MEALZ_RS01180 → / ← MEALZ_RS01185	alpha/beta hydrolase/putative motility protein
seq id	position	mutation	pfk	pfk1411	annotation	gene	description
NC_016112	256069	T→A	1	1	intergenic (+254/+45)	MEALZ_RS01180 → / ← MEALZ_RS01185	alpha/beta hydrolase/putative motility protein
NC_016112	256129	A→G	1	1	I57I (ATT→ATC)	MEALZ_RS01185 ←	putative motility protein
NC_016112	256136	C→T	1	1	G55D (GGC→GAC)	MEALZ_RS01185 ←	putative motility protein
NC_016112	256317	(T)6→5	1	1	intergenic (‑18/+238)	MEALZ_RS01185 ← / ← MEALZ_RS01190	putative motility protein/hypothetical protein
NC_016112	256372	G→A	1	1	intergenic (‑73/+183)	MEALZ_RS01185 ← / ← MEALZ_RS01190	putative motility protein/hypothetical protein
NC_016112	256456	C→T	1	1	intergenic (‑157/+99)	MEALZ_RS01185 ← / ← MEALZ_RS01190	putative motility protein/hypothetical protein
NC_016112	256466	A→G	1	1	intergenic (‑167/+89)	MEALZ_RS01185 ← / ← MEALZ_RS01190	putative motility protein/hypothetical protein
NC_016112	256476	+G	1	1	intergenic (‑177/+79)	MEALZ_RS01185 ← / ← MEALZ_RS01190	putative motility protein/hypothetical protein
NC_016112	256484	C→A	1	1	intergenic (‑185/+71)	MEALZ_RS01185 ← / ← MEALZ_RS01190	putative motility protein/hypothetical protein
NC_016112	256495	G→A	1	1	intergenic (‑196/+60)	MEALZ_RS01185 ← / ← MEALZ_RS01190	putative motility protein/hypothetical protein
seq id	position	mutation	pfk	pfk1411	annotation	gene	description
NC_016112	256720	G→A	1	1	Y74Y (TAC→TAT)	MEALZ_RS01190 ←	hypothetical protein
NC_016112	256735	A→C	1	1	P69P (CCT→CCG)	MEALZ_RS01190 ←	hypothetical protein
NC_016112	256943	A→G	1	1	intergenic (‑2/‑496)	MEALZ_RS01190 ← / → MEALZ_RS01195	hypothetical protein/NfeD family protein
NC_016112	257023	T→A	1	1	intergenic (‑82/‑416)	MEALZ_RS01190 ← / → MEALZ_RS01195	hypothetical protein/NfeD family protein
NC_016112	257040	T→C	1	1	intergenic (‑99/‑399)	MEALZ_RS01190 ← / → MEALZ_RS01195	hypothetical protein/NfeD family protein
NC_016112	257057	G→T	1	1	intergenic (‑116/‑382)	MEALZ_RS01190 ← / → MEALZ_RS01195	hypothetical protein/NfeD family protein
NC_016112	257069	3 bp→TGG	1	1	intergenic (‑128/‑368)	MEALZ_RS01190 ← / → MEALZ_RS01195	hypothetical protein/NfeD family protein
NC_016112	257081	G→A	1	1	intergenic (‑140/‑358)	MEALZ_RS01190 ← / → MEALZ_RS01195	hypothetical protein/NfeD family protein
NC_016112	257126	G→A	1	1	intergenic (‑185/‑313)	MEALZ_RS01190 ← / → MEALZ_RS01195	hypothetical protein/NfeD family protein
NC_016112	257155	A→G	1	1	intergenic (‑214/‑284)	MEALZ_RS01190 ← / → MEALZ_RS01195	hypothetical protein/NfeD family protein
seq id	position	mutation	pfk	pfk1411	annotation	gene	description
NC_016112	257204	T→C	1	1	intergenic (‑263/‑235)	MEALZ_RS01190 ← / → MEALZ_RS01195	hypothetical protein/NfeD family protein
NC_016112	257254	C→A	1	1	intergenic (‑313/‑185)	MEALZ_RS01190 ← / → MEALZ_RS01195	hypothetical protein/NfeD family protein
NC_016112	257298	C→T	1	1	intergenic (‑357/‑141)	MEALZ_RS01190 ← / → MEALZ_RS01195	hypothetical protein/NfeD family protein
NC_016112	257302	T→C	1	1	intergenic (‑361/‑137)	MEALZ_RS01190 ← / → MEALZ_RS01195	hypothetical protein/NfeD family protein
NC_016112	257327	C→T	1	1	intergenic (‑386/‑112)	MEALZ_RS01190 ← / → MEALZ_RS01195	hypothetical protein/NfeD family protein
NC_016112	257339	+TGG	1	1	intergenic (‑398/‑100)	MEALZ_RS01190 ← / → MEALZ_RS01195	hypothetical protein/NfeD family protein
NC_016112	257348	T→C	1	1	intergenic (‑407/‑91)	MEALZ_RS01190 ← / → MEALZ_RS01195	hypothetical protein/NfeD family protein
NC_016112	257351	G→T	1	1	intergenic (‑410/‑88)	MEALZ_RS01190 ← / → MEALZ_RS01195	hypothetical protein/NfeD family protein
NC_016112	257375	C→T	1	1	intergenic (‑434/‑64)	MEALZ_RS01190 ← / → MEALZ_RS01195	hypothetical protein/NfeD family protein
NC_016112	257387	G→T	1	1	intergenic (‑446/‑52)	MEALZ_RS01190 ← / → MEALZ_RS01195	hypothetical protein/NfeD family protein
seq id	position	mutation	pfk	pfk1411	annotation	gene	description
NC_016112	257711	T→C	1	1	D91D (GAT→GAC)	MEALZ_RS01195 →	NfeD family protein
NC_016112	258188	C→T	1	1	I79I (ATC→ATT)	MEALZ_RS01200 →	paraslipin
NC_016112	258203	C→T	1	1	D84D (GAC→GAT)	MEALZ_RS01200 →	paraslipin
NC_016112	258212	C→T	1	1	V87V (GTC→GTT)	MEALZ_RS01200 →	paraslipin
NC_016112	258224	G→C	1	1	V91V (GTG→GTC)	MEALZ_RS01200 →	paraslipin
NC_016112	258251	A→G	1	1	G100G (GGA→GGG)	MEALZ_RS01200 →	paraslipin
NC_016112	258254	C→T	1	1	I101I (ATC→ATT)	MEALZ_RS01200 →	paraslipin
NC_016112	258335	T→C	1	1	T128T (ACT→ACC)	MEALZ_RS01200 →	paraslipin
NC_016112	258395	C→T	1	1	D148D (GAC→GAT)	MEALZ_RS01200 →	paraslipin
NC_016112	258413	T→C	1	1	V154V (GTT→GTC)	MEALZ_RS01200 →	paraslipin
seq id	position	mutation	pfk	pfk1411	annotation	gene	description
NC_016112	258419	T→C	1	1	R156R (CGT→CGC)	MEALZ_RS01200 →	paraslipin
NC_016112	258440	A→G	1	1	S163S (TCA→TCG)	MEALZ_RS01200 →	paraslipin
NC_016112	258449	A→G	1	1	A166A (GCA→GCG)	MEALZ_RS01200 →	paraslipin
NC_016112	258467	G→A	1	1	L172L (TTG→TTA)	MEALZ_RS01200 →	paraslipin
NC_016112	258662	G→C	1	1	A237A (GCG→GCC)	MEALZ_RS01200 →	paraslipin
NC_016112	258665	G→A	1	1	E238E (GAG→GAA)	MEALZ_RS01200 →	paraslipin
NC_016112	258668	C→T	1	1	G239G (GGC→GGT)	MEALZ_RS01200 →	paraslipin
NC_016112	258851	C→T	1	1	V300V (GTC→GTT)	MEALZ_RS01200 →	paraslipin
NC_016112	258950	C→T	1	1	L27L (CTA→TTA)	MEALZ_RS01205 →	paraslipin
NC_016112	258970	T→C	1	1	I33I (ATT→ATC)	MEALZ_RS01205 →	paraslipin
seq id	position	mutation	pfk	pfk1411	annotation	gene	description
NC_016112	259147	C→T	1	1	V92V (GTC→GTT)	MEALZ_RS01205 →	paraslipin
NC_016112	260300	G→C	1	1	G35A (GGA→GCA)	MEALZ_RS20530 →	hypothetical protein
NC_016112	260329	G→T	1	1	V45L (GTA→TTA)	MEALZ_RS20530 →	hypothetical protein
NC_016112	260367	T→C	1	1	G57G (GGT→GGC)	MEALZ_RS20530 →	hypothetical protein
NC_016112	260371	G→T	1	1	A59S (GCC→TCC)	MEALZ_RS20530 →	hypothetical protein
NC_016112	260445	T→C	1	1	T83T (ACT→ACC)	MEALZ_RS20530 →	hypothetical protein
NC_016112	260451	A→C	1	1	G85G (GGA→GGC)	MEALZ_RS20530 →	hypothetical protein
NC_016112	260687	G→A	1	1	R164Q (CGG→CAG)	MEALZ_RS20530 →	hypothetical protein
NC_016112	260748	C→T	1	1	F184F (TTC→TTT)	MEALZ_RS20530 →	hypothetical protein
NC_016112	260868	A→G	1	1	Q224Q (CAA→CAG)	MEALZ_RS20530 →	hypothetical protein
seq id	position	mutation	pfk	pfk1411	annotation	gene	description
NC_016112	260882	2 bp→CG	1	1	coding (686‑687/1764 nt)	MEALZ_RS20530 →	hypothetical protein
NC_016112	261103	C→A	1	1	L303I (CTT→ATT)	MEALZ_RS20530 →	hypothetical protein
NC_016112	261267	G→A	1	1	L357L (TTG→TTA)	MEALZ_RS20530 →	hypothetical protein
NC_016112	261279	C→T	1	1	I361I (ATC→ATT)	MEALZ_RS20530 →	hypothetical protein
NC_016112	261291	A→C	1	1	A365A (GCA→GCC)	MEALZ_RS20530 →	hypothetical protein
NC_016112	261552	2 bp→GG	1	1	coding (1356‑1357/1764 nt)	MEALZ_RS20530 →	hypothetical protein
NC_016112	261738	T→G	1	1	L514L (CTT→CTG)	MEALZ_RS20530 →	hypothetical protein
NC_016112	261741	T→C	1	1	N515N (AAT→AAC)	MEALZ_RS20530 →	hypothetical protein
NC_016112	261929	A→C	1	1	N578T (AAC→ACC)	MEALZ_RS20530 →	hypothetical protein
NC_016112	262020	A→G	1	1	intergenic (+60/‑396)	MEALZ_RS20530 → / → MEALZ_RS01215	hypothetical protein/hypothetical protein
seq id	position	mutation	pfk	pfk1411	annotation	gene	description
NC_016112	262023	A→T	1	1	intergenic (+63/‑393)	MEALZ_RS20530 → / → MEALZ_RS01215	hypothetical protein/hypothetical protein
NC_016112	262042	G→A	1	1	intergenic (+82/‑374)	MEALZ_RS20530 → / → MEALZ_RS01215	hypothetical protein/hypothetical protein
NC_016112	262049	Δ1 bp	1	1	intergenic (+89/‑367)	MEALZ_RS20530 → / → MEALZ_RS01215	hypothetical protein/hypothetical protein
NC_016112	262170	C→T	1	1	intergenic (+210/‑246)	MEALZ_RS20530 → / → MEALZ_RS01215	hypothetical protein/hypothetical protein
NC_016112	262189	A→T	1	1	intergenic (+229/‑227)	MEALZ_RS20530 → / → MEALZ_RS01215	hypothetical protein/hypothetical protein
NC_016112	262212	3 bp→ACC	1	1	intergenic (+252/‑202)	MEALZ_RS20530 → / → MEALZ_RS01215	hypothetical protein/hypothetical protein
NC_016112	262232	C→T	1	1	intergenic (+272/‑184)	MEALZ_RS20530 → / → MEALZ_RS01215	hypothetical protein/hypothetical protein
NC_016112	262307	G→A	1	1	intergenic (+347/‑109)	MEALZ_RS20530 → / → MEALZ_RS01215	hypothetical protein/hypothetical protein
NC_016112	262320	2 bp→AG	1	1	intergenic (+360/‑95)	MEALZ_RS20530 → / → MEALZ_RS01215	hypothetical protein/hypothetical protein
NC_016112	262670	C→T	1	1	N85N (AAC→AAT)	MEALZ_RS01215 →	hypothetical protein
seq id	position	mutation	pfk	pfk1411	annotation	gene	description
NC_016112	262685	A→G	1	1	E90E (GAA→GAG)	MEALZ_RS01215 →	hypothetical protein
NC_016112	263690	G→T	1	1	L425L (CTG→CTT)	MEALZ_RS01215 →	hypothetical protein
NC_016112	263693	G→T	1	1	P426P (CCG→CCT)	MEALZ_RS01215 →	hypothetical protein
NC_016112	263768	A→G	1	1	L451L (CTA→CTG)	MEALZ_RS01215 →	hypothetical protein
NC_016112	264082	C→A	1	1	intergenic (+131/+50)	MEALZ_RS01215 → / ← MEALZ_RS01220	hypothetical protein/LysR family transcriptional regulator
NC_016112	264090	2 bp→TG	1	1	intergenic (+139/+41)	MEALZ_RS01215 → / ← MEALZ_RS01220	hypothetical protein/LysR family transcriptional regulator
NC_016112	264097	A→C	1	1	intergenic (+146/+35)	MEALZ_RS01215 → / ← MEALZ_RS01220	hypothetical protein/LysR family transcriptional regulator
NC_016112	264102	A→T	1	1	intergenic (+151/+30)	MEALZ_RS01215 → / ← MEALZ_RS01220	hypothetical protein/LysR family transcriptional regulator
NC_016112	264119	(GGGA)2→1	1	1	intergenic (+168/+10)	MEALZ_RS01215 → / ← MEALZ_RS01220	hypothetical protein/LysR family transcriptional regulator
NC_016112	264207	C→T	1	1	R275R (CGG→CGA)	MEALZ_RS01220 ←	LysR family transcriptional regulator
seq id	position	mutation	pfk	pfk1411	annotation	gene	description
NC_016112	264216	A→G	1	1	A272A (GCT→GCC)	MEALZ_RS01220 ←	LysR family transcriptional regulator
NC_016112	264219	A→G	1	1	I271I (ATT→ATC)	MEALZ_RS01220 ←	LysR family transcriptional regulator
NC_016112	264258	T→G	1	1	R258R (CGA→CGC)	MEALZ_RS01220 ←	LysR family transcriptional regulator
NC_016112	264309	T→C	1	1	L241L (TTA→TTG)	MEALZ_RS01220 ←	LysR family transcriptional regulator
NC_016112	264324	G→T	1	1	G236G (GGC→GGA)	MEALZ_RS01220 ←	LysR family transcriptional regulator
NC_016112	264411	T→C	1	1	E207E (GAA→GAG)	MEALZ_RS01220 ←	LysR family transcriptional regulator
NC_016112	264429	G→T	1	1	T201T (ACC→ACA)	MEALZ_RS01220 ←	LysR family transcriptional regulator
NC_016112	264522	G→A	1	1	V170V (GTC→GTT)	MEALZ_RS01220 ←	LysR family transcriptional regulator
NC_016112	264570	T→G	1	1	E154D (GAA→GAC)	MEALZ_RS01220 ←	LysR family transcriptional regulator
NC_016112	264579	C→T	1	1	K151K (AAG→AAA)	MEALZ_RS01220 ←	LysR family transcriptional regulator
seq id	position	mutation	pfk	pfk1411	annotation	gene	description
NC_016112	265197	C→T	1	1	intergenic (‑166/‑91)	MEALZ_RS01220 ← / → MEALZ_RS01225	LysR family transcriptional regulator/hypothetical protein
NC_016112	265217	+G	1	1	intergenic (‑186/‑71)	MEALZ_RS01220 ← / → MEALZ_RS01225	LysR family transcriptional regulator/hypothetical protein
NC_016112	265410	C→T	1	1	I41I (ATC→ATT)	MEALZ_RS01225 →	hypothetical protein
NC_016112	266571	C→T	1	1	Q139* (CAA→TAA)	MEALZ_RS01230 →	alpha/beta hydrolase
NC_016112	266666	C→T	1	1	G170G (GGC→GGT)	MEALZ_RS01230 →	alpha/beta hydrolase
NC_016112	266669	G→A	1	1	E171E (GAG→GAA)	MEALZ_RS01230 →	alpha/beta hydrolase
NC_016112	266719	G→A	1	1	S188N (AGC→AAC)	MEALZ_RS01230 →	alpha/beta hydrolase
NC_016112	266935	G→A	1	1	intergenic (+146/+167)	MEALZ_RS01230 → / ← MEALZ_RS01235	alpha/beta hydrolase/sulfate ABC transporter ATP‑binding protein
NC_016112	267032	A→T	1	1	intergenic (+243/+70)	MEALZ_RS01230 → / ← MEALZ_RS01235	alpha/beta hydrolase/sulfate ABC transporter ATP‑binding protein
NC_016112	267095	C→T	1	1	intergenic (+306/+7)	MEALZ_RS01230 → / ← MEALZ_RS01235	alpha/beta hydrolase/sulfate ABC transporter ATP‑binding protein
seq id	position	mutation	pfk	pfk1411	annotation	gene	description
NC_016112	267761	A→G	1	1	L129L (TTG→CTG)	MEALZ_RS01235 ←	sulfate ABC transporter ATP‑binding protein
NC_016112	267779	G→A	1	1	L123L (CTG→TTG)	MEALZ_RS01235 ←	sulfate ABC transporter ATP‑binding protein
NC_016112	267786	A→C	1	1	L120L (CTT→CTG)	MEALZ_RS01235 ←	sulfate ABC transporter ATP‑binding protein
NC_016112	267789	C→G	1	1	A119A (GCG→GCC)	MEALZ_RS01235 ←	sulfate ABC transporter ATP‑binding protein
NC_016112	268086	G→A	1	1	N20N (AAC→AAT)	MEALZ_RS01235 ←	sulfate ABC transporter ATP‑binding protein
NC_016112	268089	T→G	1	1	K19D (AAA→GAC)	MEALZ_RS01235 ←	sulfate ABC transporter ATP‑binding protein
NC_016112	268091	T→C	1	1	K19D (AAA→GAC)	MEALZ_RS01235 ←	sulfate ABC transporter ATP‑binding protein
NC_016112	268095	G→A	1	1	A17A (GCC→GCT)	MEALZ_RS01235 ←	sulfate ABC transporter ATP‑binding protein
NC_016112	268107	A→G	1	1	G13G (GGT→GGC)	MEALZ_RS01235 ←	sulfate ABC transporter ATP‑binding protein
NC_016112	268121	T→C	1	1	S9G (AGC→GGC)	MEALZ_RS01235 ←	sulfate ABC transporter ATP‑binding protein
seq id	position	mutation	pfk	pfk1411	annotation	gene	description
NC_016112	269055	C→T	1	1	T74T (ACG→ACA)	MEALZ_RS01240 ←	sulfate ABC transporter permease subunit CysW
NC_016112	269060	G→A	1	1	L73L (CTG→TTG)	MEALZ_RS01240 ←	sulfate ABC transporter permease subunit CysW
NC_016112	269090	A→C	1	1	S63A (TCT→GCT)	MEALZ_RS01240 ←	sulfate ABC transporter permease subunit CysW
NC_016112	269198	G→T	1	1	L27M (CTG→ATG)	MEALZ_RS01240 ←	sulfate ABC transporter permease subunit CysW
NC_016112	269207	G→A	1	1	R24C (CGC→TGC)	MEALZ_RS01240 ←	sulfate ABC transporter permease subunit CysW
NC_016112	269330	A→G	1	1	N262N (AAT→AAC)	MEALZ_RS01245 ←	sulfate ABC transporter permease subunit CysT
NC_016112	269567	A→G	1	1	F183F (TTT→TTC)	MEALZ_RS01245 ←	sulfate ABC transporter permease subunit CysT
NC_016112	269591	G→T	1	1	L175L (CTC→CTA)	MEALZ_RS01245 ←	sulfate ABC transporter permease subunit CysT
NC_016112	269702	G→A	1	1	P138P (CCC→CCT)	MEALZ_RS01245 ←	sulfate ABC transporter permease subunit CysT
NC_016112	269830	2 bp→AG	1	1	coding (285‑286/828 nt)	MEALZ_RS01245 ←	sulfate ABC transporter permease subunit CysT
seq id	position	mutation	pfk	pfk1411	annotation	gene	description
NC_016112	269843	4 bp→GCGC	1	1	coding (270‑273/828 nt)	MEALZ_RS01245 ←	sulfate ABC transporter permease subunit CysT
NC_016112	269879	G→A	1	1	A79A (GCC→GCT)	MEALZ_RS01245 ←	sulfate ABC transporter permease subunit CysT
NC_016112	269882	G→A	1	1	I78I (ATC→ATT)	MEALZ_RS01245 ←	sulfate ABC transporter permease subunit CysT
NC_016112	269887	2 bp→CG	1	1	coding (228‑229/828 nt)	MEALZ_RS01245 ←	sulfate ABC transporter permease subunit CysT
NC_016112	269942	G→C	1	1	R58R (CGC→CGG)	MEALZ_RS01245 ←	sulfate ABC transporter permease subunit CysT
NC_016112	269954	T→C	1	1	Q54Q (CAA→CAG)	MEALZ_RS01245 ←	sulfate ABC transporter permease subunit CysT
NC_016112	269957	A→G	1	1	V53V (GTT→GTC)	MEALZ_RS01245 ←	sulfate ABC transporter permease subunit CysT
NC_016112	269966	A→G	1	1	N50N (AAT→AAC)	MEALZ_RS01245 ←	sulfate ABC transporter permease subunit CysT
NC_016112	269996	G→A	1	1	S40S (AGC→AGT)	MEALZ_RS01245 ←	sulfate ABC transporter permease subunit CysT
NC_016112	270002	C→T	1	1	Q38Q (CAG→CAA)	MEALZ_RS01245 ←	sulfate ABC transporter permease subunit CysT
seq id	position	mutation	pfk	pfk1411	annotation	gene	description
NC_016112	270023	T→C	1	1	A31A (GCA→GCG)	MEALZ_RS01245 ←	sulfate ABC transporter permease subunit CysT
NC_016112	270026	A→G	1	1	S30S (AGT→AGC)	MEALZ_RS01245 ←	sulfate ABC transporter permease subunit CysT
NC_016112	270032	G→C	1	1	P28P (CCC→CCG)	MEALZ_RS01245 ←	sulfate ABC transporter permease subunit CysT
NC_016112	270071	A→C	1	1	G15G (GGT→GGG)	MEALZ_RS01245 ←	sulfate ABC transporter permease subunit CysT
NC_016112	270074	C→G	1	1	L14L (CTG→CTC)	MEALZ_RS01245 ←	sulfate ABC transporter permease subunit CysT
NC_016112	270083	A→G	1	1	R11R (CGT→CGC)	MEALZ_RS01245 ←	sulfate ABC transporter permease subunit CysT
NC_016112	270138	C→T	1	1	intergenic (‑23/+536)	MEALZ_RS01245 ← / ← MEALZ_RS01250	sulfate ABC transporter permease subunit CysT/sulfate ABC transporter substrate‑binding protein
NC_016112	270190	C→T	1	1	intergenic (‑75/+484)	MEALZ_RS01245 ← / ← MEALZ_RS01250	sulfate ABC transporter permease subunit CysT/sulfate ABC transporter substrate‑binding protein
NC_016112	270205	A→T	1	1	intergenic (‑90/+469)	MEALZ_RS01245 ← / ← MEALZ_RS01250	sulfate ABC transporter permease subunit CysT/sulfate ABC transporter substrate‑binding protein
NC_016112	270224	T→A	1	1	intergenic (‑109/+450)	MEALZ_RS01245 ← / ← MEALZ_RS01250	sulfate ABC transporter permease subunit CysT/sulfate ABC transporter substrate‑binding protein
seq id	position	mutation	pfk	pfk1411	annotation	gene	description
NC_016112	270232	C→T	1	1	intergenic (‑117/+442)	MEALZ_RS01245 ← / ← MEALZ_RS01250	sulfate ABC transporter permease subunit CysT/sulfate ABC transporter substrate‑binding protein
NC_016112	270617	C→T	1	1	intergenic (‑502/+57)	MEALZ_RS01245 ← / ← MEALZ_RS01250	sulfate ABC transporter permease subunit CysT/sulfate ABC transporter substrate‑binding protein
NC_016112	270668	C→T	1	1	intergenic (‑553/+6)	MEALZ_RS01245 ← / ← MEALZ_RS01250	sulfate ABC transporter permease subunit CysT/sulfate ABC transporter substrate‑binding protein
NC_016112	270678	G→A	1	1	P334L (CCG→CTG)	MEALZ_RS01250 ←	sulfate ABC transporter substrate‑binding protein
NC_016112	270742	T→C	1	1	S313G (AGC→GGC)	MEALZ_RS01250 ←	sulfate ABC transporter substrate‑binding protein
NC_016112	270800	T→C	1	1	P293P (CCA→CCG)	MEALZ_RS01250 ←	sulfate ABC transporter substrate‑binding protein
NC_016112	270805	C→T	1	1	D292N (GAC→AAC)	MEALZ_RS01250 ←	sulfate ABC transporter substrate‑binding protein
NC_016112	270809	G→A	1	1	H290H (CAC→CAT)	MEALZ_RS01250 ←	sulfate ABC transporter substrate‑binding protein
NC_016112	270840	C→T	1	1	R280Q (CGA→CAA)	MEALZ_RS01250 ←	sulfate ABC transporter substrate‑binding protein
NC_016112	270863	C→T	1	1	P272P (CCG→CCA)	MEALZ_RS01250 ←	sulfate ABC transporter substrate‑binding protein
seq id	position	mutation	pfk	pfk1411	annotation	gene	description
NC_016112	270869	G→A	1	1	Y270Y (TAC→TAT)	MEALZ_RS01250 ←	sulfate ABC transporter substrate‑binding protein
NC_016112	270878	T→A	1	1	K267N (AAA→AAT)	MEALZ_RS01250 ←	sulfate ABC transporter substrate‑binding protein
NC_016112	270902	A→G	1	1	R259R (CGT→CGC)	MEALZ_RS01250 ←	sulfate ABC transporter substrate‑binding protein
NC_016112	270905	G→A	1	1	T258T (ACC→ACT)	MEALZ_RS01250 ←	sulfate ABC transporter substrate‑binding protein
NC_016112	270908	A→G	1	1	G257G (GGT→GGC)	MEALZ_RS01250 ←	sulfate ABC transporter substrate‑binding protein
NC_016112	271444	2 bp→GT	1	1	coding (234‑235/1005 nt)	MEALZ_RS01250 ←	sulfate ABC transporter substrate‑binding protein
NC_016112	271469	C→T	1	1	K70K (AAG→AAA)	MEALZ_RS01250 ←	sulfate ABC transporter substrate‑binding protein
NC_016112	271502	G→C	1	1	V59V (GTC→GTG)	MEALZ_RS01250 ←	sulfate ABC transporter substrate‑binding protein
NC_016112	271613	C→T	1	1	A22A (GCG→GCA)	MEALZ_RS01250 ←	sulfate ABC transporter substrate‑binding protein
NC_016112	271623	G→A	1	1	A19V (GCT→GTT)	MEALZ_RS01250 ←	sulfate ABC transporter substrate‑binding protein
seq id	position	mutation	pfk	pfk1411	annotation	gene	description
NC_016112	271793	G→T	1	1	N460K (AAC→AAA)	MEALZ_RS01255 ←	alginate export family protein
NC_016112	271805	G→A	1	1	G456G (GGC→GGT)	MEALZ_RS01255 ←	alginate export family protein
NC_016112	271808	A→G	1	1	N455N (AAT→AAC)	MEALZ_RS01255 ←	alginate export family protein
NC_016112	271811	G→C	1	1	T454T (ACC→ACG)	MEALZ_RS01255 ←	alginate export family protein
NC_016112	271832	A→G	1	1	N447N (AAT→AAC)	MEALZ_RS01255 ←	alginate export family protein
NC_016112	271871	A→G	1	1	F434F (TTT→TTC)	MEALZ_RS01255 ←	alginate export family protein
NC_016112	271877	G→A	1	1	L432L (CTC→CTT)	MEALZ_RS01255 ←	alginate export family protein
NC_016112	271880	A→G	1	1	G431G (GGT→GGC)	MEALZ_RS01255 ←	alginate export family protein
NC_016112	271886	A→G	1	1	G429G (GGT→GGC)	MEALZ_RS01255 ←	alginate export family protein
NC_016112	271925	G→A	1	1	F416F (TTC→TTT)	MEALZ_RS01255 ←	alginate export family protein
seq id	position	mutation	pfk	pfk1411	annotation	gene	description
NC_016112	271931	A→G	1	1	S414S (AGT→AGC)	MEALZ_RS01255 ←	alginate export family protein
NC_016112	271934	C→G	1	1	G413G (GGG→GGC)	MEALZ_RS01255 ←	alginate export family protein
NC_016112	271939	C→T	1	1	D412N (GAC→AAC)	MEALZ_RS01255 ←	alginate export family protein
NC_016112	271958	G→A	1	1	D405D (GAC→GAT)	MEALZ_RS01255 ←	alginate export family protein
NC_016112	271967	A→G	1	1	S402S (AGT→AGC)	MEALZ_RS01255 ←	alginate export family protein
NC_016112	271994	G→A	1	1	G393G (GGC→GGT)	MEALZ_RS01255 ←	alginate export family protein
NC_016112	272000	G→A	1	1	L391F (CTC→TTT)	MEALZ_RS01255 ←	alginate export family protein
NC_016112	272002	G→A	1	1	L391F (CTC→TTT)	MEALZ_RS01255 ←	alginate export family protein
NC_016112	272006	T→C	1	1	L389L (CTA→CTG)	MEALZ_RS01255 ←	alginate export family protein
NC_016112	272009	C→T	1	1	G388G (GGG→GGA)	MEALZ_RS01255 ←	alginate export family protein
seq id	position	mutation	pfk	pfk1411	annotation	gene	description
NC_016112	272012	C→T	1	1	K387K (AAG→AAA)	MEALZ_RS01255 ←	alginate export family protein
NC_016112	272015	G→A	1	1	I386I (ATC→ATT)	MEALZ_RS01255 ←	alginate export family protein
NC_016112	272021	T→C	1	1	E384E (GAA→GAG)	MEALZ_RS01255 ←	alginate export family protein
NC_016112	272038	C→G	1	1	V379L (GTC→CTC)	MEALZ_RS01255 ←	alginate export family protein
NC_016112	272048	G→A	1	1	I375I (ATC→ATT)	MEALZ_RS01255 ←	alginate export family protein
NC_016112	272060	A→C	1	1	P371P (CCT→CCG)	MEALZ_RS01255 ←	alginate export family protein
NC_016112	272063	G→C	1	1	I370V (ATC→GTG)	MEALZ_RS01255 ←	alginate export family protein
NC_016112	272065	T→C	1	1	I370V (ATC→GTG)	MEALZ_RS01255 ←	alginate export family protein
NC_016112	272081	T→C	1	1	S364S (TCA→TCG)	MEALZ_RS01255 ←	alginate export family protein
NC_016112	272093	G→C	1	1	A360A (GCC→GCG)	MEALZ_RS01255 ←	alginate export family protein
seq id	position	mutation	pfk	pfk1411	annotation	gene	description
NC_016112	272096	G→A	1	1	F359F (TTC→TTT)	MEALZ_RS01255 ←	alginate export family protein
NC_016112	272099	G→C	1	1	G358G (GGC→GGG)	MEALZ_RS01255 ←	alginate export family protein
NC_016112	272131	A→T	1	1	Y348N (TAC→AAC)	MEALZ_RS01255 ←	alginate export family protein
NC_016112	272135	G→A	1	1	N346N (AAC→AAT)	MEALZ_RS01255 ←	alginate export family protein
NC_016112	272141	G→A	1	1	D344D (GAC→GAT)	MEALZ_RS01255 ←	alginate export family protein
NC_016112	272147	A→G	1	1	D342D (GAT→GAC)	MEALZ_RS01255 ←	alginate export family protein
NC_016112	272150	C→A	1	1	G341G (GGG→GGT)	MEALZ_RS01255 ←	alginate export family protein
NC_016112	272165	G→A	1	1	Y336Y (TAC→TAT)	MEALZ_RS01255 ←	alginate export family protein
NC_016112	272171	T→C	1	1	A334A (GCA→GCG)	MEALZ_RS01255 ←	alginate export family protein
NC_016112	272174	G→A	1	1	S333S (AGC→AGT)	MEALZ_RS01255 ←	alginate export family protein
seq id	position	mutation	pfk	pfk1411	annotation	gene	description
NC_016112	272183	A→T	1	1	P330P (CCT→CCA)	MEALZ_RS01255 ←	alginate export family protein
NC_016112	272186	T→C	1	1	K329K (AAA→AAG)	MEALZ_RS01255 ←	alginate export family protein
NC_016112	272192	T→G	1	1	P327P (CCA→CCC)	MEALZ_RS01255 ←	alginate export family protein
NC_016112	272195	G→A	1	1	H326H (CAC→CAT)	MEALZ_RS01255 ←	alginate export family protein
NC_016112	272198	C→A	1	1	E325D (GAG→GAT)	MEALZ_RS01255 ←	alginate export family protein
NC_016112	272203	A→G	1	1	L324L (TTG→CTG)	MEALZ_RS01255 ←	alginate export family protein
NC_016112	272216	G→A	1	1	V319V (GTC→GTT)	MEALZ_RS01255 ←	alginate export family protein
NC_016112	272240	A→G	1	1	D311D (GAT→GAC)	MEALZ_RS01255 ←	alginate export family protein
NC_016112	272246	T→C	1	1	Q309Q (CAA→CAG)	MEALZ_RS01255 ←	alginate export family protein
NC_016112	272249	C→A	1	1	R308R (CGG→CGT)	MEALZ_RS01255 ←	alginate export family protein
seq id	position	mutation	pfk	pfk1411	annotation	gene	description
NC_016112	272268	A→T	1	1	F302Y (TTC→TAC)	MEALZ_RS01255 ←	alginate export family protein
NC_016112	272282	G→A	1	1	T297S (ACC→TCT)	MEALZ_RS01255 ←	alginate export family protein
NC_016112	272284	T→A	1	1	T297S (ACC→TCT)	MEALZ_RS01255 ←	alginate export family protein
NC_016112	272287	2 bp→AG	1	1	coding (885‑886/1473 nt)	MEALZ_RS01255 ←	alginate export family protein
NC_016112	272291	G→A	1	1	Y294Y (TAC→TAT)	MEALZ_RS01255 ←	alginate export family protein
NC_016112	272299	T→C	1	1	I292V (ATC→GTC)	MEALZ_RS01255 ←	alginate export family protein
NC_016112	272304	G→C	1	1	T290S (ACC→AGC)	MEALZ_RS01255 ←	alginate export family protein
NC_016112	272309	G→A	1	1	S288S (AGC→AGT)	MEALZ_RS01255 ←	alginate export family protein
NC_016112	272311	2 bp→CC	1	1	coding (861‑862/1473 nt)	MEALZ_RS01255 ←	alginate export family protein
NC_016112	272333	C→A	1	1	G280G (GGG→GGT)	MEALZ_RS01255 ←	alginate export family protein
seq id	position	mutation	pfk	pfk1411	annotation	gene	description
NC_016112	272336	T→G	1	1	T279T (ACA→ACC)	MEALZ_RS01255 ←	alginate export family protein
NC_016112	272339	G→A	1	1	A278A (GCC→GCT)	MEALZ_RS01255 ←	alginate export family protein
NC_016112	272354	C→T		1	A273A (GCG→GCA)	MEALZ_RS01255 ←	alginate export family protein
NC_016112	272363	G→A		1	R270R (CGC→CGT)	MEALZ_RS01255 ←	alginate export family protein
NC_016112	272370	3 bp→GAA		1	coding (801‑803/1473 nt)	MEALZ_RS01255 ←	alginate export family protein
NC_016112	272375	A→G		1	S266S (AGT→AGC)	MEALZ_RS01255 ←	alginate export family protein
NC_016112	272378	C→A		1	A265A (GCG→GCT)	MEALZ_RS01255 ←	alginate export family protein
NC_016112	272381	A→G		1	D264D (GAT→GAC)	MEALZ_RS01255 ←	alginate export family protein
NC_016112	272384	T→C		1	Q263Q (CAA→CAG)	MEALZ_RS01255 ←	alginate export family protein
NC_016112	272387	T→C		1	R262R (AGA→AGG)	MEALZ_RS01255 ←	alginate export family protein
seq id	position	mutation	pfk	pfk1411	annotation	gene	description
NC_016112	272411	G→T		1	I254I (ATC→ATA)	MEALZ_RS01255 ←	alginate export family protein
NC_016112	272414	A→C		1	T253T (ACT→ACG)	MEALZ_RS01255 ←	alginate export family protein
NC_016112	272417	C→G		1	V252V (GTG→GTC)	MEALZ_RS01255 ←	alginate export family protein
NC_016112	272420	G→A		1	I251I (ATC→ATT)	MEALZ_RS01255 ←	alginate export family protein
NC_016112	272423	A→G		1	D250D (GAT→GAC)	MEALZ_RS01255 ←	alginate export family protein
NC_016112	272450	3 bp→CGC		1	coding (721‑723/1473 nt)	MEALZ_RS01255 ←	alginate export family protein
NC_016112	272455	2 bp→CA		1	coding (717‑718/1473 nt)	MEALZ_RS01255 ←	alginate export family protein
NC_016112	272465	T→C		1	Q236Q (CAA→CAG)	MEALZ_RS01255 ←	alginate export family protein
NC_016112	272468	G→A		1	D235D (GAC→GAT)	MEALZ_RS01255 ←	alginate export family protein
NC_016112	272474	A→G		1	N233N (AAT→AAC)	MEALZ_RS01255 ←	alginate export family protein
seq id	position	mutation	pfk	pfk1411	annotation	gene	description
NC_016112	272493	G→C		1	T227S (ACC→AGC)	MEALZ_RS01255 ←	alginate export family protein
NC_016112	272501	T→G		1	R224R (CGA→CGC)	MEALZ_RS01255 ←	alginate export family protein
NC_016112	272505	3 bp→ACT		1	coding (666‑668/1473 nt)	MEALZ_RS01255 ←	alginate export family protein
NC_016112	272510	C→A		1	P221P (CCG→CCT)	MEALZ_RS01255 ←	alginate export family protein
NC_016112	272516	C→T		1	L219L (CTG→CTA)	MEALZ_RS01255 ←	alginate export family protein
NC_016112	272518	2 bp→AT		1	coding (654‑655/1473 nt)	MEALZ_RS01255 ←	alginate export family protein
NC_016112	272522	C→G		1	L217L (CTG→CTC)	MEALZ_RS01255 ←	alginate export family protein
NC_016112	272531	G→C		1	L214M (CTC→TTG)	MEALZ_RS01255 ←	alginate export family protein
NC_016112	272533	G→A		1	L214M (CTC→TTG)	MEALZ_RS01255 ←	alginate export family protein
NC_016112	272554	2 bp→GA		1	coding (618‑619/1473 nt)	MEALZ_RS01255 ←	alginate export family protein
seq id	position	mutation	pfk	pfk1411	annotation	gene	description
NC_016112	272560	2 bp→AG		1	coding (612‑613/1473 nt)	MEALZ_RS01255 ←	alginate export family protein
NC_016112	272567	G→A		1	R202R (CGC→CGT)	MEALZ_RS01255 ←	alginate export family protein
NC_016112	272576	T→C		1	Q199Q (CAA→CAG)	MEALZ_RS01255 ←	alginate export family protein
NC_016112	272588	G→A		1	T195T (ACC→ACT)	MEALZ_RS01255 ←	alginate export family protein
NC_016112	272594	G→A		1	N193N (AAC→AAT)	MEALZ_RS01255 ←	alginate export family protein
NC_016112	272597	G→A		1	R192R (CGC→CGT)	MEALZ_RS01255 ←	alginate export family protein
NC_016112	272603	3 bp→GCG		1	coding (568‑570/1473 nt)	MEALZ_RS01255 ←	alginate export family protein
NC_016112	272621	G→A		1	R184R (CGC→CGT)	MEALZ_RS01255 ←	alginate export family protein
NC_016112	272626	T→G		1	R183R (AGG→CGG)	MEALZ_RS01255 ←	alginate export family protein
NC_016112	272639	G→A		1	F178F (TTC→TTT)	MEALZ_RS01255 ←	alginate export family protein
seq id	position	mutation	pfk	pfk1411	annotation	gene	description
NC_016112	272642	C→T		1	A177A (GCG→GCA)	MEALZ_RS01255 ←	alginate export family protein
NC_016112	272648	G→A		1	R175R (CGC→CGT)	MEALZ_RS01255 ←	alginate export family protein
NC_016112	272660	A→G		1	I171I (ATT→ATC)	MEALZ_RS01255 ←	alginate export family protein
NC_016112	272669	A→G		1	P168P (CCT→CCC)	MEALZ_RS01255 ←	alginate export family protein
NC_016112	272672	C→A		1	R167R (CGG→CGT)	MEALZ_RS01255 ←	alginate export family protein
NC_016112	272681	G→A		1	G164G (GGC→GGT)	MEALZ_RS01255 ←	alginate export family protein
NC_016112	272685	C→A		1	R163L (CGC→CTC)	MEALZ_RS01255 ←	alginate export family protein
NC_016112	272687	A→T		1	D162E (GAT→GAA)	MEALZ_RS01255 ←	alginate export family protein
NC_016112	272699	C→T		1	L158L (CTG→CTA)	MEALZ_RS01255 ←	alginate export family protein
NC_016112	272708	C→T		1	K155K (AAG→AAA)	MEALZ_RS01255 ←	alginate export family protein
seq id	position	mutation	pfk	pfk1411	annotation	gene	description
NC_016112	272711	G→A		1	F154F (TTC→TTT)	MEALZ_RS01255 ←	alginate export family protein
NC_016112	272720	C→T		1	E151E (GAG→GAA)	MEALZ_RS01255 ←	alginate export family protein
NC_016112	272725	T→G		1	M150L (ATG→CTG)	MEALZ_RS01255 ←	alginate export family protein
NC_016112	272732	T→C		1	Q147Q (CAA→CAG)	MEALZ_RS01255 ←	alginate export family protein
NC_016112	272753	G→A		1	I140I (ATC→ATT)	MEALZ_RS01255 ←	alginate export family protein
NC_016112	272756	G→T		1	D139E (GAC→GAA)	MEALZ_RS01255 ←	alginate export family protein
NC_016112	272759	G→A		1	R138R (CGC→CGT)	MEALZ_RS01255 ←	alginate export family protein
NC_016112	272762	G→A		1	N137N (AAC→AAT)	MEALZ_RS01255 ←	alginate export family protein
NC_016112	272765	2 bp→GG		1	coding (407‑408/1473 nt)	MEALZ_RS01255 ←	alginate export family protein
NC_016112	272768	G→T		1	R135R (CGC→CGA)	MEALZ_RS01255 ←	alginate export family protein
seq id	position	mutation	pfk	pfk1411	annotation	gene	description
NC_016112	272780	G→A		1	S131S (AGC→AGT)	MEALZ_RS01255 ←	alginate export family protein
NC_016112	272791	G→T		1	R128S (CGC→AGC)	MEALZ_RS01255 ←	alginate export family protein
NC_016112	272801	T→C		1	E124E (GAA→GAG)	MEALZ_RS01255 ←	alginate export family protein
NC_016112	272819	G→T		1	R118R (CGC→CGA)	MEALZ_RS01255 ←	alginate export family protein
NC_016112	272828	G→A		1	D115D (GAC→GAT)	MEALZ_RS01255 ←	alginate export family protein
NC_016112	272831	C→A		1	L114L (CTG→CTT)	MEALZ_RS01255 ←	alginate export family protein
NC_016112	272840	T→C		1	K111K (AAA→AAG)	MEALZ_RS01255 ←	alginate export family protein
NC_016112	272846	C→A		1	G109G (GGG→GGT)	MEALZ_RS01255 ←	alginate export family protein
NC_016112	272866	2 bp→TC		1	coding (306‑307/1473 nt)	MEALZ_RS01255 ←	alginate export family protein
NC_016112	272869	2 bp→AG		1	coding (303‑304/1473 nt)	MEALZ_RS01255 ←	alginate export family protein
seq id	position	mutation	pfk	pfk1411	annotation	gene	description
NC_016112	272872	A→G		1	L101L (TTA→CTA)	MEALZ_RS01255 ←	alginate export family protein
NC_016112	272876	A→G		1	P99P (CCT→CCC)	MEALZ_RS01255 ←	alginate export family protein
NC_016112	272879	C→T		1	E98E (GAG→GAA)	MEALZ_RS01255 ←	alginate export family protein
NC_016112	272885	C→T		1	L96L (TTG→TTA)	MEALZ_RS01255 ←	alginate export family protein
NC_016112	272887	2 bp→GG		1	coding (285‑286/1473 nt)	MEALZ_RS01255 ←	alginate export family protein
NC_016112	272891	G→A		1	R94R (CGC→CGT)	MEALZ_RS01255 ←	alginate export family protein
NC_016112	272898	G→A		1	P92L (CCT→CTT)	MEALZ_RS01255 ←	alginate export family protein
NC_016112	272900	4 bp→CTCT		1	coding (270‑273/1473 nt)	MEALZ_RS01255 ←	alginate export family protein
NC_016112	272909	C→T		1	V88V (GTG→GTA)	MEALZ_RS01255 ←	alginate export family protein
NC_016112	272911	2 bp→AA		1	coding (261‑262/1473 nt)	MEALZ_RS01255 ←	alginate export family protein
seq id	position	mutation	pfk	pfk1411	annotation	gene	description
NC_016112	272945	A→G		1	D76D (GAT→GAC)	MEALZ_RS01255 ←	alginate export family protein
NC_016112	272955	A→G		1	V73A (GTC→GCC)	MEALZ_RS01255 ←	alginate export family protein
NC_016112	272966	C→G		1	T69T (ACG→ACC)	MEALZ_RS01255 ←	alginate export family protein
NC_016112	272969	G→A		1	I68I (ATC→ATT)	MEALZ_RS01255 ←	alginate export family protein
NC_016112	272971	2 bp→AT		1	coding (201‑202/1473 nt)	MEALZ_RS01255 ←	alginate export family protein
NC_016112	272978	C→G		1	T65T (ACG→ACC)	MEALZ_RS01255 ←	alginate export family protein
NC_016112	272981	A→G		1	G64G (GGT→GGC)	MEALZ_RS01255 ←	alginate export family protein
NC_016112	272987	T→A		1	I62I (ATA→ATT)	MEALZ_RS01255 ←	alginate export family protein
NC_016112	272990	T→G		1	G61G (GGA→GGC)	MEALZ_RS01255 ←	alginate export family protein
NC_016112	272993	A→G		1	T60T (ACT→ACC)	MEALZ_RS01255 ←	alginate export family protein
seq id	position	mutation	pfk	pfk1411	annotation	gene	description
NC_016112	273002	G→T		1	L57L (CTC→CTA)	MEALZ_RS01255 ←	alginate export family protein
NC_016112	273005	A→G		1	N56N (AAT→AAC)	MEALZ_RS01255 ←	alginate export family protein
NC_016112	273008	G→A		1	R55R (CGC→CGT)	MEALZ_RS01255 ←	alginate export family protein
NC_016112	273032	T→C		1	E47E (GAA→GAG)	MEALZ_RS01255 ←	alginate export family protein
NC_016112	273044	T→G		1	G43G (GGA→GGC)	MEALZ_RS01255 ←	alginate export family protein
NC_016112	273053	C→G		1	G40G (GGG→GGC)	MEALZ_RS01255 ←	alginate export family protein
NC_016112	274387	C→T	1	1	A247A (GCG→GCA)	MEALZ_RS01260 ←	isovaleryl‑CoA dehydrogenase
NC_016112	274678	T→C	1	1	R150R (AGA→AGG)	MEALZ_RS01260 ←	isovaleryl‑CoA dehydrogenase
NC_016112	274869	C→T	1	1	A87T (GCG→ACG)	MEALZ_RS01260 ←	isovaleryl‑CoA dehydrogenase
NC_016112	275047	T→C	1	1	L27M (CTA→TTG)	MEALZ_RS01260 ←	isovaleryl‑CoA dehydrogenase
seq id	position	mutation	pfk	pfk1411	annotation	gene	description
NC_016112	275049	G→A	1	1	L27M (CTA→TTG)	MEALZ_RS01260 ←	isovaleryl‑CoA dehydrogenase
NC_016112	275058	2 bp→TT	1	1	coding (69‑70/1077 nt)	MEALZ_RS01260 ←	isovaleryl‑CoA dehydrogenase
NC_016112	275081	C→T	1	1	R16Q (CGG→CAG)	MEALZ_RS01260 ←	isovaleryl‑CoA dehydrogenase
NC_016112	275093	C→T	1	1	S12N (AGC→AAC)	MEALZ_RS01260 ←	isovaleryl‑CoA dehydrogenase
NC_016112	275110	T→C	1	1	L6L (CTA→CTG)	MEALZ_RS01260 ←	isovaleryl‑CoA dehydrogenase
NC_016112	275133	T→G	1	1	N481H (AAC→CAC)	MEALZ_RS01265 ←	phenylalanine racemase
NC_016112	275168	G→A	1	1	T469I (ACC→ATC)	MEALZ_RS01265 ←	phenylalanine racemase
NC_016112	275209	G→A	1	1	F455F (TTC→TTT)	MEALZ_RS01265 ←	phenylalanine racemase
NC_016112	275242	C→T	1	1	Q444Q (CAG→CAA)	MEALZ_RS01265 ←	phenylalanine racemase
NC_016112	275250	2 bp→TA	1	1	coding (1323‑1324/1446 nt)	MEALZ_RS01265 ←	phenylalanine racemase
seq id	position	mutation	pfk	pfk1411	annotation	gene	description
NC_016112	275253	2 bp→CC	1	1	coding (1320‑1321/1446 nt)	MEALZ_RS01265 ←	phenylalanine racemase
NC_016112	275263	A→G	1	1	G437G (GGT→GGC)	MEALZ_RS01265 ←	phenylalanine racemase
NC_016112	275279	C→T	1	1	G432D (GGC→GAC)	MEALZ_RS01265 ←	phenylalanine racemase
NC_016112	275287	C→T	1	1	L429L (CTG→CTA)	MEALZ_RS01265 ←	phenylalanine racemase
NC_016112	275290	T→C	1	1	V428V (GTA→GTG)	MEALZ_RS01265 ←	phenylalanine racemase
NC_016112	275401	C→T	1	1	V391V (GTG→GTA)	MEALZ_RS01265 ←	phenylalanine racemase
NC_016112	275410	A→G	1	1	G388G (GGT→GGC)	MEALZ_RS01265 ←	phenylalanine racemase
NC_016112	275433	C→T	1	1	D381N (GAC→AAC)	MEALZ_RS01265 ←	phenylalanine racemase
NC_016112	275536	G→A	1	1	R346R (CGC→CGT)	MEALZ_RS01265 ←	phenylalanine racemase
NC_016112	275545	T→A	1	1	G343G (GGA→GGT)	MEALZ_RS01265 ←	phenylalanine racemase
seq id	position	mutation	pfk	pfk1411	annotation	gene	description
NC_016112	275561	G→A	1	1	A338V (GCG→GTG)	MEALZ_RS01265 ←	phenylalanine racemase
NC_016112	275566	A→T	1	1	N336K (AAT→AAA)	MEALZ_RS01265 ←	phenylalanine racemase
NC_016112	275569	T→A	1	1	V335V (GTA→GTT)	MEALZ_RS01265 ←	phenylalanine racemase
NC_016112	275573	2 bp→CA	1	1	coding (1000‑1001/1446 nt)	MEALZ_RS01265 ←	phenylalanine racemase
NC_016112	275582	C→G	1	1	C331S (TGC→TCC)	MEALZ_RS01265 ←	phenylalanine racemase
NC_016112	275592	T→C	1	1	T328A (ACG→GCG)	MEALZ_RS01265 ←	phenylalanine racemase
NC_016112	275626	G→A	1	1	G316G (GGC→GGT)	MEALZ_RS01265 ←	phenylalanine racemase
NC_016112	275638	T→C	1	1	P312P (CCA→CCG)	MEALZ_RS01265 ←	phenylalanine racemase
NC_016112	275671	C→T	1	1	P301P (CCG→CCA)	MEALZ_RS01265 ←	phenylalanine racemase
NC_016112	275734	C→T	1	1	L280L (TTG→TTA)	MEALZ_RS01265 ←	phenylalanine racemase
seq id	position	mutation	pfk	pfk1411	annotation	gene	description
NC_016112	275761	C→A	1	1	P271P (CCG→CCT)	MEALZ_RS01265 ←	phenylalanine racemase
NC_016112	275764	C→G	1	1	T270T (ACG→ACC)	MEALZ_RS01265 ←	phenylalanine racemase
NC_016112	275779	T→G	1	1	G265G (GGA→GGC)	MEALZ_RS01265 ←	phenylalanine racemase
NC_016112	275791	T→C	1	1	L261L (CTA→CTG)	MEALZ_RS01265 ←	phenylalanine racemase
NC_016112	275794	2 bp→CC	1	1	coding (779‑780/1446 nt)	MEALZ_RS01265 ←	phenylalanine racemase
NC_016112	275863	C→G	1	1	V237V (GTG→GTC)	MEALZ_RS01265 ←	phenylalanine racemase
NC_016112	275884	G→A	1	1	R230R (CGC→CGT)	MEALZ_RS01265 ←	phenylalanine racemase
NC_016112	275890	C→T	1	1	E228E (GAG→GAA)	MEALZ_RS01265 ←	phenylalanine racemase
NC_016112	275894	A→C	1	1	L227R (CTT→CGT)	MEALZ_RS01265 ←	phenylalanine racemase
NC_016112	275896	C→T	1	1	L226L (CTG→CTA)	MEALZ_RS01265 ←	phenylalanine racemase
seq id	position	mutation	pfk	pfk1411	annotation	gene	description
NC_016112	275956	A→G	1	1	A206A (GCT→GCC)	MEALZ_RS01265 ←	phenylalanine racemase
NC_016112	275964	2 bp→TA	1	1	coding (609‑610/1446 nt)	MEALZ_RS01265 ←	phenylalanine racemase
NC_016112	275971	A→G	1	1	S201S (AGT→AGC)	MEALZ_RS01265 ←	phenylalanine racemase
NC_016112	275998	A→G	1	1	D192D (GAT→GAC)	MEALZ_RS01265 ←	phenylalanine racemase
NC_016112	276006	A→G	1	1	Y190H (TAT→CAT)	MEALZ_RS01265 ←	phenylalanine racemase
NC_016112	276010	A→C	1	1	P188P (CCT→CCG)	MEALZ_RS01265 ←	phenylalanine racemase
NC_016112	276018	G→A	1	1	L186L (CTG→TTG)	MEALZ_RS01265 ←	phenylalanine racemase
NC_016112	276028	A→G	1	1	R182R (CGT→CGC)	MEALZ_RS01265 ←	phenylalanine racemase
NC_016112	276034	3 bp→ACT	1	1	coding (538‑540/1446 nt)	MEALZ_RS01265 ←	phenylalanine racemase
NC_016112	276047	T→G	1	1	K176T (AAG→ACG)	MEALZ_RS01265 ←	phenylalanine racemase
seq id	position	mutation	pfk	pfk1411	annotation	gene	description
NC_016112	276079	G→A	1	1	H165H (CAC→CAT)	MEALZ_RS01265 ←	phenylalanine racemase
NC_016112	276099	A→G	1	1	L159L (TTG→CTG)	MEALZ_RS01265 ←	phenylalanine racemase
NC_016112	276109	C→T	1	1	K155K (AAG→AAA)	MEALZ_RS01265 ←	phenylalanine racemase
NC_016112	276121	G→A	1	1	T151T (ACC→ACT)	MEALZ_RS01265 ←	phenylalanine racemase
NC_016112	276127	A→C	1	1	G149G (GGT→GGG)	MEALZ_RS01265 ←	phenylalanine racemase
NC_016112	276130	C→G	1	1	S148S (TCG→TCC)	MEALZ_RS01265 ←	phenylalanine racemase
NC_016112	276133	A→T	1	1	T147T (ACT→ACA)	MEALZ_RS01265 ←	phenylalanine racemase
NC_016112	276136	G→A	1	1	Y146Y (TAC→TAT)	MEALZ_RS01265 ←	phenylalanine racemase
NC_016112	276173	A→G	1	1	V134A (GTT→GCT)	MEALZ_RS01265 ←	phenylalanine racemase
NC_016112	276181	C→A	1	1	K131Y (AAG→TAT)	MEALZ_RS01265 ←	phenylalanine racemase
seq id	position	mutation	pfk	pfk1411	annotation	gene	description
NC_016112	276183	T→A	1	1	K131Y (AAG→TAT)	MEALZ_RS01265 ←	phenylalanine racemase
NC_016112	276186	C→A	1	1	V130F (GTC→TTC)	MEALZ_RS01265 ←	phenylalanine racemase
NC_016112	276188	A→G	1	1	L129S (TTG→TCG)	MEALZ_RS01265 ←	phenylalanine racemase
NC_016112	276192	T→G	1	1	K128Q (AAA→CAA)	MEALZ_RS01265 ←	phenylalanine racemase
NC_016112	276198	G→A	1	1	P126S (CCT→TCT)	MEALZ_RS01265 ←	phenylalanine racemase
NC_016112	276201	T→C	1	1	K125E (AAG→GAG)	MEALZ_RS01265 ←	phenylalanine racemase
NC_016112	276209	T→C	1	1	Q122R (CAA→CGA)	MEALZ_RS01265 ←	phenylalanine racemase
NC_016112	276211	C→G	1	1	E121D (GAG→GAC)	MEALZ_RS01265 ←	phenylalanine racemase
NC_016112	276229	C→A	1	1	A115A (GCG→GCT)	MEALZ_RS01265 ←	phenylalanine racemase
NC_016112	276235	T→C	1	1	T113T (ACA→ACG)	MEALZ_RS01265 ←	phenylalanine racemase
seq id	position	mutation	pfk	pfk1411	annotation	gene	description
NC_016112	276253	3 bp→CGG	1	1	coding (319‑321/1446 nt)	MEALZ_RS01265 ←	phenylalanine racemase
NC_016112	276257	C→T	1	1	S106N (AGC→AAC)	MEALZ_RS01265 ←	phenylalanine racemase
NC_016112	276262	2 bp→GC	1	1	coding (311‑312/1446 nt)	MEALZ_RS01265 ←	phenylalanine racemase
NC_016112	276283	4 bp→AACC	1	1	coding (288‑291/1446 nt)	MEALZ_RS01265 ←	phenylalanine racemase
NC_016112	276294	T→C	1	1	N94D (AAC→GAC)	MEALZ_RS01265 ←	phenylalanine racemase
NC_016112	276331	A→G	1	1	D81D (GAT→GAC)	MEALZ_RS01265 ←	phenylalanine racemase
NC_016112	276346	A→G	1	1	C76C (TGT→TGC)	MEALZ_RS01265 ←	phenylalanine racemase
NC_016112	276349	C→T	1	1	A75A (GCG→GCA)	MEALZ_RS01265 ←	phenylalanine racemase
NC_016112	276353	C→T	1	1	G74D (GGC→GAC)	MEALZ_RS01265 ←	phenylalanine racemase
NC_016112	276361	C→T	1	1	L71L (CTG→CTA)	MEALZ_RS01265 ←	phenylalanine racemase
seq id	position	mutation	pfk	pfk1411	annotation	gene	description
NC_016112	276366	T→C	1	1	I70V (ATC→GTC)	MEALZ_RS01265 ←	phenylalanine racemase
NC_016112	276397	G→T	1	1	R59R (CGC→CGA)	MEALZ_RS01265 ←	phenylalanine racemase
NC_016112	276406	T→G	1	1	A56A (GCA→GCC)	MEALZ_RS01265 ←	phenylalanine racemase
NC_016112	276417	T→C	1	1	I53V (ATC→GTC)	MEALZ_RS01265 ←	phenylalanine racemase
NC_016112	276439	T→C	1	1	T45A (ACA→GCG)	MEALZ_RS01265 ←	phenylalanine racemase
NC_016112	276441	T→C	1	1	T45A (ACA→GCG)	MEALZ_RS01265 ←	phenylalanine racemase
NC_016112	276445	C→T	1	1	L43L (TTG→TTA)	MEALZ_RS01265 ←	phenylalanine racemase
NC_016112	276461	T→C	1	1	H38R (CAC→CGC)	MEALZ_RS01265 ←	phenylalanine racemase
NC_016112	276463	T→C	1	1	E37E (GAA→GAG)	MEALZ_RS01265 ←	phenylalanine racemase
NC_016112	276468	T→A	1	1	T36S (ACT→TCT)	MEALZ_RS01265 ←	phenylalanine racemase
seq id	position	mutation	pfk	pfk1411	annotation	gene	description
NC_016112	276474	C→G	1	1	V34L (GTT→CTT)	MEALZ_RS01265 ←	phenylalanine racemase
NC_016112	276476	C→A	1	1	R33M (AGG→ATG)	MEALZ_RS01265 ←	phenylalanine racemase
NC_016112	276479	A→G	1	1	V32A (GTC→GCC)	MEALZ_RS01265 ←	phenylalanine racemase
NC_016112	276498	G→T	1	1	R26R (CGA→AGA)	MEALZ_RS01265 ←	phenylalanine racemase
NC_016112	276502	2 bp→CA	1	1	coding (71‑72/1446 nt)	MEALZ_RS01265 ←	phenylalanine racemase
NC_016112	276507	T→C	1	1	S23G (AGC→GGC)	MEALZ_RS01265 ←	phenylalanine racemase
NC_016112	276514	C→T	1	1	L20L (CTG→TTA)	MEALZ_RS01265 ←	phenylalanine racemase
NC_016112	276516	G→A	1	1	L20L (CTG→TTA)	MEALZ_RS01265 ←	phenylalanine racemase
NC_016112	276523	G→A	1	1	R17R (CGC→CGT)	MEALZ_RS01265 ←	phenylalanine racemase
NC_016112	276526	G→A	1	1	D16D (GAC→GAT)	MEALZ_RS01265 ←	phenylalanine racemase
seq id	position	mutation	pfk	pfk1411	annotation	gene	description
NC_016112	276547	2 bp→TA	1	1	coding (26‑27/1446 nt)	MEALZ_RS01265 ←	phenylalanine racemase
NC_016112	276570	G→A	1	1	P2S (CCC→TCC)	MEALZ_RS01265 ←	phenylalanine racemase
NC_016112	276574	G→A	1	1	intergenic (‑1/+299)	MEALZ_RS01265 ← / ← MEALZ_RS01270	phenylalanine racemase/hypothetical protein
NC_016112	276613	A→G	1	1	intergenic (‑40/+260)	MEALZ_RS01265 ← / ← MEALZ_RS01270	phenylalanine racemase/hypothetical protein
NC_016112	276641	C→T	1	1	intergenic (‑68/+232)	MEALZ_RS01265 ← / ← MEALZ_RS01270	phenylalanine racemase/hypothetical protein
NC_016112	276909	C→G	1	1	R432R (CGG→CGC)	MEALZ_RS01270 ←	hypothetical protein
NC_016112	276924	A→G	1	1	I427I (ATT→ATC)	MEALZ_RS01270 ←	hypothetical protein
NC_016112	276927	G→A	1	1	A426T (GCC→ACT)	MEALZ_RS01270 ←	hypothetical protein
NC_016112	276929	C→T	1	1	A426T (GCC→ACT)	MEALZ_RS01270 ←	hypothetical protein
NC_016112	276953	T→C	1	1	I418V (ATC→GTC)	MEALZ_RS01270 ←	hypothetical protein
seq id	position	mutation	pfk	pfk1411	annotation	gene	description
NC_016112	276990	A→G	1	1	C405C (TGT→TGC)	MEALZ_RS01270 ←	hypothetical protein
NC_016112	277017	T→C	1	1	S396S (TCA→TCG)	MEALZ_RS01270 ←	hypothetical protein
NC_016112	277032	G→A	1	1	A391A (GCC→GCT)	MEALZ_RS01270 ←	hypothetical protein
NC_016112	277038	G→A	1	1	F389F (TTC→TTT)	MEALZ_RS01270 ←	hypothetical protein
NC_016112	277050	G→A	1	1	I385I (ATC→ATT)	MEALZ_RS01270 ←	hypothetical protein
NC_016112	277065	G→A	1	1	F380F (TTC→TTT)	MEALZ_RS01270 ←	hypothetical protein
NC_016112	277077	T→C	1	1	P376P (CCA→CCG)	MEALZ_RS01270 ←	hypothetical protein
NC_016112	277083	A→G	1	1	D374D (GAT→GAC)	MEALZ_RS01270 ←	hypothetical protein
NC_016112	277134	A→G	1	1	G357G (GGT→GGC)	MEALZ_RS01270 ←	hypothetical protein
NC_016112	277140	A→G	1	1	S355S (TCT→TCC)	MEALZ_RS01270 ←	hypothetical protein
seq id	position	mutation	pfk	pfk1411	annotation	gene	description
NC_016112	277178	G→A	1	1	L343L (CTG→TTG)	MEALZ_RS01270 ←	hypothetical protein
NC_016112	277197	C→G	1	1	L336L (CTG→CTC)	MEALZ_RS01270 ←	hypothetical protein
NC_016112	277236	T→C	1	1	Q323Q (CAA→CAG)	MEALZ_RS01270 ←	hypothetical protein
NC_016112	277256	G→A	1	1	L317L (CTG→TTG)	MEALZ_RS01270 ←	hypothetical protein
NC_016112	277260	T→A	1	1	E315D (GAA→GAT)	MEALZ_RS01270 ←	hypothetical protein
NC_016112	277275	C→T	1	1	R310R (CGG→CGA)	MEALZ_RS01270 ←	hypothetical protein
NC_016112	277289	C→T	1	1	V306I (GTC→ATC)	MEALZ_RS01270 ←	hypothetical protein
NC_016112	277293	C→T	1	1	R304R (CGG→CGA)	MEALZ_RS01270 ←	hypothetical protein
NC_016112	277311	C→T	1	1	L298L (TTG→TTA)	MEALZ_RS01270 ←	hypothetical protein
NC_016112	277313	2 bp→GT	1	1	coding (891‑892/1332 nt)	MEALZ_RS01270 ←	hypothetical protein
seq id	position	mutation	pfk	pfk1411	annotation	gene	description
NC_016112	277329	A→G	1	1	G292G (GGT→GGC)	MEALZ_RS01270 ←	hypothetical protein
NC_016112	277333	2 bp→CA	1	1	coding (871‑872/1332 nt)	MEALZ_RS01270 ←	hypothetical protein
NC_016112	277371	T→A	1	1	A278A (GCA→GCT)	MEALZ_RS01270 ←	hypothetical protein
NC_016112	277383	G→A	1	1	C274C (TGC→TGT)	MEALZ_RS01270 ←	hypothetical protein
NC_016112	277437	A→G	1	1	C256C (TGT→TGC)	MEALZ_RS01270 ←	hypothetical protein
NC_016112	277440	G→C	1	1	G255G (GGC→GGG)	MEALZ_RS01270 ←	hypothetical protein
NC_016112	277443	G→T	1	1	I254I (ATC→ATA)	MEALZ_RS01270 ←	hypothetical protein
NC_016112	277467	T→C	1	1	L246L (TTA→TTG)	MEALZ_RS01270 ←	hypothetical protein
NC_016112	277485	G→T	1	1	A240A (GCC→GCA)	MEALZ_RS01270 ←	hypothetical protein
NC_016112	277524	C→T	1	1	R227R (AGG→AGA)	MEALZ_RS01270 ←	hypothetical protein
seq id	position	mutation	pfk	pfk1411	annotation	gene	description
NC_016112	277677	A→C	1	1	L176L (CTT→CTG)	MEALZ_RS01270 ←	hypothetical protein
NC_016112	277749	C→T	1	1	L152L (CTG→CTA)	MEALZ_RS01270 ←	hypothetical protein
NC_016112	277804	T→G	1	1	N134T (AAC→ACC)	MEALZ_RS01270 ←	hypothetical protein
NC_016112	277860	C→T	1	1	Q115Q (CAG→CAA)	MEALZ_RS01270 ←	hypothetical protein
NC_016112	277866	T→C	1	1	E113E (GAA→GAG)	MEALZ_RS01270 ←	hypothetical protein
NC_016112	277878	C→T	1	1	R109R (CGG→CGA)	MEALZ_RS01270 ←	hypothetical protein
NC_016112	277890	G→A	1	1	A105A (GCC→GCT)	MEALZ_RS01270 ←	hypothetical protein
NC_016112	277904	C→T	1	1	E101K (GAA→AAA)	MEALZ_RS01270 ←	hypothetical protein
NC_016112	277944	C→T	1	1	L87L (TTG→TTA)	MEALZ_RS01270 ←	hypothetical protein
NC_016112	277953	C→G	1	1	P84P (CCG→CCC)	MEALZ_RS01270 ←	hypothetical protein
seq id	position	mutation	pfk	pfk1411	annotation	gene	description
NC_016112	277995	A→G	1	1	S70S (AGT→AGC)	MEALZ_RS01270 ←	hypothetical protein
NC_016112	278019	A→G	1	1	F62F (TTT→TTC)	MEALZ_RS01270 ←	hypothetical protein
NC_016112	278043	T→C	1	1	R54R (CGA→CGG)	MEALZ_RS01270 ←	hypothetical protein
NC_016112	278050	T→C	1	1	Q52R (CAA→CGA)	MEALZ_RS01270 ←	hypothetical protein
NC_016112	278087	A→G	1	1	L40L (TTG→CTG)	MEALZ_RS01270 ←	hypothetical protein
NC_016112	278112	C→T	1	1	L31L (TTG→TTA)	MEALZ_RS01270 ←	hypothetical protein
NC_016112	278121	T→G	1	1	R28C (CGA→TGC)	MEALZ_RS01270 ←	hypothetical protein
NC_016112	278123	G→A	1	1	R28C (CGA→TGC)	MEALZ_RS01270 ←	hypothetical protein
NC_016112	278142	T→C	1	1	A21A (GCA→GCG)	MEALZ_RS01270 ←	hypothetical protein
NC_016112	278166	G→A	1	1	N13N (AAC→AAT)	MEALZ_RS01270 ←	hypothetical protein
seq id	position	mutation	pfk	pfk1411	annotation	gene	description
NC_016112	278197	G→A	1	1	T3I (ACC→ATC)	MEALZ_RS01270 ←	hypothetical protein
NC_016112	278205	C→G	1	1	G79A (GGA→GCA)	MEALZ_RS01275 ←	acyl carrier protein
NC_016112	278215	A→G	1	1	Y76H (TAT→CAT)	MEALZ_RS01275 ←	acyl carrier protein
NC_016112	278222	T→G	1	1	I73I (ATA→ATC)	MEALZ_RS01275 ←	acyl carrier protein
NC_016112	278240	G→A	1	1	N67N (AAC→AAT)	MEALZ_RS01275 ←	acyl carrier protein
NC_016112	278284	G→A	1	1	L53L (CTG→TTG)	MEALZ_RS01275 ←	acyl carrier protein
NC_016112	278386	G→A	1	1	P19S (CCG→TCG)	MEALZ_RS01275 ←	acyl carrier protein
NC_016112	279129	C→T	1	1	I44I (ATC→ATT)	MEALZ_RS01280 →	NAD(P)/FAD‑dependent oxidoreductase
NC_016112	279280	G→T	1	1	A95S (GCC→TCC)	MEALZ_RS01280 →	NAD(P)/FAD‑dependent oxidoreductase
NC_016112	279714	T→C	1	1	L239L (CTT→CTC)	MEALZ_RS01280 →	NAD(P)/FAD‑dependent oxidoreductase
seq id	position	mutation	pfk	pfk1411	annotation	gene	description
NC_016112	279721	T→C	1	1	S242P (TCG→CCG)	MEALZ_RS01280 →	NAD(P)/FAD‑dependent oxidoreductase
NC_016112	279732	C→G	1	1	D245E (GAC→GAG)	MEALZ_RS01280 →	NAD(P)/FAD‑dependent oxidoreductase
NC_016112	280003	A→C	1	1	K336Q (AAG→CAG)	MEALZ_RS01280 →	NAD(P)/FAD‑dependent oxidoreductase
NC_016112	280038	T→C	1	1	D347D (GAT→GAC)	MEALZ_RS01280 →	NAD(P)/FAD‑dependent oxidoreductase
NC_016112	280048	A→G	1	1	T351A (ACT→GCC)	MEALZ_RS01280 →	NAD(P)/FAD‑dependent oxidoreductase
NC_016112	280050	T→C	1	1	T351A (ACT→GCC)	MEALZ_RS01280 →	NAD(P)/FAD‑dependent oxidoreductase
NC_016112	280053	C→T	1	1	F352F (TTC→TTT)	MEALZ_RS01280 →	NAD(P)/FAD‑dependent oxidoreductase
NC_016112	280077	C→T	1	1	G360G (GGC→GGT)	MEALZ_RS01280 →	NAD(P)/FAD‑dependent oxidoreductase
NC_016112	280080	G→A	1	1	L361L (TTG→TTA)	MEALZ_RS01280 →	NAD(P)/FAD‑dependent oxidoreductase
NC_016112	280256	G→A	1	1	D7N (GAT→AAT)	MEALZ_RS01285 →	beta‑ketoacyl‑[acyl‑carrier‑protein] synthase II
seq id	position	mutation	pfk	pfk1411	annotation	gene	description
NC_016112	280275	T→C	1	1	V13A (GTG→GCG)	MEALZ_RS01285 →	beta‑ketoacyl‑[acyl‑carrier‑protein] synthase II
NC_016112	280293	T→C	1	1	V19A (GTC→GCC)	MEALZ_RS01285 →	beta‑ketoacyl‑[acyl‑carrier‑protein] synthase II
NC_016112	280317	C→A	1	1	A27E (GCG→GAG)	MEALZ_RS01285 →	beta‑ketoacyl‑[acyl‑carrier‑protein] synthase II
NC_016112	280322	A→G	1	1	N29D (AAC→GAC)	MEALZ_RS01285 →	beta‑ketoacyl‑[acyl‑carrier‑protein] synthase II
NC_016112	280378	T→C	1	1	V47V (GTT→GTC)	MEALZ_RS01285 →	beta‑ketoacyl‑[acyl‑carrier‑protein] synthase II
NC_016112	280393	C→G	1	1	A52A (GCC→GCG)	MEALZ_RS01285 →	beta‑ketoacyl‑[acyl‑carrier‑protein] synthase II
NC_016112	280402	T→C	1	1	P55P (CCT→CCC)	MEALZ_RS01285 →	beta‑ketoacyl‑[acyl‑carrier‑protein] synthase II
NC_016112	280495	T→C	1	1	I86I (ATT→ATC)	MEALZ_RS01285 →	beta‑ketoacyl‑[acyl‑carrier‑protein] synthase II
NC_016112	280585	T→C	1	1	V116V (GTT→GTC)	MEALZ_RS01285 →	beta‑ketoacyl‑[acyl‑carrier‑protein] synthase II
NC_016112	280588	A→C	1	1	A117A (GCA→GCC)	MEALZ_RS01285 →	beta‑ketoacyl‑[acyl‑carrier‑protein] synthase II
seq id	position	mutation	pfk	pfk1411	annotation	gene	description
NC_016112	280630	A→G	1	1	Q131Q (CAA→CAG)	MEALZ_RS01285 →	beta‑ketoacyl‑[acyl‑carrier‑protein] synthase II
NC_016112	280681	C→A	1	1	G148G (GGC→GGA)	MEALZ_RS01285 →	beta‑ketoacyl‑[acyl‑carrier‑protein] synthase II
NC_016112	280705	C→T	1	1	A156A (GCC→GCT)	MEALZ_RS01285 →	beta‑ketoacyl‑[acyl‑carrier‑protein] synthase II
NC_016112	280708	T→C	1	1	C157C (TGT→TGC)	MEALZ_RS01285 →	beta‑ketoacyl‑[acyl‑carrier‑protein] synthase II
NC_016112	280711	C→T	1	1	S158S (TCC→TCT)	MEALZ_RS01285 →	beta‑ketoacyl‑[acyl‑carrier‑protein] synthase II
NC_016112	280714	G→T	1	1	S159S (TCG→TCT)	MEALZ_RS01285 →	beta‑ketoacyl‑[acyl‑carrier‑protein] synthase II
NC_016112	280717	T→C	1	1	S160S (AGT→AGC)	MEALZ_RS01285 →	beta‑ketoacyl‑[acyl‑carrier‑protein] synthase II
NC_016112	280729	T→C	1	1	F164F (TTT→TTC)	MEALZ_RS01285 →	beta‑ketoacyl‑[acyl‑carrier‑protein] synthase II
NC_016112	280731	T→C	1	1	V165A (GTT→GCT)	MEALZ_RS01285 →	beta‑ketoacyl‑[acyl‑carrier‑protein] synthase II
NC_016112	280754	C→T	1	1	L173L (CTG→TTG)	MEALZ_RS01285 →	beta‑ketoacyl‑[acyl‑carrier‑protein] synthase II
seq id	position	mutation	pfk	pfk1411	annotation	gene	description
NC_016112	280825	T→G	1	1	A196A (GCT→GCG)	MEALZ_RS01285 →	beta‑ketoacyl‑[acyl‑carrier‑protein] synthase II
NC_016112	280885	C→T	1	1	I216I (ATC→ATT)	MEALZ_RS01285 →	beta‑ketoacyl‑[acyl‑carrier‑protein] synthase II
NC_016112	280913	A→G	1	1	I226V (ATC→GTC)	MEALZ_RS01285 →	beta‑ketoacyl‑[acyl‑carrier‑protein] synthase II
NC_016112	280936	C→A	1	1	P233P (CCC→CCA)	MEALZ_RS01285 →	beta‑ketoacyl‑[acyl‑carrier‑protein] synthase II
NC_016112	280957	T→C	1	1	G240G (GGT→GGC)	MEALZ_RS01285 →	beta‑ketoacyl‑[acyl‑carrier‑protein] synthase II
NC_016112	281142	A→G	1	1	D302G (GAC→GGC)	MEALZ_RS01285 →	beta‑ketoacyl‑[acyl‑carrier‑protein] synthase II
NC_016112	281323	G→A	1	1	Q362Q (CAG→CAA)	MEALZ_RS01285 →	beta‑ketoacyl‑[acyl‑carrier‑protein] synthase II
NC_016112	281338	A→G	1	1	L367L (TTA→TTG)	MEALZ_RS01285 →	beta‑ketoacyl‑[acyl‑carrier‑protein] synthase II
NC_016112	281353	A→G	1	1	E372E (GAA→GAG)	MEALZ_RS01285 →	beta‑ketoacyl‑[acyl‑carrier‑protein] synthase II
NC_016112	281461	T→A	1	1	L16M (TTG→ATG)	MEALZ_RS01290 →	3‑hydroxyacyl‑ACP dehydratase
seq id	position	mutation	pfk	pfk1411	annotation	gene	description
NC_016112	281638	C→T	1	1	P75S (CCG→TCG)	MEALZ_RS01290 →	3‑hydroxyacyl‑ACP dehydratase
NC_016112	282166	C→A	1	1	intergenic (+310/‑82)	MEALZ_RS01290 → / → MEALZ_RS01295	3‑hydroxyacyl‑ACP dehydratase/3‑oxoacyl‑ACP reductase FabG
NC_016112	282168	2 bp→AT	1	1	intergenic (+312/‑79)	MEALZ_RS01290 → / → MEALZ_RS01295	3‑hydroxyacyl‑ACP dehydratase/3‑oxoacyl‑ACP reductase FabG
NC_016112	282235	A→T	1	1	intergenic (+379/‑13)	MEALZ_RS01290 → / → MEALZ_RS01295	3‑hydroxyacyl‑ACP dehydratase/3‑oxoacyl‑ACP reductase FabG
NC_016112	282262	A→T	1	1	V5V (GTA→GTT)	MEALZ_RS01295 →	3‑oxoacyl‑ACP reductase FabG
NC_016112	282400	C→T	1	1	G51G (GGC→GGT)	MEALZ_RS01295 →	3‑oxoacyl‑ACP reductase FabG
NC_016112	282479	T→C	1	1	Y78H (TAC→CAC)	MEALZ_RS01295 →	3‑oxoacyl‑ACP reductase FabG
NC_016112	282486	C→T	1	1	A80V (GCT→GTT)	MEALZ_RS01295 →	3‑oxoacyl‑ACP reductase FabG
NC_016112	282727	C→T	1	1	I160I (ATC→ATT)	MEALZ_RS01295 →	3‑oxoacyl‑ACP reductase FabG
NC_016112	282835	T→C	1	1	L196L (CTT→CTC)	MEALZ_RS01295 →	3‑oxoacyl‑ACP reductase FabG
seq id	position	mutation	pfk	pfk1411	annotation	gene	description
NC_016112	282955	C→T	1	1	V236V (GTC→GTT)	MEALZ_RS01295 →	3‑oxoacyl‑ACP reductase FabG
NC_016112	282965	T→C	1	1	L240L (TTG→CTA)	MEALZ_RS01295 →	3‑oxoacyl‑ACP reductase FabG
NC_016112	282967	G→A	1	1	L240L (TTG→CTA)	MEALZ_RS01295 →	3‑oxoacyl‑ACP reductase FabG
NC_016112	283006	A→C	1	1	I12L (ATC→CTC)	MEALZ_RS01300 →	beta‑ketoacyl‑ACP synthase II
NC_016112	283043	A→T	1	1	D24V (GAT→GTT)	MEALZ_RS01300 →	beta‑ketoacyl‑ACP synthase II
NC_016112	283077	G→T	1	1	R35R (CGG→CGT)	MEALZ_RS01300 →	beta‑ketoacyl‑ACP synthase II
NC_016112	283164	G→A	1	1	K64K (AAG→AAA)	MEALZ_RS01300 →	beta‑ketoacyl‑ACP synthase II
NC_016112	283170	A→G	1	1	V66V (GTA→GTG)	MEALZ_RS01300 →	beta‑ketoacyl‑ACP synthase II
NC_016112	283173	G→C	1	1	R67R (CGG→CGC)	MEALZ_RS01300 →	beta‑ketoacyl‑ACP synthase II
NC_016112	283185	G→A	1	1	R71R (CGG→CGA)	MEALZ_RS01300 →	beta‑ketoacyl‑ACP synthase II
seq id	position	mutation	pfk	pfk1411	annotation	gene	description
NC_016112	283216	T→C	1	1	L82L (TTG→CTG)	MEALZ_RS01300 →	beta‑ketoacyl‑ACP synthase II
NC_016112	283236	A→T	1	1	G88G (GGA→GGT)	MEALZ_RS01300 →	beta‑ketoacyl‑ACP synthase II
NC_016112	283248	C→T	1	1	D92D (GAC→GAT)	MEALZ_RS01300 →	beta‑ketoacyl‑ACP synthase II
NC_016112	283275	G→A	1	1	G101G (GGG→GGA)	MEALZ_RS01300 →	beta‑ketoacyl‑ACP synthase II
NC_016112	283278	C→T	1	1	V102V (GTC→GTT)	MEALZ_RS01300 →	beta‑ketoacyl‑ACP synthase II
NC_016112	283336	C→T	1	1	L122L (CTG→TTG)	MEALZ_RS01300 →	beta‑ketoacyl‑ACP synthase II
NC_016112	283365	G→C	1	1	A131A (GCG→GCC)	MEALZ_RS01300 →	beta‑ketoacyl‑ACP synthase II
NC_016112	283389	G→A	1	1	G139G (GGG→GGA)	MEALZ_RS01300 →	beta‑ketoacyl‑ACP synthase II
NC_016112	283395	C→T	1	1	T141T (ACC→ACT)	MEALZ_RS01300 →	beta‑ketoacyl‑ACP synthase II
NC_016112	283440	T→C	1	1	I156I (ATT→ATC)	MEALZ_RS01300 →	beta‑ketoacyl‑ACP synthase II
seq id	position	mutation	pfk	pfk1411	annotation	gene	description
NC_016112	283458	T→C	1	1	A162A (GCT→GCC)	MEALZ_RS01300 →	beta‑ketoacyl‑ACP synthase II
NC_016112	283461	T→C	1	1	C163C (TGT→TGC)	MEALZ_RS01300 →	beta‑ketoacyl‑ACP synthase II
NC_016112	283503	C→T	1	1	I177I (ATC→ATT)	MEALZ_RS01300 →	beta‑ketoacyl‑ACP synthase II
NC_016112	283533	A→C	1	1	A187A (GCA→GCC)	MEALZ_RS01300 →	beta‑ketoacyl‑ACP synthase II
NC_016112	283572	G→A	1	1	V200V (GTG→GTA)	MEALZ_RS01300 →	beta‑ketoacyl‑ACP synthase II
NC_016112	283578	C→T	1	1	D202D (GAC→GAT)	MEALZ_RS01300 →	beta‑ketoacyl‑ACP synthase II
NC_016112	283629	T→C	1	1	R219R (CGT→CGC)	MEALZ_RS01300 →	beta‑ketoacyl‑ACP synthase II
NC_016112	283641	G→T	1	1	R223R (CGG→CGT)	MEALZ_RS01300 →	beta‑ketoacyl‑ACP synthase II
NC_016112	283647	C→T	1	1	R225R (CGC→CGT)	MEALZ_RS01300 →	beta‑ketoacyl‑ACP synthase II
NC_016112	283792	A→G	1	1	T274A (ACG→GCG)	MEALZ_RS01300 →	beta‑ketoacyl‑ACP synthase II
seq id	position	mutation	pfk	pfk1411	annotation	gene	description
NC_016112	283869	A→G	1	1	A299A (GCA→GCG)	MEALZ_RS01300 →	beta‑ketoacyl‑ACP synthase II
NC_016112	283893	T→C	1	1	G307G (GGT→GGC)	MEALZ_RS01300 →	beta‑ketoacyl‑ACP synthase II
NC_016112	283920	A→C	1	1	A316A (GCA→GCC)	MEALZ_RS01300 →	beta‑ketoacyl‑ACP synthase II
NC_016112	283934	G→A	1	1	S321N (AGC→AAC)	MEALZ_RS01300 →	beta‑ketoacyl‑ACP synthase II
NC_016112	283953	A→G	1	1	S327S (TCA→TCG)	MEALZ_RS01300 →	beta‑ketoacyl‑ACP synthase II
NC_016112	283974	T→C	1	1	H334H (CAT→CAC)	MEALZ_RS01300 →	beta‑ketoacyl‑ACP synthase II
NC_016112	284034	T→C	1	1	G354G (GGT→GGC)	MEALZ_RS01300 →	beta‑ketoacyl‑ACP synthase II
NC_016112	284040	C→T	1	1	F356F (TTC→TTT)	MEALZ_RS01300 →	beta‑ketoacyl‑ACP synthase II
NC_016112	284046	G→A	1	1	P358P (CCG→CCA)	MEALZ_RS01300 →	beta‑ketoacyl‑ACP synthase II
NC_016112	284103	A→G	1	1	G377G (GGA→GGG)	MEALZ_RS01300 →	beta‑ketoacyl‑ACP synthase II
seq id	position	mutation	pfk	pfk1411	annotation	gene	description
NC_016112	284107	G→A	1	1	V379M (GTG→ATG)	MEALZ_RS01300 →	beta‑ketoacyl‑ACP synthase II
NC_016112	284273	T→C	1	1	F20L (TTT→CTT)	MEALZ_RS01305 →	hypothetical protein
NC_016112	284392	C→G	1	1	A59A (GCC→GCG)	MEALZ_RS01305 →	hypothetical protein
NC_016112	284394	2 bp→AC	1	1	coding (179‑180/939 nt)	MEALZ_RS01305 →	hypothetical protein
NC_016112	284399	G→A	1	1	V62I (GTC→ATC)	MEALZ_RS01305 →	hypothetical protein
NC_016112	284404	C→T	1	1	D63D (GAC→GAT)	MEALZ_RS01305 →	hypothetical protein
NC_016112	284407	G→A	1	1	A64A (GCG→GCA)	MEALZ_RS01305 →	hypothetical protein
NC_016112	284534	A→C	1	1	S107R (AGC→CGC)	MEALZ_RS01305 →	hypothetical protein
NC_016112	284560	C→A	1	1	R115R (CGC→CGA)	MEALZ_RS01305 →	hypothetical protein
NC_016112	284571	G→C	1	1	S119T (AGC→ACC)	MEALZ_RS01305 →	hypothetical protein
seq id	position	mutation	pfk	pfk1411	annotation	gene	description
NC_016112	284605	G→T	1	1	V130V (GTG→GTT)	MEALZ_RS01305 →	hypothetical protein
NC_016112	284710	C→T	1	1	D165D (GAC→GAT)	MEALZ_RS01305 →	hypothetical protein
NC_016112	284748	C→T	1	1	A178V (GCG→GTG)	MEALZ_RS01305 →	hypothetical protein
NC_016112	284829	A→G	1	1	K205R (AAG→AGG)	MEALZ_RS01305 →	hypothetical protein
NC_016112	284833	A→G	1	1	E206E (GAA→GAG)	MEALZ_RS01305 →	hypothetical protein
NC_016112	284857	G→A	1	1	R214R (CGG→CGA)	MEALZ_RS01305 →	hypothetical protein
NC_016112	284860	C→T	1	1	V215V (GTC→GTT)	MEALZ_RS01305 →	hypothetical protein
NC_016112	284866	C→T	1	1	V217V (GTC→GTT)	MEALZ_RS01305 →	hypothetical protein
NC_016112	284869	2 bp→GC	1	1	coding (654‑655/939 nt)	MEALZ_RS01305 →	hypothetical protein
NC_016112	284872	G→A	1	1	R219R (AGG→AGA)	MEALZ_RS01305 →	hypothetical protein
seq id	position	mutation	pfk	pfk1411	annotation	gene	description
NC_016112	284909	G→A	1	1	A232T (GCG→ACG)	MEALZ_RS01305 →	hypothetical protein
NC_016112	284912	G→A	1	1	V233I (GTA→ATA)	MEALZ_RS01305 →	hypothetical protein
NC_016112	284924	C→T	1	1	L237F (CTG→TTT)	MEALZ_RS01305 →	hypothetical protein
NC_016112	284926	G→T	1	1	L237F (CTG→TTT)	MEALZ_RS01305 →	hypothetical protein
NC_016112	284935	G→A	1	1	A240A (GCG→GCA)	MEALZ_RS01305 →	hypothetical protein
NC_016112	284943	G→A	1	1	R243Q (CGA→CAA)	MEALZ_RS01305 →	hypothetical protein
NC_016112	284983	A→C	1	1	A256A (GCA→GCC)	MEALZ_RS01305 →	hypothetical protein
NC_016112	284987	C→T	1	1	L258M (CTA→TTG)	MEALZ_RS01305 →	hypothetical protein
NC_016112	284989	A→G	1	1	L258M (CTA→TTG)	MEALZ_RS01305 →	hypothetical protein
NC_016112	285002	C→T	1	1	R263W (CGG→TGG)	MEALZ_RS01305 →	hypothetical protein
seq id	position	mutation	pfk	pfk1411	annotation	gene	description
NC_016112	285006	2 bp→GC	1	1	coding (791‑792/939 nt)	MEALZ_RS01305 →	hypothetical protein
NC_016112	285010	2 bp→GT	1	1	coding (795‑796/939 nt)	MEALZ_RS01305 →	hypothetical protein
NC_016112	285019	2 bp→GG	1	1	coding (804‑805/939 nt)	MEALZ_RS01305 →	hypothetical protein
NC_016112	285023	A→G	1	1	T270A (ACC→GCC)	MEALZ_RS01305 →	hypothetical protein
NC_016112	285033	G→A	1	1	R273K (AGA→AAA)	MEALZ_RS01305 →	hypothetical protein
NC_016112	285053	T→A	1	1	S280T (TCG→ACG)	MEALZ_RS01305 →	hypothetical protein
NC_016112	285058	G→C	1	1	A281A (GCG→GCC)	MEALZ_RS01305 →	hypothetical protein
NC_016112	285062	C→T	1	1	L283L (CTG→TTG)	MEALZ_RS01305 →	hypothetical protein
NC_016112	285068	2 bp→GT	1	1	coding (853‑854/939 nt)	MEALZ_RS01305 →	hypothetical protein
NC_016112	285076	G→A	1	1	E287E (GAG→GAA)	MEALZ_RS01305 →	hypothetical protein
seq id	position	mutation	pfk	pfk1411	annotation	gene	description
NC_016112	285088	T→C	1	1	F291F (TTT→TTC)	MEALZ_RS01305 →	hypothetical protein
NC_016112	285091	2 bp→GT	1	1	coding (876‑877/939 nt)	MEALZ_RS01305 →	hypothetical protein
NC_016112	285095	A→G	1	1	T294A (ACC→GCC)	MEALZ_RS01305 →	hypothetical protein
NC_016112	285100	T→A	1	1	R295R (CGT→CGA)	MEALZ_RS01305 →	hypothetical protein
NC_016112	285109	G→T	1	1	E298D (GAG→GAT)	MEALZ_RS01305 →	hypothetical protein
NC_016112	285114	2 bp→CC	1	1	coding (899‑900/939 nt)	MEALZ_RS01305 →	hypothetical protein
NC_016112	285118	A→G	1	1	S301S (TCA→TCG)	MEALZ_RS01305 →	hypothetical protein
NC_016112	285153	G→A	1	1	*313* (TGA→TAA)	MEALZ_RS01305 →	hypothetical protein
NC_016112	285157	G→A	1	1	intergenic (+3/‑103)	MEALZ_RS01305 → / → MEALZ_RS01310	hypothetical protein/hypothetical protein
NC_016112	285164	G→C	1	1	intergenic (+10/‑96)	MEALZ_RS01305 → / → MEALZ_RS01310	hypothetical protein/hypothetical protein
seq id	position	mutation	pfk	pfk1411	annotation	gene	description
NC_016112	285173	T→C	1	1	intergenic (+19/‑87)	MEALZ_RS01305 → / → MEALZ_RS01310	hypothetical protein/hypothetical protein
NC_016112	285176	C→T	1	1	intergenic (+22/‑84)	MEALZ_RS01305 → / → MEALZ_RS01310	hypothetical protein/hypothetical protein
NC_016112	285180	C→T	1	1	intergenic (+26/‑80)	MEALZ_RS01305 → / → MEALZ_RS01310	hypothetical protein/hypothetical protein
NC_016112	285188	G→A	1	1	intergenic (+34/‑72)	MEALZ_RS01305 → / → MEALZ_RS01310	hypothetical protein/hypothetical protein
NC_016112	285196	G→T	1	1	intergenic (+42/‑64)	MEALZ_RS01305 → / → MEALZ_RS01310	hypothetical protein/hypothetical protein
NC_016112	285230	C→T	1	1	intergenic (+76/‑30)	MEALZ_RS01305 → / → MEALZ_RS01310	hypothetical protein/hypothetical protein
NC_016112	285246	A→G	1	1	intergenic (+92/‑14)	MEALZ_RS01305 → / → MEALZ_RS01310	hypothetical protein/hypothetical protein
NC_016112	285252	G→A	1	1	intergenic (+98/‑8)	MEALZ_RS01305 → / → MEALZ_RS01310	hypothetical protein/hypothetical protein
NC_016112	285257	G→A	1	1	intergenic (+103/‑3)	MEALZ_RS01305 → / → MEALZ_RS01310	hypothetical protein/hypothetical protein
NC_016112	285299	G→C	1	1	E14Q (GAG→CAG)	MEALZ_RS01310 →	hypothetical protein
seq id	position	mutation	pfk	pfk1411	annotation	gene	description
NC_016112	285302	A→G	1	1	I15V (ATC→GTC)	MEALZ_RS01310 →	hypothetical protein
NC_016112	286102	T→C		1	V281V (GTT→GTC)	MEALZ_RS01310 →	hypothetical protein
NC_016112	286105	A→G		1	K282K (AAA→AAG)	MEALZ_RS01310 →	hypothetical protein
NC_016112	286132	G→T		1	A291A (GCG→GCT)	MEALZ_RS01310 →	hypothetical protein
NC_016112	286135	C→T		1	V292V (GTC→GTT)	MEALZ_RS01310 →	hypothetical protein
NC_016112	286145	G→A		1	A296T (GCG→ACG)	MEALZ_RS01310 →	hypothetical protein
NC_016112	286148	G→T		1	V297F (GTT→TTT)	MEALZ_RS01310 →	hypothetical protein
NC_016112	286154	C→G		1	H299D (CAC→GAC)	MEALZ_RS01310 →	hypothetical protein
NC_016112	286159	T→C		1	D300D (GAT→GAC)	MEALZ_RS01310 →	hypothetical protein
NC_016112	286162	T→G		1	F301L (TTT→TTG)	MEALZ_RS01310 →	hypothetical protein
seq id	position	mutation	pfk	pfk1411	annotation	gene	description
NC_016112	286165	4 bp→TTCA		1	coding (906‑909/1212 nt)	MEALZ_RS01310 →	hypothetical protein
NC_016112	286183	A→G		1	A308A (GCA→GCG)	MEALZ_RS01310 →	hypothetical protein
NC_016112	286189	C→T		1	N310N (AAC→AAT)	MEALZ_RS01310 →	hypothetical protein
NC_016112	286204	T→C		1	H315H (CAT→CAC)	MEALZ_RS01310 →	hypothetical protein
NC_016112	286210	C→T		1	Y317Y (TAC→TAT)	MEALZ_RS01310 →	hypothetical protein
NC_016112	286213	G→A		1	E318E (GAG→GAA)	MEALZ_RS01310 →	hypothetical protein
NC_016112	286216	C→T		1	F319F (TTC→TTT)	MEALZ_RS01310 →	hypothetical protein
NC_016112	286222	T→C		1	Y321Y (TAT→TAC)	MEALZ_RS01310 →	hypothetical protein
NC_016112	286225	A→G		1	K322K (AAA→AAG)	MEALZ_RS01310 →	hypothetical protein
NC_016112	286231	2 bp→TA		1	coding (972‑973/1212 nt)	MEALZ_RS01310 →	hypothetical protein
seq id	position	mutation	pfk	pfk1411	annotation	gene	description
NC_016112	286234	T→A		1	L325L (CTT→CTA)	MEALZ_RS01310 →	hypothetical protein
NC_016112	286238	2 bp→TT		1	coding (979‑980/1212 nt)	MEALZ_RS01310 →	hypothetical protein
NC_016112	286242	2 bp→TA		1	coding (983‑984/1212 nt)	MEALZ_RS01310 →	hypothetical protein
NC_016112	286248	2 bp→GA		1	coding (989‑990/1212 nt)	MEALZ_RS01310 →	hypothetical protein
NC_016112	286252	4 bp→CGCA		1	coding (993‑996/1212 nt)	MEALZ_RS01310 →	hypothetical protein
NC_016112	286259	C→T		1	P334S (CCT→TCT)	MEALZ_RS01310 →	hypothetical protein
NC_016112	286265	T→G		1	S336A (TCC→GCC)	MEALZ_RS01310 →	hypothetical protein
NC_016112	286351	C→T	1	1	D364D (GAC→GAT)	MEALZ_RS01310 →	hypothetical protein
NC_016112	286416	A→C	1	1	K386T (AAG→ACG)	MEALZ_RS01310 →	hypothetical protein
NC_016112	286600	A→G		1	intergenic (+129/+257)	MEALZ_RS01310 → / ← MEALZ_RS01315	hypothetical protein/DUF3365 domain‑containing protein
seq id	position	mutation	pfk	pfk1411	annotation	gene	description
NC_016112	286840	C→T	1	1	intergenic (+369/+17)	MEALZ_RS01310 → / ← MEALZ_RS01315	hypothetical protein/DUF3365 domain‑containing protein
NC_016112	315948	G→A	1	1	N134N (AAC→AAT)	MEALZ_RS01440 ←	DUF4917 domain‑containing protein
NC_016112	445079	(TAGCAGT)7→6	1	1	intergenic (+224/+39)	MEALZ_RS02055 → / ← MEALZ_RS02060	hypothetical protein/endonuclease III
NC_016112	505057	A→G	1	1	intergenic (+102/‑1240)	MEALZ_RS02270 → / → MEALZ_RS02275	8‑oxo‑dGTP diphosphatase MutT/hypothetical protein
NC_016112	511528	C→G	1	1	intergenic (+271/‑704)	MEALZ_RS02305 → / → MEALZ_RS02310	hypothetical protein/hypothetical protein
NC_016112	511573	A→G	1	1	intergenic (+316/‑659)	MEALZ_RS02305 → / → MEALZ_RS02310	hypothetical protein/hypothetical protein
NC_016112	511579	T→G	1	1	intergenic (+322/‑653)	MEALZ_RS02305 → / → MEALZ_RS02310	hypothetical protein/hypothetical protein
NC_016112	511581	T→G	1	1	intergenic (+324/‑651)	MEALZ_RS02305 → / → MEALZ_RS02310	hypothetical protein/hypothetical protein
NC_016112	511607	C→T	1	1	intergenic (+350/‑625)	MEALZ_RS02305 → / → MEALZ_RS02310	hypothetical protein/hypothetical protein
NC_016112	537930	C→G	1	1	intergenic (+383/+348)	MEALZ_RS02400 → / ← MEALZ_RS02405	DUF3488 domain‑containing protein/glycosyl hydrolase family 57
seq id	position	mutation	pfk	pfk1411	annotation	gene	description
NC_016112	538607	G→C	1	1	P591A (CCC→GCC)	MEALZ_RS02405 ←	glycosyl hydrolase family 57
NC_016112	604545	T→C	1		F195L (TTT→CTT)	MEALZ_RS02670 →	porin
NC_016112	729457	(G)9→10	1	1	intergenic (+806/+119)	MEALZ_RS03230 → / ← MEALZ_RS03235	flagellar assembly protein FliW/aspartate 1‑decarboxylase
NC_016112	852085	T→C	1	1	intergenic (+159/‑193)	MEALZ_RS03740 → / → MEALZ_RS03745	hypothetical protein/KR domain‑containing protein
NC_016112	1103550	(G)9→10	1	1	coding (1223/6546 nt)	MEALZ_RS04725 →	hypothetical protein
NC_016112	1194929	(A)7→8	1	1	intergenic (+5/‑54)	MEALZ_RS05100 → / → MEALZ_RS05105	7‑cyano‑7‑deazaguanine synthase/tRNA‑Lys
NC_016112	1277779	+G	1	1	intergenic (+154/‑133)	MEALZ_RS05505 → / → MEALZ_RS05510	DUF4339 domain‑containing protein/primosomal protein N' (replication factor Y) ‑ superfamily II helicase
NC_016112	1286600	T→G		1	intergenic (‑33/+155)	MEALZ_RS05535 ← / ← MEALZ_RS05545	IS3 family transposase/ABC transporter ATP‑binding protein
NC_016112	1439362	C→A	1	1	intergenic (‑140/‑938)	MEALZ_RS06280 ← / → MEALZ_RS06285	IS110 family transposase/diguanylate cyclase response regulator
NC_016112	1439374	T→C	1	1	intergenic (‑152/‑926)	MEALZ_RS06280 ← / → MEALZ_RS06285	IS110 family transposase/diguanylate cyclase response regulator
seq id	position	mutation	pfk	pfk1411	annotation	gene	description
NC_016112	1517554	+G	1	1	intergenic (+1270/‑2366)	MEALZ_RS06600 → / → MEALZ_RS06605	CRISPR‑associated endonuclease Cas2/L,D‑transpeptidase
NC_016112	1517587	+C	1	1	intergenic (+1303/‑2333)	MEALZ_RS06600 → / → MEALZ_RS06605	CRISPR‑associated endonuclease Cas2/L,D‑transpeptidase
NC_016112	1517588	+T	1	1	intergenic (+1304/‑2332)	MEALZ_RS06600 → / → MEALZ_RS06605	CRISPR‑associated endonuclease Cas2/L,D‑transpeptidase
NC_016112	1517623	+G	1	1	intergenic (+1339/‑2297)	MEALZ_RS06600 → / → MEALZ_RS06605	CRISPR‑associated endonuclease Cas2/L,D‑transpeptidase
NC_016112	1517694	+G	1	1	intergenic (+1410/‑2226)	MEALZ_RS06600 → / → MEALZ_RS06605	CRISPR‑associated endonuclease Cas2/L,D‑transpeptidase
NC_016112	1517726	C→A	1	1	intergenic (+1442/‑2194)	MEALZ_RS06600 → / → MEALZ_RS06605	CRISPR‑associated endonuclease Cas2/L,D‑transpeptidase
NC_016112	1517728	1 bp→CG	1	1	intergenic (+1444/‑2192)	MEALZ_RS06600 → / → MEALZ_RS06605	CRISPR‑associated endonuclease Cas2/L,D‑transpeptidase
NC_016112	1517764	+G	1	1	intergenic (+1480/‑2156)	MEALZ_RS06600 → / → MEALZ_RS06605	CRISPR‑associated endonuclease Cas2/L,D‑transpeptidase
NC_016112	1519073	+71 bp	100%	1	intergenic (+2789/‑847)	MEALZ_RS06600 → / → MEALZ_RS06605	CRISPR‑associated endonuclease Cas2/L,D‑transpeptidase
NC_016112	1590626	A→G	1	1	intergenic (‑327/+58)	MEALZ_RS06885 ← / ← MEALZ_RS06890	hypothetical protein/peptidase C14
seq id	position	mutation	pfk	pfk1411	annotation	gene	description
NC_016112	1590668	C→T	1	1	intergenic (‑369/+16)	MEALZ_RS06885 ← / ← MEALZ_RS06890	hypothetical protein/peptidase C14
NC_016112	1590696	A→C	1	1	V809M (GTT→CTG)	MEALZ_RS06890 ←	peptidase C14
NC_016112	1590698	C→G	1	1	V809M (GTT→CTG)	MEALZ_RS06890 ←	peptidase C14
NC_016112	1590714	G→A	1	1	G803G (GGC→GGT)	MEALZ_RS06890 ←	peptidase C14
NC_016112	1590750	A→C	1	1	P791P (CCT→CCG)	MEALZ_RS06890 ←	peptidase C14
NC_016112	1590753	T→C	1	1	A790A (GCA→GCG)	MEALZ_RS06890 ←	peptidase C14
NC_016112	1590765	A→G	1	1	G786G (GGT→GGC)	MEALZ_RS06890 ←	peptidase C14
NC_016112	1590789	A→G	1	1	V778V (GTT→GTC)	MEALZ_RS06890 ←	peptidase C14
NC_016112	1590837	C→T	1	1	R762R (CGG→CGA)	MEALZ_RS06890 ←	peptidase C14
NC_016112	1590849	A→T	1	1	L758L (CTT→CTA)	MEALZ_RS06890 ←	peptidase C14
seq id	position	mutation	pfk	pfk1411	annotation	gene	description
NC_016112	1590888	A→G	1	1	G745G (GGT→GGC)	MEALZ_RS06890 ←	peptidase C14
NC_016112	1590894	T→C	1	1	G743G (GGA→GGG)	MEALZ_RS06890 ←	peptidase C14
NC_016112	1590978	A→G	1	1	R715R (CGT→CGC)	MEALZ_RS06890 ←	peptidase C14
NC_016112	1590996	G→A	1	1	G709G (GGC→GGT)	MEALZ_RS06890 ←	peptidase C14
NC_016112	1591005	T→C	1	1	L706L (CTA→CTG)	MEALZ_RS06890 ←	peptidase C14
NC_016112	1591014	A→G	1	1	I703I (ATT→ATC)	MEALZ_RS06890 ←	peptidase C14
NC_016112	1591053	G→C	1	1	A690A (GCC→GCG)	MEALZ_RS06890 ←	peptidase C14
NC_016112	1591062	T→C	1	1	L687L (CTA→CTG)	MEALZ_RS06890 ←	peptidase C14
NC_016112	1591161	G→A	1	1	Y654Y (TAC→TAT)	MEALZ_RS06890 ←	peptidase C14
NC_016112	1591170	A→C	1	1	L651L (CTT→CTG)	MEALZ_RS06890 ←	peptidase C14
seq id	position	mutation	pfk	pfk1411	annotation	gene	description
NC_016112	1591194	A→G	1	1	H643H (CAT→CAC)	MEALZ_RS06890 ←	peptidase C14
NC_016112	1591206	A→G	1	1	Y639Y (TAT→TAC)	MEALZ_RS06890 ←	peptidase C14
NC_016112	1591212	T→C	1	1	L637L (TTA→TTG)	MEALZ_RS06890 ←	peptidase C14
NC_016112	1591218	A→G	1	1	N635N (AAT→AAC)	MEALZ_RS06890 ←	peptidase C14
NC_016112	1591221	G→A	1	1	D634D (GAC→GAT)	MEALZ_RS06890 ←	peptidase C14
NC_016112	1591236	T→A	1	1	S629S (TCA→TCT)	MEALZ_RS06890 ←	peptidase C14
NC_016112	1591250	C→T	1	1	A625T (GCT→ACT)	MEALZ_RS06890 ←	peptidase C14
NC_016112	1591257	C→T	1	1	A622A (GCG→GCA)	MEALZ_RS06890 ←	peptidase C14
NC_016112	1591269	T→C	1	1	Q618Q (CAA→CAG)	MEALZ_RS06890 ←	peptidase C14
NC_016112	1591320	G→A	1	1	R601R (CGC→CGT)	MEALZ_RS06890 ←	peptidase C14
seq id	position	mutation	pfk	pfk1411	annotation	gene	description
NC_016112	1591359	G→T	1	1	T588T (ACC→ACA)	MEALZ_RS06890 ←	peptidase C14
NC_016112	1591374	T→C	1	1	L583L (CTA→CTG)	MEALZ_RS06890 ←	peptidase C14
NC_016112	1591376	2 bp→TT	1	1	coding (1746‑1747/2439 nt)	MEALZ_RS06890 ←	peptidase C14
NC_016112	1591382	T→C	1	1	T581A (ACG→GCG)	MEALZ_RS06890 ←	peptidase C14
NC_016112	1591392	A→G	1	1	N577N (AAT→AAC)	MEALZ_RS06890 ←	peptidase C14
NC_016112	1591395	A→G	1	1	G576G (GGT→GGC)	MEALZ_RS06890 ←	peptidase C14
NC_016112	1591440	T→G	1	1	R561R (CGA→CGC)	MEALZ_RS06890 ←	peptidase C14
NC_016112	1591443	A→G	1	1	G560G (GGT→GGC)	MEALZ_RS06890 ←	peptidase C14
NC_016112	1591452	T→G	1	1	R557S (AGA→AGC)	MEALZ_RS06890 ←	peptidase C14
NC_016112	1591455	A→G	1	1	P556P (CCT→CCC)	MEALZ_RS06890 ←	peptidase C14
seq id	position	mutation	pfk	pfk1411	annotation	gene	description
NC_016112	1591473	G→A	1	1	D550D (GAC→GAT)	MEALZ_RS06890 ←	peptidase C14
NC_016112	1591476	T→G	1	1	I549I (ATA→ATC)	MEALZ_RS06890 ←	peptidase C14
NC_016112	1591487	T→C	1	1	T546A (ACT→GCT)	MEALZ_RS06890 ←	peptidase C14
NC_016112	1591512	A→G	1	1	N537N (AAT→AAC)	MEALZ_RS06890 ←	peptidase C14
NC_016112	1591527	A→G	1	1	T532T (ACT→ACC)	MEALZ_RS06890 ←	peptidase C14
NC_016112	1591569	T→C	1	1	T518T (ACA→ACG)	MEALZ_RS06890 ←	peptidase C14
NC_016112	1591623	G→A	1	1	N500N (AAC→AAT)	MEALZ_RS06890 ←	peptidase C14
NC_016112	1591645	A→T	1	1	V493E (GTG→GAG)	MEALZ_RS06890 ←	peptidase C14
NC_016112	1591671	T→C	1	1	E484E (GAA→GAG)	MEALZ_RS06890 ←	peptidase C14
NC_016112	1591693	T→C	1	1	K477R (AAA→AGA)	MEALZ_RS06890 ←	peptidase C14
seq id	position	mutation	pfk	pfk1411	annotation	gene	description
NC_016112	1591722	A→G	1	1	S467S (AGT→AGC)	MEALZ_RS06890 ←	peptidase C14
NC_016112	1591766	2 bp→CT	1	1	coding (1356‑1357/2439 nt)	MEALZ_RS06890 ←	peptidase C14
NC_016112	1591773	T→C	1	1	P450P (CCA→CCG)	MEALZ_RS06890 ←	peptidase C14
NC_016112	1591776	A→T	1	1	A449A (GCT→GCA)	MEALZ_RS06890 ←	peptidase C14
NC_016112	1591791	C→T	1	1	Q444Q (CAG→CAA)	MEALZ_RS06890 ←	peptidase C14
NC_016112	1591812	C→T	1	1	L437L (TTG→TTA)	MEALZ_RS06890 ←	peptidase C14
NC_016112	1591849	T→G	1	1	N425T (AAC→ACC)	MEALZ_RS06890 ←	peptidase C14
NC_016112	1591899	C→T	1	1	R408R (CGG→CGA)	MEALZ_RS06890 ←	peptidase C14
NC_016112	1591944	C→T	1	1	P393P (CCG→CCA)	MEALZ_RS06890 ←	peptidase C14
NC_016112	1591956	T→A	1	1	Q389H (CAA→CAT)	MEALZ_RS06890 ←	peptidase C14
seq id	position	mutation	pfk	pfk1411	annotation	gene	description
NC_016112	1591962	G→A	1	1	A387A (GCC→GCT)	MEALZ_RS06890 ←	peptidase C14
NC_016112	1591971	Δ2 bp	1	1	coding (1151‑1152/2439 nt)	MEALZ_RS06890 ←	peptidase C14
NC_016112	1591974	Δ1 bp	1	1	coding (1149/2439 nt)	MEALZ_RS06890 ←	peptidase C14
NC_016112	1591977	C→T	1	1	V382V (GTG→GTA)	MEALZ_RS06890 ←	peptidase C14
NC_016112	1591980	A→T	1	1	A381A (GCT→GCA)	MEALZ_RS06890 ←	peptidase C14
NC_016112	1591995	T→C	1	1	K376K (AAA→AAG)	MEALZ_RS06890 ←	peptidase C14
NC_016112	1592045	A→G	1	1	L360L (TTA→CTA)	MEALZ_RS06890 ←	peptidase C14
NC_016112	1592076	A→G	1	1	N349N (AAT→AAC)	MEALZ_RS06890 ←	peptidase C14
NC_016112	1592091	A→G	1	1	A344A (GCT→GCC)	MEALZ_RS06890 ←	peptidase C14
NC_016112	1592096	A→C	1	1	S343A (TCC→GCC)	MEALZ_RS06890 ←	peptidase C14
seq id	position	mutation	pfk	pfk1411	annotation	gene	description
NC_016112	1592152	A→G	1	1	V324A (GTC→GCC)	MEALZ_RS06890 ←	peptidase C14
NC_016112	1592244	T→C	1	1	E293E (GAA→GAG)	MEALZ_RS06890 ←	peptidase C14
NC_016112	1592254	T→C	1	1	D290G (GAT→GGT)	MEALZ_RS06890 ←	peptidase C14
NC_016112	1592319	C→T	1	1	Q268Q (CAG→CAA)	MEALZ_RS06890 ←	peptidase C14
NC_016112	1592328	T→C	1	1	Q265Q (CAA→CAG)	MEALZ_RS06890 ←	peptidase C14
NC_016112	1592382	T→C	1	1	Q247Q (CAA→CAG)	MEALZ_RS06890 ←	peptidase C14
NC_016112	1592394	G→A	1	1	R243R (CGC→CGT)	MEALZ_RS06890 ←	peptidase C14
NC_016112	1592400	T→A	1	1	T241T (ACA→ACT)	MEALZ_RS06890 ←	peptidase C14
NC_016112	1592445	T→A	1	1	R226R (CGA→CGT)	MEALZ_RS06890 ←	peptidase C14
NC_016112	1592466	A→G	1	1	A219A (GCT→GCC)	MEALZ_RS06890 ←	peptidase C14
seq id	position	mutation	pfk	pfk1411	annotation	gene	description
NC_016112	1592484	A→G	1	1	H213H (CAT→CAC)	MEALZ_RS06890 ←	peptidase C14
NC_016112	1592499	C→T	1	1	Q208Q (CAG→CAA)	MEALZ_RS06890 ←	peptidase C14
NC_016112	1592574	A→G	1	1	T183T (ACT→ACC)	MEALZ_RS06890 ←	peptidase C14
NC_016112	1592601	A→T	1	1	G174G (GGT→GGA)	MEALZ_RS06890 ←	peptidase C14
NC_016112	1592754	A→G	1	1	G123G (GGT→GGC)	MEALZ_RS06890 ←	peptidase C14
NC_016112	1592807	T→G	1	1	R106R (AGA→CGA)	MEALZ_RS06890 ←	peptidase C14
NC_016112	1592883	G→A	1	1	Y80Y (TAC→TAT)	MEALZ_RS06890 ←	peptidase C14
NC_016112	1592898	A→G	1	1	G75G (GGT→GGC)	MEALZ_RS06890 ←	peptidase C14
NC_016112	1593027	G→A	1	1	S32S (TCC→TCT)	MEALZ_RS06890 ←	peptidase C14
NC_016112	1593038	G→A	1	1	L29L (CTG→TTG)	MEALZ_RS06890 ←	peptidase C14
seq id	position	mutation	pfk	pfk1411	annotation	gene	description
NC_016112	1593072	G→T	1	1	T17T (ACC→ACA)	MEALZ_RS06890 ←	peptidase C14
NC_016112	1593080	2 bp→GC	1	1	coding (42‑43/2439 nt)	MEALZ_RS06890 ←	peptidase C14
NC_016112	1593108	2 bp→CT	1	1	coding (14‑15/2439 nt)	MEALZ_RS06890 ←	peptidase C14
NC_016112	1593128	C→T	1	1	intergenic (‑6/+44)	MEALZ_RS06890 ← / ← MEALZ_RS06895	peptidase C14/type VI secretion system lipoprotein TssJ
NC_016112	1593134	T→C	1	1	intergenic (‑12/+38)	MEALZ_RS06890 ← / ← MEALZ_RS06895	peptidase C14/type VI secretion system lipoprotein TssJ
NC_016112	1593163	2 bp→CA	1	1	intergenic (‑41/+8)	MEALZ_RS06890 ← / ← MEALZ_RS06895	peptidase C14/type VI secretion system lipoprotein TssJ
NC_016112	1593169	+T	1	1	intergenic (‑47/+3)	MEALZ_RS06890 ← / ← MEALZ_RS06895	peptidase C14/type VI secretion system lipoprotein TssJ
NC_016112	1593173	+T	1	1	coding (563/564 nt)	MEALZ_RS06895 ←	type VI secretion system lipoprotein TssJ
NC_016112	1593190	T→A	1	1	K182N (AAA→AAT)	MEALZ_RS06895 ←	type VI secretion system lipoprotein TssJ
NC_016112	1593227	A→G	1	1	V170A (GTT→GCT)	MEALZ_RS06895 ←	type VI secretion system lipoprotein TssJ
seq id	position	mutation	pfk	pfk1411	annotation	gene	description
NC_016112	1593247	G→A	1	1	V163V (GTC→GTT)	MEALZ_RS06895 ←	type VI secretion system lipoprotein TssJ
NC_016112	1593316	G→A	1	1	R140R (CGC→CGT)	MEALZ_RS06895 ←	type VI secretion system lipoprotein TssJ
NC_016112	1593337	T→C	1	1	L133L (TTA→TTG)	MEALZ_RS06895 ←	type VI secretion system lipoprotein TssJ
NC_016112	1593340	G→A	1	1	S132S (AGC→AGT)	MEALZ_RS06895 ←	type VI secretion system lipoprotein TssJ
NC_016112	1593353	T→C	1	1	N128S (AAC→AGC)	MEALZ_RS06895 ←	type VI secretion system lipoprotein TssJ
NC_016112	1593360	C→T	1	1	D126N (GAT→AAT)	MEALZ_RS06895 ←	type VI secretion system lipoprotein TssJ
NC_016112	1593364	C→T	1	1	Q124Q (CAG→CAA)	MEALZ_RS06895 ←	type VI secretion system lipoprotein TssJ
NC_016112	1593444	2 bp→GG	1	1	coding (291‑292/564 nt)	MEALZ_RS06895 ←	type VI secretion system lipoprotein TssJ
NC_016112	1593520	G→A	1	1	N72N (AAC→AAT)	MEALZ_RS06895 ←	type VI secretion system lipoprotein TssJ
NC_016112	1593525	G→A	1	1	L71L (CTA→TTA)	MEALZ_RS06895 ←	type VI secretion system lipoprotein TssJ
seq id	position	mutation	pfk	pfk1411	annotation	gene	description
NC_016112	1593540	T→G	1	1	K66Q (AAA→CAA)	MEALZ_RS06895 ←	type VI secretion system lipoprotein TssJ
NC_016112	1593565	G→A	1	1	D57D (GAC→GAT)	MEALZ_RS06895 ←	type VI secretion system lipoprotein TssJ
NC_016112	1593577	T→C	1	1	A53A (GCA→GCG)	MEALZ_RS06895 ←	type VI secretion system lipoprotein TssJ
NC_016112	1593583	T→C	1	1	V51V (GTA→GTG)	MEALZ_RS06895 ←	type VI secretion system lipoprotein TssJ
NC_016112	1593586	C→T	1	1	E50E (GAG→GAA)	MEALZ_RS06895 ←	type VI secretion system lipoprotein TssJ
NC_016112	1593589	C→G	1	1	E49D (GAG→GAC)	MEALZ_RS06895 ←	type VI secretion system lipoprotein TssJ
NC_016112	1593595	G→A	1	1	T47T (ACC→ACT)	MEALZ_RS06895 ←	type VI secretion system lipoprotein TssJ
NC_016112	1593598	A→G	1	1	S46S (TCT→TCC)	MEALZ_RS06895 ←	type VI secretion system lipoprotein TssJ
NC_016112	1593612	2 bp→CA	1	1	coding (123‑124/564 nt)	MEALZ_RS06895 ←	type VI secretion system lipoprotein TssJ
NC_016112	1593633	2 bp→GC	1	1	coding (102‑103/564 nt)	MEALZ_RS06895 ←	type VI secretion system lipoprotein TssJ
seq id	position	mutation	pfk	pfk1411	annotation	gene	description
NC_016112	1593639	A→T	1	1	L33I (TTA→ATA)	MEALZ_RS06895 ←	type VI secretion system lipoprotein TssJ
NC_016112	1593641	A→G	1	1	I32T (ATC→ACC)	MEALZ_RS06895 ←	type VI secretion system lipoprotein TssJ
NC_016112	1593644	2 bp→AA	1	1	coding (91‑92/564 nt)	MEALZ_RS06895 ←	type VI secretion system lipoprotein TssJ
NC_016112	1593652	C→A	1	1	T28T (ACG→ACT)	MEALZ_RS06895 ←	type VI secretion system lipoprotein TssJ
NC_016112	1593669	G→A	1	1	L23F (CTC→TTC)	MEALZ_RS06895 ←	type VI secretion system lipoprotein TssJ
NC_016112	1593683	C→T	1	1	S18N (AGC→AAC)	MEALZ_RS06895 ←	type VI secretion system lipoprotein TssJ
NC_016112	1593707	2 bp→CG	1	1	coding (28‑29/564 nt)	MEALZ_RS06895 ←	type VI secretion system lipoprotein TssJ
NC_016112	1593710	T→G	1	1	N9T (AAT→ACT)	MEALZ_RS06895 ←	type VI secretion system lipoprotein TssJ
NC_016112	1593721	A→G	1	1	Y5Y (TAT→TAC)	MEALZ_RS06895 ←	type VI secretion system lipoprotein TssJ
NC_016112	1593729	C→T	1	1	G3S (GGC→AGC)	MEALZ_RS06895 ←	type VI secretion system lipoprotein TssJ
seq id	position	mutation	pfk	pfk1411	annotation	gene	description
NC_016112	1593731	2 bp→AA	1	1	coding (4‑5/564 nt)	MEALZ_RS06895 ←	type VI secretion system lipoprotein TssJ
NC_016112	1593736	T→G	1	1	intergenic (‑1/‑267)	MEALZ_RS06895 ← / → MEALZ_RS06900	type VI secretion system lipoprotein TssJ/lytic transglycosylase
NC_016112	1593738	A→G	1	1	intergenic (‑3/‑265)	MEALZ_RS06895 ← / → MEALZ_RS06900	type VI secretion system lipoprotein TssJ/lytic transglycosylase
NC_016112	1593741	A→T	1	1	intergenic (‑6/‑262)	MEALZ_RS06895 ← / → MEALZ_RS06900	type VI secretion system lipoprotein TssJ/lytic transglycosylase
NC_016112	1593743	2 bp→G	1	1	intergenic (‑8/‑259)	MEALZ_RS06895 ← / → MEALZ_RS06900	type VI secretion system lipoprotein TssJ/lytic transglycosylase
NC_016112	1593789	A→G	1	1	intergenic (‑54/‑214)	MEALZ_RS06895 ← / → MEALZ_RS06900	type VI secretion system lipoprotein TssJ/lytic transglycosylase
NC_016112	1593859	T→C	1	1	intergenic (‑124/‑144)	MEALZ_RS06895 ← / → MEALZ_RS06900	type VI secretion system lipoprotein TssJ/lytic transglycosylase
NC_016112	1593921	T→C	1	1	intergenic (‑186/‑82)	MEALZ_RS06895 ← / → MEALZ_RS06900	type VI secretion system lipoprotein TssJ/lytic transglycosylase
NC_016112	1593933	G→A	1	1	intergenic (‑198/‑70)	MEALZ_RS06895 ← / → MEALZ_RS06900	type VI secretion system lipoprotein TssJ/lytic transglycosylase
NC_016112	1593941	T→A	1	1	intergenic (‑206/‑62)	MEALZ_RS06895 ← / → MEALZ_RS06900	type VI secretion system lipoprotein TssJ/lytic transglycosylase
seq id	position	mutation	pfk	pfk1411	annotation	gene	description
NC_016112	1593944	A→T	1	1	intergenic (‑209/‑59)	MEALZ_RS06895 ← / → MEALZ_RS06900	type VI secretion system lipoprotein TssJ/lytic transglycosylase
NC_016112	1593965	A→G	1	1	intergenic (‑230/‑38)	MEALZ_RS06895 ← / → MEALZ_RS06900	type VI secretion system lipoprotein TssJ/lytic transglycosylase
NC_016112	1593973	C→T	1	1	intergenic (‑238/‑30)	MEALZ_RS06895 ← / → MEALZ_RS06900	type VI secretion system lipoprotein TssJ/lytic transglycosylase
NC_016112	1593980	G→C	1	1	intergenic (‑245/‑23)	MEALZ_RS06895 ← / → MEALZ_RS06900	type VI secretion system lipoprotein TssJ/lytic transglycosylase
NC_016112	1593998	C→T	1	1	intergenic (‑263/‑5)	MEALZ_RS06895 ← / → MEALZ_RS06900	type VI secretion system lipoprotein TssJ/lytic transglycosylase
NC_016112	1594017	A→G	1	1	L5L (TTA→TTG)	MEALZ_RS06900 →	lytic transglycosylase
NC_016112	1594020	G→A	1	1	R6R (AGG→AGA)	MEALZ_RS06900 →	lytic transglycosylase
NC_016112	1594023	A→G	1	1	L7L (CTA→CTG)	MEALZ_RS06900 →	lytic transglycosylase
NC_016112	1594053	2 bp→TG	1	1	coding (51‑52/840 nt)	MEALZ_RS06900 →	lytic transglycosylase
NC_016112	1594125	C→T	1	1	G41G (GGC→GGT)	MEALZ_RS06900 →	lytic transglycosylase
seq id	position	mutation	pfk	pfk1411	annotation	gene	description
NC_016112	1594206	C→T	1	1	Y68Y (TAC→TAT)	MEALZ_RS06900 →	lytic transglycosylase
NC_016112	1594314	C→T	1	1	R104R (CGC→CGT)	MEALZ_RS06900 →	lytic transglycosylase
NC_016112	1594377	C→A	1	1	P125P (CCC→CCA)	MEALZ_RS06900 →	lytic transglycosylase
NC_016112	1594425	C→T	1	1	I141I (ATC→ATT)	MEALZ_RS06900 →	lytic transglycosylase
NC_016112	1594428	C→A	1	1	V142V (GTC→GTA)	MEALZ_RS06900 →	lytic transglycosylase
NC_016112	1594434	G→T	1	1	S144S (TCG→TCT)	MEALZ_RS06900 →	lytic transglycosylase
NC_016112	1594479	T→G	1	1	L159L (CTT→CTG)	MEALZ_RS06900 →	lytic transglycosylase
NC_016112	1594518	C→T	1	1	P172P (CCC→CCT)	MEALZ_RS06900 →	lytic transglycosylase
NC_016112	1594520	T→G	1	1	V173G (GTC→GGC)	MEALZ_RS06900 →	lytic transglycosylase
NC_016112	1594524	A→G	1	1	A174A (GCA→GCG)	MEALZ_RS06900 →	lytic transglycosylase
seq id	position	mutation	pfk	pfk1411	annotation	gene	description
NC_016112	1594549	T→C	1	1	L183L (TTG→CTG)	MEALZ_RS06900 →	lytic transglycosylase
NC_016112	1594575	C→T	1	1	A191A (GCC→GCT)	MEALZ_RS06900 →	lytic transglycosylase
NC_016112	1594578	G→A	1	1	E192E (GAG→GAA)	MEALZ_RS06900 →	lytic transglycosylase
NC_016112	1594602	T→C	1	1	F200F (TTT→TTC)	MEALZ_RS06900 →	lytic transglycosylase
NC_016112	1594612	C→G	1	1	Q204E (CAG→GAG)	MEALZ_RS06900 →	lytic transglycosylase
NC_016112	1594656	C→G	1	1	R218R (CGC→CGG)	MEALZ_RS06900 →	lytic transglycosylase
NC_016112	1594662	C→T	1	1	F220F (TTC→TTT)	MEALZ_RS06900 →	lytic transglycosylase
NC_016112	1594683	A→T	1	1	V227V (GTA→GTT)	MEALZ_RS06900 →	lytic transglycosylase
NC_016112	1594701	G→C	1	1	A233A (GCG→GCC)	MEALZ_RS06900 →	lytic transglycosylase
NC_016112	1594704	A→C	1	1	G234G (GGA→GGC)	MEALZ_RS06900 →	lytic transglycosylase
seq id	position	mutation	pfk	pfk1411	annotation	gene	description
NC_016112	1594710	T→C	1	1	G236G (GGT→GGC)	MEALZ_RS06900 →	lytic transglycosylase
NC_016112	1594713	C→T	1	1	A237A (GCC→GCT)	MEALZ_RS06900 →	lytic transglycosylase
NC_016112	1594728	A→G	1	1	K242K (AAA→AAG)	MEALZ_RS06900 →	lytic transglycosylase
NC_016112	1594732	G→A	1	1	V244I (GTG→ATC)	MEALZ_RS06900 →	lytic transglycosylase
NC_016112	1594734	G→C	1	1	V244I (GTG→ATC)	MEALZ_RS06900 →	lytic transglycosylase
NC_016112	1594769	T→C	1	1	M256T (ATG→ACG)	MEALZ_RS06900 →	lytic transglycosylase
NC_016112	1594793	A→G	1	1	K264R (AAA→AGA)	MEALZ_RS06900 →	lytic transglycosylase
NC_016112	1594809	G→A	1	1	P269P (CCG→CCA)	MEALZ_RS06900 →	lytic transglycosylase
NC_016112	1594815	G→A	1	1	E271E (GAG→GAA)	MEALZ_RS06900 →	lytic transglycosylase
NC_016112	1594819	C→T	1	1	P273S (CCG→TCC)	MEALZ_RS06900 →	lytic transglycosylase
seq id	position	mutation	pfk	pfk1411	annotation	gene	description
NC_016112	1594821	G→C	1	1	P273S (CCG→TCC)	MEALZ_RS06900 →	lytic transglycosylase
NC_016112	1594830	T→A	1	1	I276I (ATT→ATA)	MEALZ_RS06900 →	lytic transglycosylase
NC_016112	1594958	C→T	1	1	intergenic (+116/‑283)	MEALZ_RS06900 → / → MEALZ_RS06905	lytic transglycosylase/acyl‑CoA thioesterase
NC_016112	1594962	T→A	1	1	intergenic (+120/‑279)	MEALZ_RS06900 → / → MEALZ_RS06905	lytic transglycosylase/acyl‑CoA thioesterase
NC_016112	1594967	T→C	1	1	intergenic (+125/‑274)	MEALZ_RS06900 → / → MEALZ_RS06905	lytic transglycosylase/acyl‑CoA thioesterase
NC_016112	1594977	A→C	1	1	intergenic (+135/‑264)	MEALZ_RS06900 → / → MEALZ_RS06905	lytic transglycosylase/acyl‑CoA thioesterase
NC_016112	1594983	G→C	1	1	intergenic (+141/‑258)	MEALZ_RS06900 → / → MEALZ_RS06905	lytic transglycosylase/acyl‑CoA thioesterase
NC_016112	1594988	2 bp→TT	1	1	intergenic (+146/‑252)	MEALZ_RS06900 → / → MEALZ_RS06905	lytic transglycosylase/acyl‑CoA thioesterase
NC_016112	1594994	C→A	1	1	intergenic (+152/‑247)	MEALZ_RS06900 → / → MEALZ_RS06905	lytic transglycosylase/acyl‑CoA thioesterase
NC_016112	1595111	G→A	1	1	intergenic (+269/‑130)	MEALZ_RS06900 → / → MEALZ_RS06905	lytic transglycosylase/acyl‑CoA thioesterase
seq id	position	mutation	pfk	pfk1411	annotation	gene	description
NC_016112	1595177	G→A	1	1	intergenic (+335/‑64)	MEALZ_RS06900 → / → MEALZ_RS06905	lytic transglycosylase/acyl‑CoA thioesterase
NC_016112	1595180	A→G	1	1	intergenic (+338/‑61)	MEALZ_RS06900 → / → MEALZ_RS06905	lytic transglycosylase/acyl‑CoA thioesterase
NC_016112	1595273	T→C	1	1	N11N (AAT→AAC)	MEALZ_RS06905 →	acyl‑CoA thioesterase
NC_016112	1595315	A→C	1	1	L25L (CTA→CTC)	MEALZ_RS06905 →	acyl‑CoA thioesterase
NC_016112	1595342	A→C	1	1	A34A (GCA→GCC)	MEALZ_RS06905 →	acyl‑CoA thioesterase
NC_016112	1595354	G→A	1	1	K38K (AAG→AAA)	MEALZ_RS06905 →	acyl‑CoA thioesterase
NC_016112	1595360	T→C	1	1	Y40Y (TAT→TAC)	MEALZ_RS06905 →	acyl‑CoA thioesterase
NC_016112	1595384	A→G	1	1	Q48Q (CAA→CAG)	MEALZ_RS06905 →	acyl‑CoA thioesterase
NC_016112	1595426	C→T	1	1	T62T (ACC→ACT)	MEALZ_RS06905 →	acyl‑CoA thioesterase
NC_016112	1595429	G→A	1	1	L63L (TTG→TTA)	MEALZ_RS06905 →	acyl‑CoA thioesterase
seq id	position	mutation	pfk	pfk1411	annotation	gene	description
NC_016112	1595432	C→T	1	1	S64S (TCC→TCT)	MEALZ_RS06905 →	acyl‑CoA thioesterase
NC_016112	1595435	A→G	1	1	A65A (GCA→GCG)	MEALZ_RS06905 →	acyl‑CoA thioesterase
NC_016112	1595453	2 bp→AA	1	1	coding (213‑214/471 nt)	MEALZ_RS06905 →	acyl‑CoA thioesterase
NC_016112	1595504	T→A	1	1	T88T (ACT→ACA)	MEALZ_RS06905 →	acyl‑CoA thioesterase
NC_016112	1595546	G→A	1	1	V102V (GTG→GTA)	MEALZ_RS06905 →	acyl‑CoA thioesterase
NC_016112	1595567	G→A	1	1	K109K (AAG→AAA)	MEALZ_RS06905 →	acyl‑CoA thioesterase
NC_016112	1595627	C→T	1	1	A129A (GCC→GCT)	MEALZ_RS06905 →	acyl‑CoA thioesterase
NC_016112	1595651	C→T	1	1	R137R (CGC→CGT)	MEALZ_RS06905 →	acyl‑CoA thioesterase
NC_016112	1595822	T→C	1	1	I36I (ATT→ATC)	MEALZ_RS06910 →	DNA topoisomerase IV subunit A
NC_016112	1595837	G→A	1	1	K41K (AAG→AAA)	MEALZ_RS06910 →	DNA topoisomerase IV subunit A
seq id	position	mutation	pfk	pfk1411	annotation	gene	description
NC_016112	1595849	A→G	1	1	R45R (CGA→CGG)	MEALZ_RS06910 →	DNA topoisomerase IV subunit A
NC_016112	1595852	C→T	1	1	R46R (CGC→CGT)	MEALZ_RS06910 →	DNA topoisomerase IV subunit A
NC_016112	1595873	G→A	1	1	E53E (GAG→GAA)	MEALZ_RS06910 →	DNA topoisomerase IV subunit A
NC_016112	1595888	A→G	1	1	A58A (GCA→GCG)	MEALZ_RS06910 →	DNA topoisomerase IV subunit A
NC_016112	1595915	T→A	1	1	R67R (CGT→CGA)	MEALZ_RS06910 →	DNA topoisomerase IV subunit A
NC_016112	1595921	A→C	1	1	V69V (GTA→GTC)	MEALZ_RS06910 →	DNA topoisomerase IV subunit A
NC_016112	1596011	T→C	1	1	Y99Y (TAT→TAC)	MEALZ_RS06910 →	DNA topoisomerase IV subunit A
NC_016112	1596015	T→C	1	1	L101L (TTG→CTG)	MEALZ_RS06910 →	DNA topoisomerase IV subunit A
NC_016112	1596018	A→G	1	1	I102V (ATC→GTC)	MEALZ_RS06910 →	DNA topoisomerase IV subunit A
NC_016112	1596026	T→C	1	1	G104G (GGT→GGC)	MEALZ_RS06910 →	DNA topoisomerase IV subunit A
seq id	position	mutation	pfk	pfk1411	annotation	gene	description
NC_016112	1596029	A→G	1	1	Q105Q (CAA→CAG)	MEALZ_RS06910 →	DNA topoisomerase IV subunit A
NC_016112	1596128	G→T	1	1	L138L (CTG→CTT)	MEALZ_RS06910 →	DNA topoisomerase IV subunit A
NC_016112	1596137	G→T	1	1	G141G (GGG→GGT)	MEALZ_RS06910 →	DNA topoisomerase IV subunit A
NC_016112	1596161	C→T	1	1	F149F (TTC→TTT)	MEALZ_RS06910 →	DNA topoisomerase IV subunit A
NC_016112	1596167	A→T	1	1	G151G (GGA→GGT)	MEALZ_RS06910 →	DNA topoisomerase IV subunit A
NC_016112	1596191	G→A	1	1	L159L (TTG→TTA)	MEALZ_RS06910 →	DNA topoisomerase IV subunit A
NC_016112	1596200	T→G	1	1	R162R (CGT→CGG)	MEALZ_RS06910 →	DNA topoisomerase IV subunit A
NC_016112	1596209	T→C	1	1	N165N (AAT→AAC)	MEALZ_RS06910 →	DNA topoisomerase IV subunit A
NC_016112	1596368	A→C	1	1	P218P (CCA→CCC)	MEALZ_RS06910 →	DNA topoisomerase IV subunit A
NC_016112	1596372	C→T	1	1	H220Y (CAC→TAC)	MEALZ_RS06910 →	DNA topoisomerase IV subunit A
seq id	position	mutation	pfk	pfk1411	annotation	gene	description
NC_016112	1596377	C→T	1	1	A221A (GCC→GCT)	MEALZ_RS06910 →	DNA topoisomerase IV subunit A
NC_016112	1596398	G→A	1	1	E228E (GAG→GAA)	MEALZ_RS06910 →	DNA topoisomerase IV subunit A
NC_016112	1596489	T→C	1	1	L259L (TTG→CTG)	MEALZ_RS06910 →	DNA topoisomerase IV subunit A
NC_016112	1596509	A→G	1	1	G265G (GGA→GGG)	MEALZ_RS06910 →	DNA topoisomerase IV subunit A
NC_016112	1596527	G→A	1	1	Q271Q (CAG→CAA)	MEALZ_RS06910 →	DNA topoisomerase IV subunit A
NC_016112	1597151	C→T	1	1	R479R (CGC→CGT)	MEALZ_RS06910 →	DNA topoisomerase IV subunit A
NC_016112	1597169	G→A	1	1	R485R (AGG→AGA)	MEALZ_RS06910 →	DNA topoisomerase IV subunit A
NC_016112	1597181	G→A	1	1	K489K (AAG→AAA)	MEALZ_RS06910 →	DNA topoisomerase IV subunit A
NC_016112	1597241	G→A	1	1	K509K (AAG→AAA)	MEALZ_RS06910 →	DNA topoisomerase IV subunit A
NC_016112	1597259	G→A	1	1	A515A (GCG→GCA)	MEALZ_RS06910 →	DNA topoisomerase IV subunit A
seq id	position	mutation	pfk	pfk1411	annotation	gene	description
NC_016112	1597274	C→T	1	1	I520I (ATC→ATT)	MEALZ_RS06910 →	DNA topoisomerase IV subunit A
NC_016112	1597298	C→T	1	1	R528R (CGC→CGT)	MEALZ_RS06910 →	DNA topoisomerase IV subunit A
NC_016112	1597370	A→G	1	1	G552G (GGA→GGG)	MEALZ_RS06910 →	DNA topoisomerase IV subunit A
NC_016112	1597376	T→A	1	1	V554V (GTT→GTA)	MEALZ_RS06910 →	DNA topoisomerase IV subunit A
NC_016112	1597380	2 bp→GT	1	1	coding (1666‑1667/2232 nt)	MEALZ_RS06910 →	DNA topoisomerase IV subunit A
NC_016112	1597385	T→C	1	1	T557T (ACT→ACC)	MEALZ_RS06910 →	DNA topoisomerase IV subunit A
NC_016112	1597388	A→G	1	1	A558A (GCA→GCG)	MEALZ_RS06910 →	DNA topoisomerase IV subunit A
NC_016112	1597391	T→C	1	1	S559S (AGT→AGC)	MEALZ_RS06910 →	DNA topoisomerase IV subunit A
NC_016112	1597409	G→A	1	1	A565A (GCG→GCA)	MEALZ_RS06910 →	DNA topoisomerase IV subunit A
NC_016112	1597433	C→T	1	1	T573T (ACC→ACT)	MEALZ_RS06910 →	DNA topoisomerase IV subunit A
seq id	position	mutation	pfk	pfk1411	annotation	gene	description
NC_016112	1597457	G→T	1	1	G581G (GGG→GGT)	MEALZ_RS06910 →	DNA topoisomerase IV subunit A
NC_016112	1597460	T→C	1	1	S582S (TCT→TCC)	MEALZ_RS06910 →	DNA topoisomerase IV subunit A
NC_016112	1597469	T→C	1	1	I585I (ATT→ATC)	MEALZ_RS06910 →	DNA topoisomerase IV subunit A
NC_016112	1597481	T→C	1	1	A589A (GCT→GCC)	MEALZ_RS06910 →	DNA topoisomerase IV subunit A
NC_016112	1597484	2 bp→AG	1	1	coding (1770‑1771/2232 nt)	MEALZ_RS06910 →	DNA topoisomerase IV subunit A
NC_016112	1597493	G→T	1	1	E593D (GAG→GAT)	MEALZ_RS06910 →	DNA topoisomerase IV subunit A
NC_016112	1597557	G→A	1	1	G615S (GGT→AGT)	MEALZ_RS06910 →	DNA topoisomerase IV subunit A
NC_016112	1597598	G→A	1	1	V628V (GTG→GTA)	MEALZ_RS06910 →	DNA topoisomerase IV subunit A
NC_016112	1597629	C→T	1	1	H639Y (CAT→TAT)	MEALZ_RS06910 →	DNA topoisomerase IV subunit A
NC_016112	1597643	T→C	1	1	D643D (GAT→GAC)	MEALZ_RS06910 →	DNA topoisomerase IV subunit A
seq id	position	mutation	pfk	pfk1411	annotation	gene	description
NC_016112	1597647	T→C	1	1	L645L (TTG→CTG)	MEALZ_RS06910 →	DNA topoisomerase IV subunit A
NC_016112	1597670	G→C	1	1	G652G (GGG→GGC)	MEALZ_RS06910 →	DNA topoisomerase IV subunit A
NC_016112	1597676	G→A	1	1	L654L (TTG→TTA)	MEALZ_RS06910 →	DNA topoisomerase IV subunit A
NC_016112	1597697	A→G	1	1	E661E (GAA→GAG)	MEALZ_RS06910 →	DNA topoisomerase IV subunit A
NC_016112	1597703	G→T	1	1	P663P (CCG→CCT)	MEALZ_RS06910 →	DNA topoisomerase IV subunit A
NC_016112	1597706	T→C	1	1	A664A (GCT→GCC)	MEALZ_RS06910 →	DNA topoisomerase IV subunit A
NC_016112	1597721	G→A	1	1	K669K (AAG→AAA)	MEALZ_RS06910 →	DNA topoisomerase IV subunit A
NC_016112	1597754	C→T	1	1	D680D (GAC→GAT)	MEALZ_RS06910 →	DNA topoisomerase IV subunit A
NC_016112	1597775	G→A	1	1	A687A (GCG→GCA)	MEALZ_RS06910 →	DNA topoisomerase IV subunit A
NC_016112	1597823	T→C	1	1	I703I (ATT→ATC)	MEALZ_RS06910 →	DNA topoisomerase IV subunit A
seq id	position	mutation	pfk	pfk1411	annotation	gene	description
NC_016112	1597829	T→A	1	1	G705G (GGT→GGA)	MEALZ_RS06910 →	DNA topoisomerase IV subunit A
NC_016112	1597838	A→G	1	1	T708T (ACA→ACG)	MEALZ_RS06910 →	DNA topoisomerase IV subunit A
NC_016112	1597847	C→A	1		L711L (CTC→CTA)	MEALZ_RS06910 →	DNA topoisomerase IV subunit A
NC_016112	1597851	A→G	1		T713A (ACA→GCA)	MEALZ_RS06910 →	DNA topoisomerase IV subunit A
NC_016112	1598278	T→G	1	1	intergenic (+332/+1)	MEALZ_RS06910 → / ← MEALZ_RS06915	DNA topoisomerase IV subunit A/bifunctional methylenetetrahydrofolate dehydrogenase/methenyltetrahydrofolate cyclohydrolase FolD
NC_016112	1598357	T→C	1	1	V258V (GTA→GTG)	MEALZ_RS06915 ←	bifunctional methylenetetrahydrofolate dehydrogenase/methenyltetrahydrofolate cyclohydrolase FolD
NC_016112	1598396	G→A	1	1	F245F (TTC→TTT)	MEALZ_RS06915 ←	bifunctional methylenetetrahydrofolate dehydrogenase/methenyltetrahydrofolate cyclohydrolase FolD
NC_016112	1598399	A→G	1	1	D244D (GAT→GAC)	MEALZ_RS06915 ←	bifunctional methylenetetrahydrofolate dehydrogenase/methenyltetrahydrofolate cyclohydrolase FolD
NC_016112	1598434	2 bp→TA	1	1	coding (696‑697/852 nt)	MEALZ_RS06915 ←	bifunctional methylenetetrahydrofolate dehydrogenase/methenyltetrahydrofolate cyclohydrolase FolD
NC_016112	1598477	A→G	1	1	D218D (GAT→GAC)	MEALZ_RS06915 ←	bifunctional methylenetetrahydrofolate dehydrogenase/methenyltetrahydrofolate cyclohydrolase FolD
seq id	position	mutation	pfk	pfk1411	annotation	gene	description
NC_016112	1598486	A→G	1	1	I215I (ATT→ATC)	MEALZ_RS06915 ←	bifunctional methylenetetrahydrofolate dehydrogenase/methenyltetrahydrofolate cyclohydrolase FolD
NC_016112	1598507	C→T	1	1	A208A (GCG→GCA)	MEALZ_RS06915 ←	bifunctional methylenetetrahydrofolate dehydrogenase/methenyltetrahydrofolate cyclohydrolase FolD
NC_016112	1598528	C→T	1	1	L201L (TTG→TTA)	MEALZ_RS06915 ←	bifunctional methylenetetrahydrofolate dehydrogenase/methenyltetrahydrofolate cyclohydrolase FolD
NC_016112	1598531	T→C	1	1	S200S (TCA→TCG)	MEALZ_RS06915 ←	bifunctional methylenetetrahydrofolate dehydrogenase/methenyltetrahydrofolate cyclohydrolase FolD
NC_016112	1598567	G→A	1	1	C188C (TGC→TGT)	MEALZ_RS06915 ←	bifunctional methylenetetrahydrofolate dehydrogenase/methenyltetrahydrofolate cyclohydrolase FolD
NC_016112	1598579	G→C	1	1	T184T (ACC→ACG)	MEALZ_RS06915 ←	bifunctional methylenetetrahydrofolate dehydrogenase/methenyltetrahydrofolate cyclohydrolase FolD
NC_016112	1598582	C→A	1	1	A183A (GCG→GCT)	MEALZ_RS06915 ←	bifunctional methylenetetrahydrofolate dehydrogenase/methenyltetrahydrofolate cyclohydrolase FolD
NC_016112	1598606	T→C	1	1	A175A (GCA→GCG)	MEALZ_RS06915 ←	bifunctional methylenetetrahydrofolate dehydrogenase/methenyltetrahydrofolate cyclohydrolase FolD
NC_016112	1598618	G→T	1	1	G171G (GGC→GGA)	MEALZ_RS06915 ←	bifunctional methylenetetrahydrofolate dehydrogenase/methenyltetrahydrofolate cyclohydrolase FolD
NC_016112	1598627	G→A	1	1	N168N (AAC→AAT)	MEALZ_RS06915 ←	bifunctional methylenetetrahydrofolate dehydrogenase/methenyltetrahydrofolate cyclohydrolase FolD
seq id	position	mutation	pfk	pfk1411	annotation	gene	description
NC_016112	1598639	A→G	1	1	V164V (GTT→GTC)	MEALZ_RS06915 ←	bifunctional methylenetetrahydrofolate dehydrogenase/methenyltetrahydrofolate cyclohydrolase FolD
NC_016112	1598642	G→A	1	1	I163I (ATC→ATT)	MEALZ_RS06915 ←	bifunctional methylenetetrahydrofolate dehydrogenase/methenyltetrahydrofolate cyclohydrolase FolD
NC_016112	1598645	G→A	1	1	V162V (GTC→GTT)	MEALZ_RS06915 ←	bifunctional methylenetetrahydrofolate dehydrogenase/methenyltetrahydrofolate cyclohydrolase FolD
NC_016112	1598657	G→A	1	1	G158G (GGC→GGT)	MEALZ_RS06915 ←	bifunctional methylenetetrahydrofolate dehydrogenase/methenyltetrahydrofolate cyclohydrolase FolD
NC_016112	1598689	A→G	1	1	L148L (TTG→CTG)	MEALZ_RS06915 ←	bifunctional methylenetetrahydrofolate dehydrogenase/methenyltetrahydrofolate cyclohydrolase FolD
NC_016112	1598696	A→C	1	1	V145V (GTT→GTG)	MEALZ_RS06915 ←	bifunctional methylenetetrahydrofolate dehydrogenase/methenyltetrahydrofolate cyclohydrolase FolD
NC_016112	1598702	G→A	1	1	Y143Y (TAC→TAT)	MEALZ_RS06915 ←	bifunctional methylenetetrahydrofolate dehydrogenase/methenyltetrahydrofolate cyclohydrolase FolD
NC_016112	1598717	C→T	1	1	P138P (CCG→CCA)	MEALZ_RS06915 ←	bifunctional methylenetetrahydrofolate dehydrogenase/methenyltetrahydrofolate cyclohydrolase FolD
NC_016112	1598780	T→C	1	1	K117K (AAA→AAG)	MEALZ_RS06915 ←	bifunctional methylenetetrahydrofolate dehydrogenase/methenyltetrahydrofolate cyclohydrolase FolD
NC_016112	1598789	A→G	1	1	N114N (AAT→AAC)	MEALZ_RS06915 ←	bifunctional methylenetetrahydrofolate dehydrogenase/methenyltetrahydrofolate cyclohydrolase FolD
seq id	position	mutation	pfk	pfk1411	annotation	gene	description
NC_016112	1598852	A→G	1	1	G93G (GGT→GGC)	MEALZ_RS06915 ←	bifunctional methylenetetrahydrofolate dehydrogenase/methenyltetrahydrofolate cyclohydrolase FolD
NC_016112	1598870	A→T	1	1	D87E (GAT→GAA)	MEALZ_RS06915 ←	bifunctional methylenetetrahydrofolate dehydrogenase/methenyltetrahydrofolate cyclohydrolase FolD
NC_016112	1598939	G→C	1	1	S64S (TCC→TCG)	MEALZ_RS06915 ←	bifunctional methylenetetrahydrofolate dehydrogenase/methenyltetrahydrofolate cyclohydrolase FolD
NC_016112	1599023	G→T	1	1	A36A (GCC→GCA)	MEALZ_RS06915 ←	bifunctional methylenetetrahydrofolate dehydrogenase/methenyltetrahydrofolate cyclohydrolase FolD
NC_016112	1599026	T→C	1	1	L35L (CTA→CTG)	MEALZ_RS06915 ←	bifunctional methylenetetrahydrofolate dehydrogenase/methenyltetrahydrofolate cyclohydrolase FolD
NC_016112	1599035	G→A	1	1	L32L (CTC→CTT)	MEALZ_RS06915 ←	bifunctional methylenetetrahydrofolate dehydrogenase/methenyltetrahydrofolate cyclohydrolase FolD
NC_016112	1599038	C→G	1	1	V31V (GTG→GTC)	MEALZ_RS06915 ←	bifunctional methylenetetrahydrofolate dehydrogenase/methenyltetrahydrofolate cyclohydrolase FolD
NC_016112	1599053	G→A	1	1	L26L (CTC→CTT)	MEALZ_RS06915 ←	bifunctional methylenetetrahydrofolate dehydrogenase/methenyltetrahydrofolate cyclohydrolase FolD
NC_016112	1599104	C→T	1	1	K9K (AAG→AAA)	MEALZ_RS06915 ←	bifunctional methylenetetrahydrofolate dehydrogenase/methenyltetrahydrofolate cyclohydrolase FolD
NC_016112	1599140	A→G	1	1	intergenic (‑10/+92)	MEALZ_RS06915 ← / ← MEALZ_RS06920	bifunctional methylenetetrahydrofolate dehydrogenase/methenyltetrahydrofolate cyclohydrolase FolD/PEP‑CTERM‑box response regulator transcription factor
seq id	position	mutation	pfk	pfk1411	annotation	gene	description
NC_016112	1599181	2 bp→CG	1	1	intergenic (‑51/+50)	MEALZ_RS06915 ← / ← MEALZ_RS06920	bifunctional methylenetetrahydrofolate dehydrogenase/methenyltetrahydrofolate cyclohydrolase FolD/PEP‑CTERM‑box response regulator transcription factor
NC_016112	1599201	A→G	1	1	intergenic (‑71/+31)	MEALZ_RS06915 ← / ← MEALZ_RS06920	bifunctional methylenetetrahydrofolate dehydrogenase/methenyltetrahydrofolate cyclohydrolase FolD/PEP‑CTERM‑box response regulator transcription factor
NC_016112	1599206	C→T	1	1	intergenic (‑76/+26)	MEALZ_RS06915 ← / ← MEALZ_RS06920	bifunctional methylenetetrahydrofolate dehydrogenase/methenyltetrahydrofolate cyclohydrolase FolD/PEP‑CTERM‑box response regulator transcription factor
NC_016112	1599210	G→C	1	1	intergenic (‑80/+22)	MEALZ_RS06915 ← / ← MEALZ_RS06920	bifunctional methylenetetrahydrofolate dehydrogenase/methenyltetrahydrofolate cyclohydrolase FolD/PEP‑CTERM‑box response regulator transcription factor
NC_016112	1599216	2 bp→CC	1	1	intergenic (‑86/+15)	MEALZ_RS06915 ← / ← MEALZ_RS06920	bifunctional methylenetetrahydrofolate dehydrogenase/methenyltetrahydrofolate cyclohydrolase FolD/PEP‑CTERM‑box response regulator transcription factor
NC_016112	1599227	A→T	1	1	intergenic (‑97/+5)	MEALZ_RS06915 ← / ← MEALZ_RS06920	bifunctional methylenetetrahydrofolate dehydrogenase/methenyltetrahydrofolate cyclohydrolase FolD/PEP‑CTERM‑box response regulator transcription factor
NC_016112	1599313	A→T	1	1	S425S (TCT→TCA)	MEALZ_RS06920 ←	PEP‑CTERM‑box response regulator transcription factor
NC_016112	1599319	G→A	1	1	N423N (AAC→AAT)	MEALZ_RS06920 ←	PEP‑CTERM‑box response regulator transcription factor
NC_016112	1599324	G→A	1	1	H422Y (CAT→TAT)	MEALZ_RS06920 ←	PEP‑CTERM‑box response regulator transcription factor
NC_016112	1599358	T→C	1	1	T410T (ACA→ACG)	MEALZ_RS06920 ←	PEP‑CTERM‑box response regulator transcription factor
seq id	position	mutation	pfk	pfk1411	annotation	gene	description
NC_016112	1599367	A→G	1	1	A407A (GCT→GCC)	MEALZ_RS06920 ←	PEP‑CTERM‑box response regulator transcription factor
NC_016112	1599447	G→A	1	1	L381L (CTG→TTG)	MEALZ_RS06920 ←	PEP‑CTERM‑box response regulator transcription factor
NC_016112	1599450	A→C	1	1	S380A (TCG→GCG)	MEALZ_RS06920 ←	PEP‑CTERM‑box response regulator transcription factor
NC_016112	1599457	T→C	1	1	A377A (GCA→GCG)	MEALZ_RS06920 ←	PEP‑CTERM‑box response regulator transcription factor
NC_016112	1599496	A→G	1	1	R364R (CGT→CGC)	MEALZ_RS06920 ←	PEP‑CTERM‑box response regulator transcription factor
NC_016112	1599541	T→C	1	1	E349E (GAA→GAG)	MEALZ_RS06920 ←	PEP‑CTERM‑box response regulator transcription factor
NC_016112	1599583	G→A	1	1	F335F (TTC→TTT)	MEALZ_RS06920 ←	PEP‑CTERM‑box response regulator transcription factor
NC_016112	1599599	C→G	1	1	G330A (GGC→GCC)	MEALZ_RS06920 ←	PEP‑CTERM‑box response regulator transcription factor
NC_016112	1599670	A→G	1	1	R306R (CGT→CGC)	MEALZ_RS06920 ←	PEP‑CTERM‑box response regulator transcription factor
NC_016112	1599698	C→T	1	1	S297N (AGT→AAT)	MEALZ_RS06920 ←	PEP‑CTERM‑box response regulator transcription factor
seq id	position	mutation	pfk	pfk1411	annotation	gene	description
NC_016112	1599733	C→T	1	1	A285A (GCG→GCA)	MEALZ_RS06920 ←	PEP‑CTERM‑box response regulator transcription factor
NC_016112	1599739	A→G	1	1	I283I (ATT→ATC)	MEALZ_RS06920 ←	PEP‑CTERM‑box response regulator transcription factor
NC_016112	1599985	G→A	1	1	V201V (GTC→GTT)	MEALZ_RS06920 ←	PEP‑CTERM‑box response regulator transcription factor
NC_016112	1600036	T→G	1	1	A184A (GCA→GCC)	MEALZ_RS06920 ←	PEP‑CTERM‑box response regulator transcription factor
NC_016112	1600039	G→A	1	1	F183F (TTC→TTT)	MEALZ_RS06920 ←	PEP‑CTERM‑box response regulator transcription factor
NC_016112	1600066	A→G	1	1	G174G (GGT→GGC)	MEALZ_RS06920 ←	PEP‑CTERM‑box response regulator transcription factor
NC_016112	1600144	C→T	1	1	A148A (GCG→GCA)	MEALZ_RS06920 ←	PEP‑CTERM‑box response regulator transcription factor
NC_016112	1600156	A→G	1	1	N144N (AAT→AAC)	MEALZ_RS06920 ←	PEP‑CTERM‑box response regulator transcription factor
NC_016112	1600172	T→C	1	1	N139S (AAC→AGC)	MEALZ_RS06920 ←	PEP‑CTERM‑box response regulator transcription factor
NC_016112	1600234	G→A	1	1	I118I (ATC→ATT)	MEALZ_RS06920 ←	PEP‑CTERM‑box response regulator transcription factor
seq id	position	mutation	pfk	pfk1411	annotation	gene	description
NC_016112	1600333	C→T	1	1	V85V (GTG→GTA)	MEALZ_RS06920 ←	PEP‑CTERM‑box response regulator transcription factor
NC_016112	1600441	A→G	1	1	V49V (GTT→GTC)	MEALZ_RS06920 ←	PEP‑CTERM‑box response regulator transcription factor
NC_016112	1600976	G→T	1	1	P588T (CCA→ACA)	MEALZ_RS06925 ←	PEP‑CTERM system histidine kinase PrsK
NC_016112	1601021	C→T	1	1	D573N (GAT→AAT)	MEALZ_RS06925 ←	PEP‑CTERM system histidine kinase PrsK
NC_016112	1601320	G→A	1	1	A473V (GCT→GTT)	MEALZ_RS06925 ←	PEP‑CTERM system histidine kinase PrsK
NC_016112	1601412	A→G	1	1	L442L (CTT→CTC)	MEALZ_RS06925 ←	PEP‑CTERM system histidine kinase PrsK
NC_016112	1601415	T→C	1	1	A441A (GCA→GCG)	MEALZ_RS06925 ←	PEP‑CTERM system histidine kinase PrsK
NC_016112	1601420	T→G	1	1	R440R (AGG→CGG)	MEALZ_RS06925 ←	PEP‑CTERM system histidine kinase PrsK
NC_016112	1601500	C→T	1	1	S413N (AGC→AAC)	MEALZ_RS06925 ←	PEP‑CTERM system histidine kinase PrsK
NC_016112	1601616	G→T	1	1	D374E (GAC→GAA)	MEALZ_RS06925 ←	PEP‑CTERM system histidine kinase PrsK
seq id	position	mutation	pfk	pfk1411	annotation	gene	description
NC_016112	1601655	T→C	1	1	K361K (AAA→AAG)	MEALZ_RS06925 ←	PEP‑CTERM system histidine kinase PrsK
NC_016112	1601913	A→C	1	1	A275A (GCT→GCG)	MEALZ_RS06925 ←	PEP‑CTERM system histidine kinase PrsK
NC_016112	1602023	A→G	1	1	L239L (TTA→CTA)	MEALZ_RS06925 ←	PEP‑CTERM system histidine kinase PrsK
NC_016112	1602138	T→C	1	1	S200S (TCA→TCG)	MEALZ_RS06925 ←	PEP‑CTERM system histidine kinase PrsK
NC_016112	1602288	T→C	1	1	L150M (CTA→TTG)	MEALZ_RS06925 ←	PEP‑CTERM system histidine kinase PrsK
NC_016112	1602290	G→A	1	1	L150M (CTA→TTG)	MEALZ_RS06925 ←	PEP‑CTERM system histidine kinase PrsK
NC_016112	1602297	A→G	1	1	G147G (GGT→GGC)	MEALZ_RS06925 ←	PEP‑CTERM system histidine kinase PrsK
NC_016112	1602348	T→G	1	1	I130I (ATA→ATC)	MEALZ_RS06925 ←	PEP‑CTERM system histidine kinase PrsK
NC_016112	1602350	2 bp→AT	1	1	coding (387‑388/2154 nt)	MEALZ_RS06925 ←	PEP‑CTERM system histidine kinase PrsK
NC_016112	1602374	T→C	1	1	S122G (AGC→GGC)	MEALZ_RS06925 ←	PEP‑CTERM system histidine kinase PrsK
seq id	position	mutation	pfk	pfk1411	annotation	gene	description
NC_016112	1602381	G→A	1	1	V119V (GTC→GTT)	MEALZ_RS06925 ←	PEP‑CTERM system histidine kinase PrsK
NC_016112	1602399	A→G	1	1	L113L (CTT→CTC)	MEALZ_RS06925 ←	PEP‑CTERM system histidine kinase PrsK
NC_016112	1602403	A→G	1	1	I112T (ATT→ACT)	MEALZ_RS06925 ←	PEP‑CTERM system histidine kinase PrsK
NC_016112	1602425	2 bp→GG	1	1	coding (312‑313/2154 nt)	MEALZ_RS06925 ←	PEP‑CTERM system histidine kinase PrsK
NC_016112	1602435	A→C	1	1	S101S (TCT→TCG)	MEALZ_RS06925 ←	PEP‑CTERM system histidine kinase PrsK
NC_016112	1602453	A→T	1	1	F95L (TTT→TTA)	MEALZ_RS06925 ←	PEP‑CTERM system histidine kinase PrsK
NC_016112	1602462	C→T	1	1	G92G (GGG→GGA)	MEALZ_RS06925 ←	PEP‑CTERM system histidine kinase PrsK
NC_016112	1602492	A→G	1	1	L82L (CTT→CTC)	MEALZ_RS06925 ←	PEP‑CTERM system histidine kinase PrsK
NC_016112	1602500	T→C	1	1	I80V (ATT→GTT)	MEALZ_RS06925 ←	PEP‑CTERM system histidine kinase PrsK
NC_016112	1602525	C→T	1	1	E71E (GAG→GAA)	MEALZ_RS06925 ←	PEP‑CTERM system histidine kinase PrsK
seq id	position	mutation	pfk	pfk1411	annotation	gene	description
NC_016112	1602531	A→T	1	1	P69P (CCT→CCA)	MEALZ_RS06925 ←	PEP‑CTERM system histidine kinase PrsK
NC_016112	1602537	C→T	1	1	A67A (GCG→GCA)	MEALZ_RS06925 ←	PEP‑CTERM system histidine kinase PrsK
NC_016112	1602549	A→G	1	1	F63F (TTT→TTC)	MEALZ_RS06925 ←	PEP‑CTERM system histidine kinase PrsK
NC_016112	1602559	C→T	1	1	R60Q (CGG→CAG)	MEALZ_RS06925 ←	PEP‑CTERM system histidine kinase PrsK
NC_016112	1602585	A→G	1	1	G51G (GGT→GGC)	MEALZ_RS06925 ←	PEP‑CTERM system histidine kinase PrsK
NC_016112	1602596	T→G	1	1	I48L (ATT→CTT)	MEALZ_RS06925 ←	PEP‑CTERM system histidine kinase PrsK
NC_016112	1602607	Δ1 bp	1	1	coding (131/2154 nt)	MEALZ_RS06925 ←	PEP‑CTERM system histidine kinase PrsK
NC_016112	1602610	G→A	1		T43M (ACG→ATG)	MEALZ_RS06925 ←	PEP‑CTERM system histidine kinase PrsK
NC_016112	1602610	1 bp→AA		1	coding (128/2154 nt)	MEALZ_RS06925 ←	PEP‑CTERM system histidine kinase PrsK
NC_016112	1602615	T→C	1	1	L41L (CTA→CTG)	MEALZ_RS06925 ←	PEP‑CTERM system histidine kinase PrsK
seq id	position	mutation	pfk	pfk1411	annotation	gene	description
NC_016112	1602627	C→T	1	1	L37V (CTG→GTA)	MEALZ_RS06925 ←	PEP‑CTERM system histidine kinase PrsK
NC_016112	1602629	G→C	1	1	L37V (CTG→GTA)	MEALZ_RS06925 ←	PEP‑CTERM system histidine kinase PrsK
NC_016112	1602651	G→A	1	1	S29S (AGC→AGT)	MEALZ_RS06925 ←	PEP‑CTERM system histidine kinase PrsK
NC_016112	1602662	A→C	1	1	S26A (TCA→GCA)	MEALZ_RS06925 ←	PEP‑CTERM system histidine kinase PrsK
NC_016112	1602689	T→C	1	1	T17A (ACC→GCC)	MEALZ_RS06925 ←	PEP‑CTERM system histidine kinase PrsK
NC_016112	1602761	G→T	1	1	intergenic (‑24/‑300)	MEALZ_RS06925 ← / → MEALZ_RS06930	PEP‑CTERM system histidine kinase PrsK/tetratricopeptide repeat protein
NC_016112	1605252	Δ1,684 bp	1	1		[MEALZ_RS06930]–MEALZ_RS21675	[MEALZ_RS06930], MEALZ_RS21675
NC_016112	1607767	(G)11→10	1	1	intergenic (+620/‑501)	MEALZ_RS06940 → / → MEALZ_RS06945	hypothetical protein/sugar transporter
NC_016112	1914606	Δ1 bp	1	1	pseudogene (105/169 nt)	MEALZ_RS21745 →	hypothetical protein
NC_016112	2368254	Δ1 bp	1	1	pseudogene (1257/1607 nt)	MEALZ_RS10190 ←	type I restriction endonuclease subunit M
seq id	position	mutation	pfk	pfk1411	annotation	gene	description
NC_016112	2368262	Δ1 bp	1	1	pseudogene (1249/1607 nt)	MEALZ_RS10190 ←	type I restriction endonuclease subunit M
NC_016112	2410387	(T)5→4	1	1	intergenic (‑169/‑95)	MEALZ_RS20750 ← / → MEALZ_RS10440	hypothetical protein/IS3 family transposase
NC_016112	2435762	+CGC	1	1	intergenic (+860/+1690)	MEALZ_RS10545 → / ← MEALZ_RS10550	hypothetical protein/CRISPR‑associated endonuclease Cas2
NC_016112	2435764	G→A	1	1	intergenic (+862/+1688)	MEALZ_RS10545 → / ← MEALZ_RS10550	hypothetical protein/CRISPR‑associated endonuclease Cas2
NC_016112	2502248	T→A	1	1	K35I (AAA→ATA)	MEALZ_RS10790 ←	(2Fe‑2S)‑binding protein
NC_016112	2573075	(G)6→5	1	1	intergenic (+273/‑343)	MEALZ_RS11055 → / → MEALZ_RS11060	GGDEF domain‑containing protein/membrane protein
NC_016112	2573086	(G)6→5	1	1	intergenic (+284/‑332)	MEALZ_RS11055 → / → MEALZ_RS11060	GGDEF domain‑containing protein/membrane protein
NC_016112	2846934	A→C	1	1	*97G (TGA→GGA)	MEALZ_RS12115 ←	hypothetical protein
NC_016112	2846941	A→C	1	1	D94E (GAT→GAG)	MEALZ_RS12115 ←	hypothetical protein
NC_016112	2904489	(C)10→11	1	1	coding (723/753 nt)	MEALZ_RS12360 →	Crp/Fnr family transcriptional regulator
seq id	position	mutation	pfk	pfk1411	annotation	gene	description
NC_016112	2920793	Δ1 bp	1	1	intergenic (+239/+187)	MEALZ_RS12435 → / ← MEALZ_RS12440	alpha‑glucan family phosphorylase/GGDEF domain‑containing protein
NC_016112	2934614	C→T	1	1	S196S (AGC→AGT)	MEALZ_RS12480 →	hypothetical protein
NC_016112	2940406	A→G	1	1	intergenic (+146/+67)	MEALZ_RS12510 → / ← MEALZ_RS12515	DUF2254 domain‑containing protein/YihY/virulence factor BrkB family protein
NC_016112	2978664	(GCGGTGA)11→10	1	1	intergenic (‑841/+235)	MEALZ_RS12715 ← / ← MEALZ_RS12720	cytoplasmic protein/GTP‑binding protein
NC_016112	3015570	(GCAGTGA)8→7		1	intergenic (+107/‑779)	MEALZ_RS12865 → / → MEALZ_RS20775	IS3 family transposase/PAS domain S‑box protein
NC_016112	3184875	G→C	1	1	pseudogene (79/252 nt)	MEALZ_RS22080 →	hypothetical protein
NC_016112	3184888	G→C	1	1	pseudogene (92/252 nt)	MEALZ_RS22080 →	hypothetical protein
NC_016112	3184914	G→C	1	1	pseudogene (118/252 nt)	MEALZ_RS22080 →	hypothetical protein
NC_016112	3315484	A→G	1	1	N90D (AAC→GAC)	MEALZ_RS14060 →	PAS domain S‑box protein
NC_016112	3409795	(GGCGAC)2→3	1	1	coding (333/1743 nt)	MEALZ_RS14455 →	multicopper oxidase
seq id	position	mutation	pfk	pfk1411	annotation	gene	description
NC_016112	3574687	(TGAATGG)6→5	1	1	intergenic (+33/‑498)	MEALZ_RS15035 → / → MEALZ_RS15040	argininosuccinate lyase/adenylate cyclase
NC_016112	3716967	(TAGTGAA)7→6	1	1	intergenic (‑146/+77)	MEALZ_RS15655 ← / ← MEALZ_RS15660	AI‑2E family transporter/glycogen debranching enzyme GlgX
NC_016112	3798994	2 bp→GA	1	1	intergenic (+410/‑32)	MEALZ_RS16020 → / → MEALZ_RS16030	cytosolic protein/IS3 family transposase
NC_016112	3801624	A→C	1	1	intergenic (+1174/+421)	MEALZ_RS16030 → / ← MEALZ_RS22250	IS3 family transposase/DUF1902 domain‑containing protein
NC_016112	3871938	C→A	1	1	D170Y (GAT→TAT)	MEALZ_RS16400 ←	DNA‑directed RNA polymerase subunit beta'
NC_016112	4079125	(A)9→8	1	1	intergenic (‑729/+40)	MEALZ_RS17335 ← / ← rrf	UDP‑N‑acetyl‑D‑mannosamine dehydrogenase/5S ribosomal RNA
NC_016112	4123293	C→T	1	1	intergenic (+315/‑120)	MEALZ_RS17505 → / → MEALZ_RS17510	two‑component system response regulator/toxin
NC_016112	4206514	(CCGCTCA)7→6	1	1	intergenic (+185/‑195)	MEALZ_RS17855 → / → MEALZ_RS17860	ferrochelatase/TonB‑dependent receptor
NC_016112	4227221	A→G	1	1	intergenic (+444/‑126)	MEALZ_RS17940 → / → MEALZ_RS17945	tRNA‑Arg/rhomboid family intramembrane serine protease
NC_016112	4227256	C→T	1	1	intergenic (+479/‑91)	MEALZ_RS17940 → / → MEALZ_RS17945	tRNA‑Arg/rhomboid family intramembrane serine protease
seq id	position	mutation	pfk	pfk1411	annotation	gene	description
NC_016112	4227295	2 bp→CC	1	1	intergenic (+518/‑51)	MEALZ_RS17940 → / → MEALZ_RS17945	tRNA‑Arg/rhomboid family intramembrane serine protease
NC_016112	4227300	C→T	1	1	intergenic (+523/‑47)	MEALZ_RS17940 → / → MEALZ_RS17945	tRNA‑Arg/rhomboid family intramembrane serine protease
NC_016112	4227760	C→T	1	1	N138N (AAC→AAT)	MEALZ_RS17945 →	rhomboid family intramembrane serine protease
NC_016112	4228716	C→T	1	1	D111D (GAC→GAT)	MEALZ_RS17950 →	Uma2 family endonuclease
NC_016112	4228722	G→C	1	1	T113T (ACG→ACC)	MEALZ_RS17950 →	Uma2 family endonuclease
NC_016112	4229105	A→G	1	1	T59A (ACC→GCC)	MEALZ_RS17955 →	sulfite exporter TauE/SafE family protein
NC_016112	4229608	T→G	1	1	R226R (CGT→CGG)	MEALZ_RS17955 →	sulfite exporter TauE/SafE family protein
NC_016112	4229620	G→A	1	1	K230K (AAG→AAA)	MEALZ_RS17955 →	sulfite exporter TauE/SafE family protein
NC_016112	4229663	C→T	1	1	L245L (CTG→TTG)	MEALZ_RS17955 →	sulfite exporter TauE/SafE family protein
NC_016112	4229716	T→A	1	1	V262V (GTT→GTA)	MEALZ_RS17955 →	sulfite exporter TauE/SafE family protein
seq id	position	mutation	pfk	pfk1411	annotation	gene	description
NC_016112	4229740	A→G	1	1	V270V (GTA→GTG)	MEALZ_RS17955 →	sulfite exporter TauE/SafE family protein
NC_016112	4230131	A→G	1	1	D49G (GAC→GGC)	MEALZ_RS17960 →	hypothetical protein
NC_016112	4230135	C→G	1	1	V50V (GTC→GTG)	MEALZ_RS17960 →	hypothetical protein
NC_016112	4230461	G→A	1	1	G159D (GGC→GAC)	MEALZ_RS17960 →	hypothetical protein
NC_016112	4230613	A→C	1	1	T12T (ACA→ACC)	MEALZ_RS17965 →	methylated‑DNA‑‑protein‑cysteine methyltransferase
NC_016112	4230616	A→G	1	1	E13E (GAA→GAG)	MEALZ_RS17965 →	methylated‑DNA‑‑protein‑cysteine methyltransferase
NC_016112	4230628	C→A	1	1	T17T (ACC→ACA)	MEALZ_RS17965 →	methylated‑DNA‑‑protein‑cysteine methyltransferase
NC_016112	4230637	A→G	1	1	A20A (GCA→GCG)	MEALZ_RS17965 →	methylated‑DNA‑‑protein‑cysteine methyltransferase
NC_016112	4230646	T→C	1	1	D23D (GAT→GAC)	MEALZ_RS17965 →	methylated‑DNA‑‑protein‑cysteine methyltransferase
NC_016112	4230673	T→C	1	1	I32I (ATT→ATC)	MEALZ_RS17965 →	methylated‑DNA‑‑protein‑cysteine methyltransferase
seq id	position	mutation	pfk	pfk1411	annotation	gene	description
NC_016112	4230675	G→A	1	1	G33D (GGC→GAC)	MEALZ_RS17965 →	methylated‑DNA‑‑protein‑cysteine methyltransferase
NC_016112	4230785	T→C	1	1	intergenic (+22/‑35)	MEALZ_RS17965 → / → MEALZ_RS20830	methylated‑DNA‑‑protein‑cysteine methyltransferase/hypothetical protein
NC_016112	4230798	C→T	1	1	intergenic (+35/‑22)	MEALZ_RS17965 → / → MEALZ_RS20830	methylated‑DNA‑‑protein‑cysteine methyltransferase/hypothetical protein
NC_016112	4230801	C→T	1	1	intergenic (+38/‑19)	MEALZ_RS17965 → / → MEALZ_RS20830	methylated‑DNA‑‑protein‑cysteine methyltransferase/hypothetical protein
NC_016112	4230880	A→G	1	1	I21V (ATT→GTT)	MEALZ_RS20830 →	hypothetical protein
NC_016112	4231041	C→A	1	1	V74V (GTC→GTA)	MEALZ_RS20830 →	hypothetical protein
NC_016112	4231913	G→A	1	1	A152A (GCG→GCA)	MEALZ_RS17975 →	hypothetical protein
NC_016112	4232053	T→C	1	1	L199P (CTG→CCG)	MEALZ_RS17975 →	hypothetical protein
NC_016112	4232099	T→A	1	1	intergenic (+27/‑68)	MEALZ_RS17975 → / → MEALZ_RS17980	hypothetical protein/hypothetical protein
NC_016112	4232108	G→A	1	1	intergenic (+36/‑59)	MEALZ_RS17975 → / → MEALZ_RS17980	hypothetical protein/hypothetical protein
seq id	position	mutation	pfk	pfk1411	annotation	gene	description
NC_016112	4232125	C→A	1	1	intergenic (+53/‑42)	MEALZ_RS17975 → / → MEALZ_RS17980	hypothetical protein/hypothetical protein
NC_016112	4232520	T→C	1	1	R118R (CGT→CGC)	MEALZ_RS17980 →	hypothetical protein
NC_016112	4232560	A→C	1	1	R132R (AGA→CGA)	MEALZ_RS17980 →	hypothetical protein
NC_016112	4232616	G→T	1	1	T150T (ACG→ACT)	MEALZ_RS17980 →	hypothetical protein
NC_016112	4233436	G→T	1	1	L68L (CTG→CTT)	MEALZ_RS17985 →	outer membrane lipoprotein carrier protein LolA
NC_016112	4233466	G→A	1	1	K78K (AAG→AAA)	MEALZ_RS17985 →	outer membrane lipoprotein carrier protein LolA
NC_016112	4233475	A→G	1	1	L81L (TTA→TTG)	MEALZ_RS17985 →	outer membrane lipoprotein carrier protein LolA
NC_016112	4233780	C→T	1	1	A183V (GCC→GTC)	MEALZ_RS17985 →	outer membrane lipoprotein carrier protein LolA
NC_016112	4233854	T→C	1	1	L208L (TTG→CTG)	MEALZ_RS17985 →	outer membrane lipoprotein carrier protein LolA
NC_016112	4233885	C→T	1	1	P2S (CCG→TCG)	MEALZ_RS17990 →	hypothetical protein
seq id	position	mutation	pfk	pfk1411	annotation	gene	description
NC_016112	4233890	C→T	1	1	N3N (AAC→AAT)	MEALZ_RS17990 →	hypothetical protein
NC_016112	4233899	T→G	1	1	N6K (AAT→AAG)	MEALZ_RS17990 →	hypothetical protein
NC_016112	4234077	A→G	1	1	T66A (ACA→GCG)	MEALZ_RS17990 →	hypothetical protein
NC_016112	4234079	A→G	1	1	T66A (ACA→GCG)	MEALZ_RS17990 →	hypothetical protein
NC_016112	4234148	C→T	1	1	L89L (CTC→CTT)	MEALZ_RS17990 →	hypothetical protein
NC_016112	4234194	C→A	1	1	Q105K (CAA→AAA)	MEALZ_RS17990 →	hypothetical protein
NC_016112	4234199	G→A	1	1	A106A (GCG→GCA)	MEALZ_RS17990 →	hypothetical protein
NC_016112	4234219	G→A	1	1	G113D (GGC→GAC)	MEALZ_RS17990 →	hypothetical protein
NC_016112	4234232	C→T	1	1	S117S (AGC→AGT)	MEALZ_RS17990 →	hypothetical protein
NC_016112	4234237	A→C	1	1	K119T (AAG→ACG)	MEALZ_RS17990 →	hypothetical protein
seq id	position	mutation	pfk	pfk1411	annotation	gene	description
NC_016112	4234244	3 bp→ATC	1	1	coding (363‑365/2301 nt)	MEALZ_RS17990 →	hypothetical protein
NC_016112	4234250	T→C	1	1	D123D (GAT→GAC)	MEALZ_RS17990 →	hypothetical protein
NC_016112	4234256	A→G	1	1	A125A (GCA→GCG)	MEALZ_RS17990 →	hypothetical protein
NC_016112	4234289	2 bp→CT	1	1	coding (408‑409/2301 nt)	MEALZ_RS17990 →	hypothetical protein
NC_016112	4234313	A→T	1	1	L144L (CTA→CTT)	MEALZ_RS17990 →	hypothetical protein
NC_016112	4234343	C→T	1	1	S154S (AGC→AGT)	MEALZ_RS17990 →	hypothetical protein
NC_016112	4234397	T→C	1	1	G172G (GGT→GGC)	MEALZ_RS17990 →	hypothetical protein
NC_016112	4234404	A→C	1	1	M175L (ATG→CTG)	MEALZ_RS17990 →	hypothetical protein
NC_016112	4234443	C→T	1	1	L188L (CTG→TTG)	MEALZ_RS17990 →	hypothetical protein
NC_016112	4234589	A→C	1	1	A236A (GCA→GCC)	MEALZ_RS17990 →	hypothetical protein
seq id	position	mutation	pfk	pfk1411	annotation	gene	description
NC_016112	4234604	G→A	1	1	L241L (TTG→TTA)	MEALZ_RS17990 →	hypothetical protein
NC_016112	4234649	G→A	1	1	A256A (GCG→GCA)	MEALZ_RS17990 →	hypothetical protein
NC_016112	4234685	C→T	1	1	F268F (TTC→TTT)	MEALZ_RS17990 →	hypothetical protein
NC_016112	4234715	A→G	1	1	L278L (TTA→TTG)	MEALZ_RS17990 →	hypothetical protein
NC_016112	4234718	T→C	1	1	I279I (ATT→ATC)	MEALZ_RS17990 →	hypothetical protein
NC_016112	4234728	C→T	1	1	L283L (CTG→TTG)	MEALZ_RS17990 →	hypothetical protein
NC_016112	4234740	C→T	1	1	L287L (CTG→TTG)	MEALZ_RS17990 →	hypothetical protein
NC_016112	4234744	C→G	1	1	T288S (ACC→AGC)	MEALZ_RS17990 →	hypothetical protein
NC_016112	4234886	T→C	1	1	I335I (ATT→ATC)	MEALZ_RS17990 →	hypothetical protein
NC_016112	4234938	G→A	1	1	A353T (GCC→ACC)	MEALZ_RS17990 →	hypothetical protein
seq id	position	mutation	pfk	pfk1411	annotation	gene	description
NC_016112	4234979	A→C	1	1	I366I (ATA→ATC)	MEALZ_RS17990 →	hypothetical protein
NC_016112	4235000	T→C	1	1	G373G (GGT→GGC)	MEALZ_RS17990 →	hypothetical protein
NC_016112	4235034	C→T	1	1	L385L (CTG→TTG)	MEALZ_RS17990 →	hypothetical protein
NC_016112	4235039	T→G	1	1	P386P (CCT→CCG)	MEALZ_RS17990 →	hypothetical protein
NC_016112	4235042	C→A	1	1	G387G (GGC→GGA)	MEALZ_RS17990 →	hypothetical protein
NC_016112	4235053	A→G	1	1	D391G (GAC→GGC)	MEALZ_RS17990 →	hypothetical protein
NC_016112	4235056	G→A	1	1	G392D (GGC→GAC)	MEALZ_RS17990 →	hypothetical protein
NC_016112	4235074	C→A	1	1	T398K (ACG→AAG)	MEALZ_RS17990 →	hypothetical protein
NC_016112	4235101	2 bp→GC	1	1	coding (1220‑1221/2301 nt)	MEALZ_RS17990 →	hypothetical protein
NC_016112	4235117	T→C	1	1	F412F (TTT→TTC)	MEALZ_RS17990 →	hypothetical protein
seq id	position	mutation	pfk	pfk1411	annotation	gene	description
NC_016112	4235120	T→G	1	1	R413R (CGT→CGG)	MEALZ_RS17990 →	hypothetical protein
NC_016112	4235141	A→G	1	1	L420L (TTA→TTG)	MEALZ_RS17990 →	hypothetical protein
NC_016112	4235146	T→C	1	1	V422A (GTG→GCG)	MEALZ_RS17990 →	hypothetical protein
NC_016112	4235155	C→G	1	1	A425G (GCC→GGC)	MEALZ_RS17990 →	hypothetical protein
NC_016112	4235165	G→A	1	1	L428L (TTG→TTA)	MEALZ_RS17990 →	hypothetical protein
NC_016112	4235174	G→A	1	1	L431L (TTG→TTA)	MEALZ_RS17990 →	hypothetical protein
NC_016112	4235243	T→C	1	1	D454D (GAT→GAC)	MEALZ_RS17990 →	hypothetical protein
NC_016112	4235249	A→G	1	1	R456R (CGA→CGG)	MEALZ_RS17990 →	hypothetical protein
NC_016112	4235253	A→C	1	1	R458R (AGG→CGG)	MEALZ_RS17990 →	hypothetical protein
NC_016112	4235270	C→T	1	1	S463S (AGC→AGT)	MEALZ_RS17990 →	hypothetical protein
seq id	position	mutation	pfk	pfk1411	annotation	gene	description
NC_016112	4235289	T→G	1	1	L470V (TTG→GTG)	MEALZ_RS17990 →	hypothetical protein
NC_016112	4235441	G→A	1	1	Q520Q (CAG→CAA)	MEALZ_RS17990 →	hypothetical protein
NC_016112	4236000	G→A	1	1	G707S (GGC→AGC)	MEALZ_RS17990 →	hypothetical protein
NC_016112	4236089	G→A	1	1	T736T (ACG→ACA)	MEALZ_RS17990 →	hypothetical protein
NC_016112	4236095	A→T	1	1	L738L (CTA→CTT)	MEALZ_RS17990 →	hypothetical protein
NC_016112	4236110	T→C	1	1	G743G (GGT→GGC)	MEALZ_RS17990 →	hypothetical protein
NC_016112	4236213	A→G	1	1	intergenic (+31/‑341)	MEALZ_RS17990 → / → MEALZ_RS17995	hypothetical protein/SAM‑dependent DNA methyltransferase
NC_016112	4236357	A→G	1	1	intergenic (+175/‑197)	MEALZ_RS17990 → / → MEALZ_RS17995	hypothetical protein/SAM‑dependent DNA methyltransferase
NC_016112	4236910	C→T	1	1	N119N (AAC→AAT)	MEALZ_RS17995 →	SAM‑dependent DNA methyltransferase
NC_016112	4236949	G→A	1	1	Q132Q (CAG→CAA)	MEALZ_RS17995 →	SAM‑dependent DNA methyltransferase
seq id	position	mutation	pfk	pfk1411	annotation	gene	description
NC_016112	4237018	T→C	1	1	N155N (AAT→AAC)	MEALZ_RS17995 →	SAM‑dependent DNA methyltransferase
NC_016112	4237031	2 bp→AT	1	1	coding (478‑479/2406 nt)	MEALZ_RS17995 →	SAM‑dependent DNA methyltransferase
NC_016112	4237046	A→G	1	1	N165D (AAT→GAT)	MEALZ_RS17995 →	SAM‑dependent DNA methyltransferase
NC_016112	4237067	T→C	1	1	L172L (TTG→CTG)	MEALZ_RS17995 →	SAM‑dependent DNA methyltransferase
NC_016112	4237160	A→C	1	1	R203R (AGG→CGG)	MEALZ_RS17995 →	SAM‑dependent DNA methyltransferase
NC_016112	4237861	C→T	1	1	N436N (AAC→AAT)	MEALZ_RS17995 →	SAM‑dependent DNA methyltransferase
NC_016112	4237867	T→C	1	1	P438P (CCT→CCC)	MEALZ_RS17995 →	SAM‑dependent DNA methyltransferase
NC_016112	4238349	A→T	1	1	Q599L (CAG→CTG)	MEALZ_RS17995 →	SAM‑dependent DNA methyltransferase
NC_016112	4241186	C→T	1	1	S156S (AGC→AGT)	MEALZ_RS18010 →	DUF4268 domain‑containing protein
NC_016112	4241195	T→C	1	1	I159I (ATT→ATC)	MEALZ_RS18010 →	DUF4268 domain‑containing protein
seq id	position	mutation	pfk	pfk1411	annotation	gene	description
NC_016112	4241201	A→G	1	1	L161L (TTA→TTG)	MEALZ_RS18010 →	DUF4268 domain‑containing protein
NC_016112	4241231	C→A	1	1	T171T (ACC→ACA)	MEALZ_RS18010 →	DUF4268 domain‑containing protein
NC_016112	4241237	C→A	1	1	T173T (ACC→ACA)	MEALZ_RS18010 →	DUF4268 domain‑containing protein
NC_016112	4241432	T→C	1	1	V238V (GTT→GTC)	MEALZ_RS18010 →	DUF4268 domain‑containing protein
NC_016112	4241883	A→G	1	1	S389G (AGT→GGT)	MEALZ_RS18010 →	DUF4268 domain‑containing protein
NC_016112	4244752	T→G	1	1	V62G (GTA→GGA)	MEALZ_RS18030 →	Fic family protein
NC_016112	4245064	T→C	1	1	V166A (GTA→GCA)	MEALZ_RS18030 →	Fic family protein
NC_016112	4245097	A→C	1	1	D177A (GAC→GCC)	MEALZ_RS18030 →	Fic family protein
NC_016112	4245114	A→C	1	1	R183R (AGG→CGG)	MEALZ_RS18030 →	Fic family protein
NC_016112	4245849	T→C	1	1	I169I (ATT→ATC)	MEALZ_RS18035 →	type I restriction endonuclease subunit R
seq id	position	mutation	pfk	pfk1411	annotation	gene	description
NC_016112	4245911	T→A	1	1	L190Q (CTG→CAG)	MEALZ_RS18035 →	type I restriction endonuclease subunit R
NC_016112	4246000	G→A	1	1	V220I (GTT→ATT)	MEALZ_RS18035 →	type I restriction endonuclease subunit R
NC_016112	4246031	G→C	1	1	S230T (AGT→ACT)	MEALZ_RS18035 →	type I restriction endonuclease subunit R
NC_016112	4246047	T→G	1	1	P235P (CCT→CCG)	MEALZ_RS18035 →	type I restriction endonuclease subunit R
NC_016112	4246059	G→A	1	1	G239G (GGG→GGA)	MEALZ_RS18035 →	type I restriction endonuclease subunit R
NC_016112	4246091	C→T	1	1	P250L (CCG→CTG)	MEALZ_RS18035 →	type I restriction endonuclease subunit R
NC_016112	4246143	T→C	1	1	S267S (AGT→AGC)	MEALZ_RS18035 →	type I restriction endonuclease subunit R
NC_016112	4246146	T→G	1	1	I268M (ATT→ATG)	MEALZ_RS18035 →	type I restriction endonuclease subunit R
NC_016112	4246224	G→A	1	1	P294P (CCG→CCA)	MEALZ_RS18035 →	type I restriction endonuclease subunit R
NC_016112	4246269	C→G	1	1	A309A (GCC→GCG)	MEALZ_RS18035 →	type I restriction endonuclease subunit R
seq id	position	mutation	pfk	pfk1411	annotation	gene	description
NC_016112	4246377	G→A	1	1	A345A (GCG→GCA)	MEALZ_RS18035 →	type I restriction endonuclease subunit R
NC_016112	4246443	A→G	1	1	T367T (ACA→ACG)	MEALZ_RS18035 →	type I restriction endonuclease subunit R
NC_016112	4246737	T→C	1	1	D465D (GAT→GAC)	MEALZ_RS18035 →	type I restriction endonuclease subunit R
NC_016112	4247218	T→C	1	1	S626P (TCG→CCG)	MEALZ_RS18035 →	type I restriction endonuclease subunit R
NC_016112	4247337	G→A	1	1	E665E (GAG→GAA)	MEALZ_RS18035 →	type I restriction endonuclease subunit R
NC_016112	4247610	A→G	1	1	L756L (TTA→TTG)	MEALZ_RS18035 →	type I restriction endonuclease subunit R
NC_016112	4247620	C→T	1	1	L760L (CTG→TTG)	MEALZ_RS18035 →	type I restriction endonuclease subunit R
NC_016112	4247745	A→G	1	1	E801E (GAA→GAG)	MEALZ_RS18035 →	type I restriction endonuclease subunit R
NC_016112	4247770	A→G	1	1	I810V (ATA→GTA)	MEALZ_RS18035 →	type I restriction endonuclease subunit R
NC_016112	4247823	A→G	1	1	A827A (GCA→GCG)	MEALZ_RS18035 →	type I restriction endonuclease subunit R
seq id	position	mutation	pfk	pfk1411	annotation	gene	description
NC_016112	4247910	T→C	1	1	P856P (CCT→CCC)	MEALZ_RS18035 →	type I restriction endonuclease subunit R
NC_016112	4247976	G→A	1	1	V878V (GTG→GTA)	MEALZ_RS18035 →	type I restriction endonuclease subunit R
NC_016112	4247979	A→G	1	1	K879K (AAA→AAG)	MEALZ_RS18035 →	type I restriction endonuclease subunit R
NC_016112	4247990	T→C	1	1	V883A (GTA→GCA)	MEALZ_RS18035 →	type I restriction endonuclease subunit R
NC_016112	4248015	A→T	1	1	T891T (ACA→ACT)	MEALZ_RS18035 →	type I restriction endonuclease subunit R
NC_016112	4248027	G→A	1	1	P895P (CCG→CCA)	MEALZ_RS18035 →	type I restriction endonuclease subunit R
NC_016112	4248094	C→A	1	1	R918S (CGT→AGT)	MEALZ_RS18035 →	type I restriction endonuclease subunit R
NC_016112	4248426	C→T	1	1	intergenic (+42/‑106)	MEALZ_RS18035 → / → MEALZ_RS18040	type I restriction endonuclease subunit R/hypothetical protein
NC_016112	4248514	A→G	1	1	intergenic (+130/‑18)	MEALZ_RS18035 → / → MEALZ_RS18040	type I restriction endonuclease subunit R/hypothetical protein
NC_016112	4248552	C→G	1	1	V7V (GTC→GTG)	MEALZ_RS18040 →	hypothetical protein
seq id	position	mutation	pfk	pfk1411	annotation	gene	description
NC_016112	4248573	T→C	1	1	G14G (GGT→GGC)	MEALZ_RS18040 →	hypothetical protein
NC_016112	4248600	G→T	1	1	S23S (TCG→TCT)	MEALZ_RS18040 →	hypothetical protein
NC_016112	4248612	T→C	1	1	S27S (AGT→AGC)	MEALZ_RS18040 →	hypothetical protein
NC_016112	4248633	C→T	1	1	G34G (GGC→GGT)	MEALZ_RS18040 →	hypothetical protein
NC_016112	4248661	G→A	1	1	A44T (GCG→ACG)	MEALZ_RS18040 →	hypothetical protein
NC_016112	4248666	T→C	1	1	F45F (TTT→TTC)	MEALZ_RS18040 →	hypothetical protein
NC_016112	4248682	A→G	1	1	I51V (ATT→GTT)	MEALZ_RS18040 →	hypothetical protein
NC_016112	4248693	A→C	1	1	A54A (GCA→GCC)	MEALZ_RS18040 →	hypothetical protein
NC_016112	4248724	T→C	1	1	L65L (TTA→CTA)	MEALZ_RS18040 →	hypothetical protein
NC_016112	4248741	A→G	1	1	K70K (AAA→AAG)	MEALZ_RS18040 →	hypothetical protein
seq id	position	mutation	pfk	pfk1411	annotation	gene	description
NC_016112	4248757	A→C	1	1	N76Q (AAC→CAA)	MEALZ_RS18040 →	hypothetical protein
NC_016112	4248759	C→A	1	1	N76Q (AAC→CAA)	MEALZ_RS18040 →	hypothetical protein
NC_016112	4248765	4 bp→CGAT	1	1	coding (234‑237/540 nt)	MEALZ_RS18040 →	hypothetical protein
NC_016112	4248774	G→T	1	1	L81L (CTG→CTT)	MEALZ_RS18040 →	hypothetical protein
NC_016112	4248787	G→A	1	1	A86T (GCA→ACA)	MEALZ_RS18040 →	hypothetical protein
NC_016112	4248792	A→C	1	1	G87G (GGA→GGC)	MEALZ_RS18040 →	hypothetical protein
NC_016112	4248795	G→T	1	1	P88P (CCG→CCT)	MEALZ_RS18040 →	hypothetical protein
NC_016112	4248802	G→A	1	1	A91T (GCG→ACG)	MEALZ_RS18040 →	hypothetical protein
NC_016112	4248813	G→A	1	1	L94L (CTG→CTA)	MEALZ_RS18040 →	hypothetical protein
NC_016112	4248816	A→C	1	1	T95T (ACA→ACC)	MEALZ_RS18040 →	hypothetical protein
seq id	position	mutation	pfk	pfk1411	annotation	gene	description
NC_016112	4248843	T→C	1	1	A104A (GCT→GCC)	MEALZ_RS18040 →	hypothetical protein
NC_016112	4248854	C→T	1	1	A108V (GCA→GTA)	MEALZ_RS18040 →	hypothetical protein
NC_016112	4248861	A→G	1	1	S110S (TCA→TCG)	MEALZ_RS18040 →	hypothetical protein
NC_016112	4248872	T→C	1	1	I114T (ATC→ACC)	MEALZ_RS18040 →	hypothetical protein
NC_016112	4248891	A→G	1	1	T120T (ACA→ACG)	MEALZ_RS18040 →	hypothetical protein
NC_016112	4248933	C→G	1	1	R134R (CGC→CGG)	MEALZ_RS18040 →	hypothetical protein
NC_016112	4248984	2 bp→CC	1	1	coding (453‑454/540 nt)	MEALZ_RS18040 →	hypothetical protein
NC_016112	4248987	A→G	1	1	L152L (TTA→TTG)	MEALZ_RS18040 →	hypothetical protein
NC_016112	4248990	T→C	1	1	G153G (GGT→GGC)	MEALZ_RS18040 →	hypothetical protein
NC_016112	4249014	A→C	1	1	R161R (CGA→CGC)	MEALZ_RS18040 →	hypothetical protein
seq id	position	mutation	pfk	pfk1411	annotation	gene	description
NC_016112	4249034	T→C	1	1	M168T (ATG→ACG)	MEALZ_RS18040 →	hypothetical protein
NC_016112	4249044	T→G	1	1	T171T (ACT→ACG)	MEALZ_RS18040 →	hypothetical protein
NC_016112	4249053	T→C	1	1	A174A (GCT→GCC)	MEALZ_RS18040 →	hypothetical protein
NC_016112	4249068	A→G	1	1	L179L (TTA→TTG)	MEALZ_RS18040 →	hypothetical protein
NC_016112	4249077	T→C	1	1	intergenic (+6/‑4)	MEALZ_RS18040 → / → MEALZ_RS18045	hypothetical protein/NAD(P)/FAD‑dependent oxidoreductase
NC_016112	4249101	A→T	1	1	S7S (TCA→TCT)	MEALZ_RS18045 →	NAD(P)/FAD‑dependent oxidoreductase
NC_016112	4249149	T→C	1	1	A23A (GCT→GCC)	MEALZ_RS18045 →	NAD(P)/FAD‑dependent oxidoreductase
NC_016112	4249152	A→G	1	1	T24T (ACA→ACG)	MEALZ_RS18045 →	NAD(P)/FAD‑dependent oxidoreductase
NC_016112	4249185	A→G	1	1	L35L (TTA→TTG)	MEALZ_RS18045 →	NAD(P)/FAD‑dependent oxidoreductase
NC_016112	4249212	C→T	1	1	N44N (AAC→AAT)	MEALZ_RS18045 →	NAD(P)/FAD‑dependent oxidoreductase
seq id	position	mutation	pfk	pfk1411	annotation	gene	description
NC_016112	4249287	A→T	1	1	Q69H (CAA→CAT)	MEALZ_RS18045 →	NAD(P)/FAD‑dependent oxidoreductase
NC_016112	4249322	C→T	1	1	A81V (GCC→GTC)	MEALZ_RS18045 →	NAD(P)/FAD‑dependent oxidoreductase
NC_016112	4249335	A→G	1	1	K85K (AAA→AAG)	MEALZ_RS18045 →	NAD(P)/FAD‑dependent oxidoreductase
NC_016112	4249392	G→A	1	1	E104E (GAG→GAA)	MEALZ_RS18045 →	NAD(P)/FAD‑dependent oxidoreductase
NC_016112	4249608	T→C	1	1	F176F (TTT→TTC)	MEALZ_RS18045 →	NAD(P)/FAD‑dependent oxidoreductase
NC_016112	4249620	G→T	1	1	R180R (CGG→CGT)	MEALZ_RS18045 →	NAD(P)/FAD‑dependent oxidoreductase
NC_016112	4249623	T→C	1	1	T181T (ACT→ACC)	MEALZ_RS18045 →	NAD(P)/FAD‑dependent oxidoreductase
NC_016112	4249634	2 bp→GG	1	1	coding (554‑555/1323 nt)	MEALZ_RS18045 →	NAD(P)/FAD‑dependent oxidoreductase
NC_016112	4249670	A→G	1	1	D197G (GAC→GGC)	MEALZ_RS18045 →	NAD(P)/FAD‑dependent oxidoreductase
NC_016112	4249692	C→T	1	1	D204D (GAC→GAT)	MEALZ_RS18045 →	NAD(P)/FAD‑dependent oxidoreductase
seq id	position	mutation	pfk	pfk1411	annotation	gene	description
NC_016112	4249695	C→T	1	1	R205R (CGC→CGT)	MEALZ_RS18045 →	NAD(P)/FAD‑dependent oxidoreductase
NC_016112	4249717	C→T	1	1	L213L (CTG→TTG)	MEALZ_RS18045 →	NAD(P)/FAD‑dependent oxidoreductase
NC_016112	4249809	T→C	1	1	L243L (CTT→CTC)	MEALZ_RS18045 →	NAD(P)/FAD‑dependent oxidoreductase
NC_016112	4249824	G→A	1	1	E248E (GAG→GAA)	MEALZ_RS18045 →	NAD(P)/FAD‑dependent oxidoreductase
NC_016112	4249842	T→C	1	1	D254D (GAT→GAC)	MEALZ_RS18045 →	NAD(P)/FAD‑dependent oxidoreductase
NC_016112	4249845	C→G	1	1	R255R (CGC→CGG)	MEALZ_RS18045 →	NAD(P)/FAD‑dependent oxidoreductase
NC_016112	4249860	T→C	1	1	A260A (GCT→GCC)	MEALZ_RS18045 →	NAD(P)/FAD‑dependent oxidoreductase
NC_016112	4249874	T→C	1	1	V265A (GTC→GCC)	MEALZ_RS18045 →	NAD(P)/FAD‑dependent oxidoreductase
NC_016112	4249880	2 bp→AG	1	1	coding (800‑801/1323 nt)	MEALZ_RS18045 →	NAD(P)/FAD‑dependent oxidoreductase
NC_016112	4249883	A→C	1	1	K268T (AAA→ACA)	MEALZ_RS18045 →	NAD(P)/FAD‑dependent oxidoreductase
seq id	position	mutation	pfk	pfk1411	annotation	gene	description
NC_016112	4249885	C→T	1	1	L269L (CTG→TTG)	MEALZ_RS18045 →	NAD(P)/FAD‑dependent oxidoreductase
NC_016112	4249893	C→T	1	1	H271H (CAC→CAT)	MEALZ_RS18045 →	NAD(P)/FAD‑dependent oxidoreductase
NC_016112	4249902	T→C	1	1	R274R (CGT→CGC)	MEALZ_RS18045 →	NAD(P)/FAD‑dependent oxidoreductase
NC_016112	4249908	A→G	1	1	L276L (CTA→CTG)	MEALZ_RS18045 →	NAD(P)/FAD‑dependent oxidoreductase
NC_016112	4249911	2 bp→GC	1	1	coding (831‑832/1323 nt)	MEALZ_RS18045 →	NAD(P)/FAD‑dependent oxidoreductase
NC_016112	4249914	C→T	1	1	T278T (ACC→ACT)	MEALZ_RS18045 →	NAD(P)/FAD‑dependent oxidoreductase
NC_016112	4249917	A→G	1	1	A279A (GCA→GCG)	MEALZ_RS18045 →	NAD(P)/FAD‑dependent oxidoreductase
NC_016112	4249926	T→C	1	1	I282I (ATT→ATC)	MEALZ_RS18045 →	NAD(P)/FAD‑dependent oxidoreductase
NC_016112	4249986	A→G	1	1	E302E (GAA→GAG)	MEALZ_RS18045 →	NAD(P)/FAD‑dependent oxidoreductase
NC_016112	4250010	T→C	1	1	A310A (GCT→GCC)	MEALZ_RS18045 →	NAD(P)/FAD‑dependent oxidoreductase
seq id	position	mutation	pfk	pfk1411	annotation	gene	description
NC_016112	4250103	G→A	1	1	K341K (AAG→AAA)	MEALZ_RS18045 →	NAD(P)/FAD‑dependent oxidoreductase
NC_016112	4250110	A→C	1	1	R344R (AGG→CGG)	MEALZ_RS18045 →	NAD(P)/FAD‑dependent oxidoreductase
NC_016112	4250113	C→T	1	1	H345Y (CAT→TAC)	MEALZ_RS18045 →	NAD(P)/FAD‑dependent oxidoreductase
NC_016112	4250115	T→C	1	1	H345Y (CAT→TAC)	MEALZ_RS18045 →	NAD(P)/FAD‑dependent oxidoreductase
NC_016112	4250119	T→A	1	1	L347M (TTG→ATG)	MEALZ_RS18045 →	NAD(P)/FAD‑dependent oxidoreductase
NC_016112	4250142	A→G	1	1	E354E (GAA→GAG)	MEALZ_RS18045 →	NAD(P)/FAD‑dependent oxidoreductase
NC_016112	4250148	T→C	1	1	R356R (CGT→CGC)	MEALZ_RS18045 →	NAD(P)/FAD‑dependent oxidoreductase
NC_016112	4250154	G→A	1	1	Q358Q (CAG→CAA)	MEALZ_RS18045 →	NAD(P)/FAD‑dependent oxidoreductase
NC_016112	4250157	G→A	1	1	Q359Q (CAG→CAA)	MEALZ_RS18045 →	NAD(P)/FAD‑dependent oxidoreductase
NC_016112	4250166	C→T	1	1	G362G (GGC→GGT)	MEALZ_RS18045 →	NAD(P)/FAD‑dependent oxidoreductase
seq id	position	mutation	pfk	pfk1411	annotation	gene	description
NC_016112	4250169	C→T	1	1	F363F (TTC→TTT)	MEALZ_RS18045 →	NAD(P)/FAD‑dependent oxidoreductase
NC_016112	4250172	G→A	1	1	S364S (TCG→TCA)	MEALZ_RS18045 →	NAD(P)/FAD‑dependent oxidoreductase
NC_016112	4250199	2 bp→CG	1	1	coding (1119‑1120/1323 nt)	MEALZ_RS18045 →	NAD(P)/FAD‑dependent oxidoreductase
NC_016112	4250205	T→C	1	1	N375N (AAT→AAC)	MEALZ_RS18045 →	NAD(P)/FAD‑dependent oxidoreductase
NC_016112	4250235	G→A	1	1	L385L (CTG→CTA)	MEALZ_RS18045 →	NAD(P)/FAD‑dependent oxidoreductase
NC_016112	4250253	T→G	1	1	P391P (CCT→CCG)	MEALZ_RS18045 →	NAD(P)/FAD‑dependent oxidoreductase
NC_016112	4250319	G→A	1	1	L413L (CTG→CTA)	MEALZ_RS18045 →	NAD(P)/FAD‑dependent oxidoreductase
NC_016112	4250546	G→A	1	1	intergenic (+143/‑383)	MEALZ_RS18045 → / → MEALZ_RS21080	NAD(P)/FAD‑dependent oxidoreductase/PAS domain S‑box protein
NC_016112	4250584	T→C	1	1	intergenic (+181/‑345)	MEALZ_RS18045 → / → MEALZ_RS21080	NAD(P)/FAD‑dependent oxidoreductase/PAS domain S‑box protein
NC_016112	4250660	13 bp→T	1	1	intergenic (+257/‑257)	MEALZ_RS18045 → / → MEALZ_RS21080	NAD(P)/FAD‑dependent oxidoreductase/PAS domain S‑box protein
seq id	position	mutation	pfk	pfk1411	annotation	gene	description
NC_016112	4250678	C→T	1	1	intergenic (+275/‑251)	MEALZ_RS18045 → / → MEALZ_RS21080	NAD(P)/FAD‑dependent oxidoreductase/PAS domain S‑box protein
NC_016112	4250684	3 bp→GCC	1	1	intergenic (+281/‑243)	MEALZ_RS18045 → / → MEALZ_RS21080	NAD(P)/FAD‑dependent oxidoreductase/PAS domain S‑box protein
NC_016112	4250712	A→T	1	1	intergenic (+309/‑217)	MEALZ_RS18045 → / → MEALZ_RS21080	NAD(P)/FAD‑dependent oxidoreductase/PAS domain S‑box protein
NC_016112	4250731	+A	1	1	intergenic (+328/‑198)	MEALZ_RS18045 → / → MEALZ_RS21080	NAD(P)/FAD‑dependent oxidoreductase/PAS domain S‑box protein
NC_016112	4250747	Δ1 bp	1	1	intergenic (+344/‑182)	MEALZ_RS18045 → / → MEALZ_RS21080	NAD(P)/FAD‑dependent oxidoreductase/PAS domain S‑box protein
NC_016112	4250808	A→G	1	1	intergenic (+405/‑121)	MEALZ_RS18045 → / → MEALZ_RS21080	NAD(P)/FAD‑dependent oxidoreductase/PAS domain S‑box protein
NC_016112	4250820	(A)5→4	1	1	intergenic (+417/‑109)	MEALZ_RS18045 → / → MEALZ_RS21080	NAD(P)/FAD‑dependent oxidoreductase/PAS domain S‑box protein
NC_016112	4250821	C→T	1	1	intergenic (+418/‑108)	MEALZ_RS18045 → / → MEALZ_RS21080	NAD(P)/FAD‑dependent oxidoreductase/PAS domain S‑box protein
NC_016112	4250835	(A)6→5	1	1	intergenic (+432/‑94)	MEALZ_RS18045 → / → MEALZ_RS21080	NAD(P)/FAD‑dependent oxidoreductase/PAS domain S‑box protein
NC_016112	4250837	G→C	1	1	intergenic (+434/‑92)	MEALZ_RS18045 → / → MEALZ_RS21080	NAD(P)/FAD‑dependent oxidoreductase/PAS domain S‑box protein
seq id	position	mutation	pfk	pfk1411	annotation	gene	description
NC_016112	4250841	+G	1	1	intergenic (+438/‑88)	MEALZ_RS18045 → / → MEALZ_RS21080	NAD(P)/FAD‑dependent oxidoreductase/PAS domain S‑box protein
NC_016112	4250845	3 bp→ATG	1	1	intergenic (+442/‑82)	MEALZ_RS18045 → / → MEALZ_RS21080	NAD(P)/FAD‑dependent oxidoreductase/PAS domain S‑box protein
NC_016112	4250861	+G	1	1	intergenic (+458/‑68)	MEALZ_RS18045 → / → MEALZ_RS21080	NAD(P)/FAD‑dependent oxidoreductase/PAS domain S‑box protein
NC_016112	4250863	T→A	1	1	intergenic (+460/‑66)	MEALZ_RS18045 → / → MEALZ_RS21080	NAD(P)/FAD‑dependent oxidoreductase/PAS domain S‑box protein
NC_016112	4250879	A→G	1	1	intergenic (+476/‑50)	MEALZ_RS18045 → / → MEALZ_RS21080	NAD(P)/FAD‑dependent oxidoreductase/PAS domain S‑box protein
NC_016112	4250924	A→G	1	1	intergenic (+521/‑5)	MEALZ_RS18045 → / → MEALZ_RS21080	NAD(P)/FAD‑dependent oxidoreductase/PAS domain S‑box protein
NC_016112	4250937	C→A	1	1	N3K (AAC→AAA)	MEALZ_RS21080 →	PAS domain S‑box protein
NC_016112	4250943	3 bp→GAT	1	1	coding (15‑17/3645 nt)	MEALZ_RS21080 →	PAS domain S‑box protein
NC_016112	4250949	A→G	1	1	Q7Q (CAA→CAG)	MEALZ_RS21080 →	PAS domain S‑box protein
NC_016112	4250952	G→C	1	1	L8L (CTG→CTC)	MEALZ_RS21080 →	PAS domain S‑box protein
seq id	position	mutation	pfk	pfk1411	annotation	gene	description
NC_016112	4250956	C→A	1	1	P10T (CCT→ACT)	MEALZ_RS21080 →	PAS domain S‑box protein
NC_016112	4250959	G→A	1	1	A11T (GCC→ACA)	MEALZ_RS21080 →	PAS domain S‑box protein
NC_016112	4250961	C→A	1	1	A11T (GCC→ACA)	MEALZ_RS21080 →	PAS domain S‑box protein
NC_016112	4250963	C→A	1	1	A12D (GCT→GAT)	MEALZ_RS21080 →	PAS domain S‑box protein
NC_016112	4250969	2 bp→TT	1	1	coding (41‑42/3645 nt)	MEALZ_RS21080 →	PAS domain S‑box protein
NC_016112	4250975	3 bp→ATC	1	1	coding (47‑49/3645 nt)	MEALZ_RS21080 →	PAS domain S‑box protein
NC_016112	4250979	G→A	1	1	L17L (TTG→TTA)	MEALZ_RS21080 →	PAS domain S‑box protein
NC_016112	4250985	2 bp→TA	1	1	coding (57‑58/3645 nt)	MEALZ_RS21080 →	PAS domain S‑box protein
NC_016112	4250988	C→T	1	1	G20G (GGC→GGT)	MEALZ_RS21080 →	PAS domain S‑box protein
NC_016112	4251048	C→A	1	1	I40I (ATC→ATA)	MEALZ_RS21080 →	PAS domain S‑box protein
seq id	position	mutation	pfk	pfk1411	annotation	gene	description
NC_016112	4251078	T→C	1	1	A50A (GCT→GCC)	MEALZ_RS21080 →	PAS domain S‑box protein
NC_016112	4251084	A→G	1	1	E52E (GAA→GAG)	MEALZ_RS21080 →	PAS domain S‑box protein
NC_016112	4251105	A→C	1	1	T59T (ACA→ACC)	MEALZ_RS21080 →	PAS domain S‑box protein
NC_016112	4251108	G→A	1	1	R60R (CGG→CGA)	MEALZ_RS21080 →	PAS domain S‑box protein
NC_016112	4251112	C→T	1	1	L62L (CTA→TTA)	MEALZ_RS21080 →	PAS domain S‑box protein
NC_016112	4251132	T→C	1	1	D68D (GAT→GAC)	MEALZ_RS21080 →	PAS domain S‑box protein
NC_016112	4251135	A→G	1	1	K69K (AAA→AAG)	MEALZ_RS21080 →	PAS domain S‑box protein
NC_016112	4251141	C→T	1	1	N71N (AAC→AAT)	MEALZ_RS21080 →	PAS domain S‑box protein
NC_016112	4251167	T→C	1	1	L80S (TTG→TCG)	MEALZ_RS21080 →	PAS domain S‑box protein
NC_016112	4251172	A→G	1	1	M82V (ATG→GTG)	MEALZ_RS21080 →	PAS domain S‑box protein
seq id	position	mutation	pfk	pfk1411	annotation	gene	description
NC_016112	4251174	2 bp→CT	1	1	coding (246‑247/3645 nt)	MEALZ_RS21080 →	PAS domain S‑box protein
NC_016112	4251180	2 bp→GT	1	1	coding (252‑253/3645 nt)	MEALZ_RS21080 →	PAS domain S‑box protein
NC_016112	4251210	2 bp→GC	1	1	coding (282‑283/3645 nt)	MEALZ_RS21080 →	PAS domain S‑box protein
NC_016112	4251221	T→G	1	1	L98R (CTC→CGC)	MEALZ_RS21080 →	PAS domain S‑box protein
NC_016112	4251225	T→C	1	1	C99C (TGT→TGC)	MEALZ_RS21080 →	PAS domain S‑box protein
NC_016112	4251240	G→T	1	1	P104P (CCG→CCT)	MEALZ_RS21080 →	PAS domain S‑box protein
NC_016112	4251250	C→A	1	1	R108S (CGC→AGC)	MEALZ_RS21080 →	PAS domain S‑box protein
NC_016112	4251259	C→T	1	1	P111S (CCT→TCT)	MEALZ_RS21080 →	PAS domain S‑box protein
NC_016112	4251264	A→G	1	1	L112L (TTA→TTG)	MEALZ_RS21080 →	PAS domain S‑box protein
NC_016112	4251656	A→G	1	1	D243G (GAC→GGC)	MEALZ_RS21080 →	PAS domain S‑box protein
seq id	position	mutation	pfk	pfk1411	annotation	gene	description
NC_016112	4251672	C→T	1	1	F248F (TTC→TTT)	MEALZ_RS21080 →	PAS domain S‑box protein
NC_016112	4251675	A→G	1	1	E249E (GAA→GAG)	MEALZ_RS21080 →	PAS domain S‑box protein
NC_016112	4251678	2 bp→GT	1	1	coding (750‑751/3645 nt)	MEALZ_RS21080 →	PAS domain S‑box protein
NC_016112	4251681	2 bp→CC	1	1	coding (753‑754/3645 nt)	MEALZ_RS21080 →	PAS domain S‑box protein
NC_016112	4251686	G→A	1	1	G253D (GGT→GAT)	MEALZ_RS21080 →	PAS domain S‑box protein
NC_016112	4251696	C→T	1	1	G256G (GGC→GGT)	MEALZ_RS21080 →	PAS domain S‑box protein
NC_016112	4251708	C→A	1	1	I260I (ATC→ATA)	MEALZ_RS21080 →	PAS domain S‑box protein
NC_016112	4251736	A→G	1	1	N270D (AAC→GAC)	MEALZ_RS21080 →	PAS domain S‑box protein
NC_016112	4251741	T→A	1	1	D271E (GAT→GAA)	MEALZ_RS21080 →	PAS domain S‑box protein
NC_016112	4251768	G→A	1	1	V280V (GTG→GTA)	MEALZ_RS21080 →	PAS domain S‑box protein
seq id	position	mutation	pfk	pfk1411	annotation	gene	description
NC_016112	4251771	C→G	1	1	P281P (CCC→CCG)	MEALZ_RS21080 →	PAS domain S‑box protein
NC_016112	4251775	A→C	1	1	K283Q (AAG→CAG)	MEALZ_RS21080 →	PAS domain S‑box protein
NC_016112	4251791	T→C	1	1	L288P (CTG→CCG)	MEALZ_RS21080 →	PAS domain S‑box protein
NC_016112	4251795	A→C	1	1	V289V (GTA→GTC)	MEALZ_RS21080 →	PAS domain S‑box protein
NC_016112	4251805	A→C	1	1	M293L (ATG→CTG)	MEALZ_RS21080 →	PAS domain S‑box protein
NC_016112	4251813	A→G	1	1	R295R (CGA→CGG)	MEALZ_RS21080 →	PAS domain S‑box protein
NC_016112	4251820	G→A	1	1	A298T (GCC→ACC)	MEALZ_RS21080 →	PAS domain S‑box protein
NC_016112	4251826	T→C	1	1	L300L (TTA→CTA)	MEALZ_RS21080 →	PAS domain S‑box protein
NC_016112	4251837	T→A	1	1	A303A (GCT→GCA)	MEALZ_RS21080 →	PAS domain S‑box protein
NC_016112	4251843	T→G	1	1	F305L (TTT→TTG)	MEALZ_RS21080 →	PAS domain S‑box protein
seq id	position	mutation	pfk	pfk1411	annotation	gene	description
NC_016112	4251870	C→T	1	1	G314G (GGC→GGT)	MEALZ_RS21080 →	PAS domain S‑box protein
NC_016112	4251918	G→T	1	1	A330A (GCG→GCT)	MEALZ_RS21080 →	PAS domain S‑box protein
NC_016112	4251924	T→A	1	1	R332R (CGT→CGA)	MEALZ_RS21080 →	PAS domain S‑box protein
NC_016112	4251971	A→G	1	1	D348G (GAT→GGT)	MEALZ_RS21080 →	PAS domain S‑box protein
NC_016112	4251975	C→T	1	1	D349D (GAC→GAT)	MEALZ_RS21080 →	PAS domain S‑box protein
NC_016112	4252042	C→T	1	1	L372L (CTG→TTG)	MEALZ_RS21080 →	PAS domain S‑box protein
NC_016112	4252045	A→C	1	1	M373L (ATG→CTG)	MEALZ_RS21080 →	PAS domain S‑box protein
NC_016112	4252065	G→A	1	1	L379L (CTG→CTA)	MEALZ_RS21080 →	PAS domain S‑box protein
NC_016112	4252236	A→G	1	1	E436E (GAA→GAG)	MEALZ_RS21080 →	PAS domain S‑box protein
NC_016112	4252248	C→T	1	1	H440H (CAC→CAT)	MEALZ_RS21080 →	PAS domain S‑box protein
seq id	position	mutation	pfk	pfk1411	annotation	gene	description
NC_016112	4252311	C→T	1	1	R461R (CGC→CGT)	MEALZ_RS21080 →	PAS domain S‑box protein
NC_016112	4252320	T→G	1	1	A464A (GCT→GCG)	MEALZ_RS21080 →	PAS domain S‑box protein
NC_016112	4252350	A→G	1	1	P474P (CCA→CCG)	MEALZ_RS21080 →	PAS domain S‑box protein
NC_016112	4252386	C→T	1	1	Y486Y (TAC→TAT)	MEALZ_RS21080 →	PAS domain S‑box protein
NC_016112	4252398	A→C	1	1	R490R (CGA→CGC)	MEALZ_RS21080 →	PAS domain S‑box protein
NC_016112	4252596	A→G	1	1	Q556Q (CAA→CAG)	MEALZ_RS21080 →	PAS domain S‑box protein
NC_016112	4253070	C→T	1	1	G714G (GGC→GGT)	MEALZ_RS21080 →	PAS domain S‑box protein
NC_016112	4253082	A→C	1	1	V718V (GTA→GTC)	MEALZ_RS21080 →	PAS domain S‑box protein
NC_016112	4253121	A→G	1	1	Q731Q (CAA→CAG)	MEALZ_RS21080 →	PAS domain S‑box protein
NC_016112	4253124	T→A	1	1	R732R (CGT→CGA)	MEALZ_RS21080 →	PAS domain S‑box protein
seq id	position	mutation	pfk	pfk1411	annotation	gene	description
NC_016112	4253545	A→G	1	1	I873V (ATC→GTC)	MEALZ_RS21080 →	PAS domain S‑box protein
NC_016112	4253667	G→T	1	1	V913V (GTG→GTT)	MEALZ_RS21080 →	PAS domain S‑box protein
NC_016112	4253862	C→A	1	1	A978A (GCC→GCA)	MEALZ_RS21080 →	PAS domain S‑box protein
NC_016112	4253940	C→G	1	1	L1004L (CTC→CTG)	MEALZ_RS21080 →	PAS domain S‑box protein
NC_016112	4253946	G→A	1	1	A1006A (GCG→GCA)	MEALZ_RS21080 →	PAS domain S‑box protein
NC_016112	4253949	C→T	1	1	R1007R (CGC→CGT)	MEALZ_RS21080 →	PAS domain S‑box protein
NC_016112	4253991	C→T	1	1	D1021D (GAC→GAT)	MEALZ_RS21080 →	PAS domain S‑box protein
NC_016112	4254017	T→G	1	1	L1030R (CTT→CGT)	MEALZ_RS21080 →	PAS domain S‑box protein
NC_016112	4254222	G→T	1	1	P1098P (CCG→CCT)	MEALZ_RS21080 →	PAS domain S‑box protein
NC_016112	4254453	T→C	1	1	T1175T (ACT→ACC)	MEALZ_RS21080 →	PAS domain S‑box protein
seq id	position	mutation	pfk	pfk1411	annotation	gene	description
NC_016112	4254485	A→C	1	1	E1186A (GAG→GCG)	MEALZ_RS21080 →	PAS domain S‑box protein
NC_016112	4254487	A→G	1	1	T1187A (ACC→GCC)	MEALZ_RS21080 →	PAS domain S‑box protein
NC_016112	4255137	C→T	1	1	G60G (GGC→GGT)	MEALZ_RS18060 →	response regulator
NC_016112	4255200	C→T	1	1	I81I (ATC→ATT)	MEALZ_RS18060 →	response regulator
NC_016112	4255671	C→T	1	1	T88I (ACC→ATC)	MEALZ_RS18065 →	hypothetical protein
NC_016112	4256045	G→A	1	1	D213N (GAT→AAT)	MEALZ_RS18065 →	hypothetical protein
NC_016112	4256434	T→C	1	1	R342R (CGT→CGC)	MEALZ_RS18065 →	hypothetical protein
NC_016112	4256485	A→G	1	1	R359R (CGA→CGG)	MEALZ_RS18065 →	hypothetical protein
NC_016112	4256810	G→A	1	1	V468I (GTC→ATC)	MEALZ_RS18065 →	hypothetical protein
NC_016112	4256920	G→A	1	1	R504R (CGG→CGA)	MEALZ_RS18065 →	hypothetical protein
seq id	position	mutation	pfk	pfk1411	annotation	gene	description
NC_016112	4257586	G→A	1	1	K726K (AAG→AAA)	MEALZ_RS18065 →	hypothetical protein
NC_016112	4257626	G→A	1	1	intergenic (+10/‑851)	MEALZ_RS18065 → / → MEALZ_RS18070	hypothetical protein/exosortase system‑associated protein, TIGR04073 family
NC_016112	4257635	Δ3 bp	1	1	intergenic (+19/‑840)	MEALZ_RS18065 → / → MEALZ_RS18070	hypothetical protein/exosortase system‑associated protein, TIGR04073 family
NC_016112	4257709	T→A	1	1	intergenic (+93/‑768)	MEALZ_RS18065 → / → MEALZ_RS18070	hypothetical protein/exosortase system‑associated protein, TIGR04073 family
NC_016112	4257760	G→C	1	1	intergenic (+144/‑717)	MEALZ_RS18065 → / → MEALZ_RS18070	hypothetical protein/exosortase system‑associated protein, TIGR04073 family
NC_016112	4257775	A→T	1	1	intergenic (+159/‑702)	MEALZ_RS18065 → / → MEALZ_RS18070	hypothetical protein/exosortase system‑associated protein, TIGR04073 family
NC_016112	4257785	C→A	1	1	intergenic (+169/‑692)	MEALZ_RS18065 → / → MEALZ_RS18070	hypothetical protein/exosortase system‑associated protein, TIGR04073 family
NC_016112	4257938	C→A	1	1	intergenic (+322/‑539)	MEALZ_RS18065 → / → MEALZ_RS18070	hypothetical protein/exosortase system‑associated protein, TIGR04073 family
NC_016112	4257979	T→C	1	1	intergenic (+363/‑498)	MEALZ_RS18065 → / → MEALZ_RS18070	hypothetical protein/exosortase system‑associated protein, TIGR04073 family
NC_016112	4258077	A→C	1	1	intergenic (+461/‑400)	MEALZ_RS18065 → / → MEALZ_RS18070	hypothetical protein/exosortase system‑associated protein, TIGR04073 family
seq id	position	mutation	pfk	pfk1411	annotation	gene	description
NC_016112	4258255	Δ152 bp	1	1	intergenic (+639/‑71)	MEALZ_RS18065 → / → MEALZ_RS18070	hypothetical protein/exosortase system‑associated protein, TIGR04073 family
NC_016112	4258537	G→T	1	1	A21S (GCT→TCT)	MEALZ_RS18070 →	exosortase system‑associated protein, TIGR04073 family
NC_016112	4258656	T→C	1	1	T60T (ACT→ACC)	MEALZ_RS18070 →	exosortase system‑associated protein, TIGR04073 family
NC_016112	4258918	T→A	1	1	S2T (TCT→ACT)	MEALZ_RS18075 →	Lytic transglycosylase catalytic
NC_016112	4258932	A→G	1	1	R6R (CGA→CGG)	MEALZ_RS18075 →	Lytic transglycosylase catalytic
NC_016112	4258938	G→A	1	1	L8L (TTG→TTA)	MEALZ_RS18075 →	Lytic transglycosylase catalytic
NC_016112	4258963	A→T	1	1	I17L (ATA→TTA)	MEALZ_RS18075 →	Lytic transglycosylase catalytic
NC_016112	4258972	C→T	1	1	H20Y (CAC→TAC)	MEALZ_RS18075 →	Lytic transglycosylase catalytic
NC_016112	4259013	A→G	1	1	E33E (GAA→GAG)	MEALZ_RS18075 →	Lytic transglycosylase catalytic
NC_016112	4259401	C→T	1	1	L163L (CTG→TTG)	MEALZ_RS18075 →	Lytic transglycosylase catalytic
seq id	position	mutation	pfk	pfk1411	annotation	gene	description
NC_016112	4259421	T→C	1	1	P169P (CCT→CCC)	MEALZ_RS18075 →	Lytic transglycosylase catalytic
NC_016112	4259727	T→C	1	1	D271D (GAT→GAC)	MEALZ_RS18075 →	Lytic transglycosylase catalytic
NC_016112	4259922	G→A	1	1	S12S (TCG→TCA)	MEALZ_RS18080 →	hypothetical protein
NC_016112	4259949	C→T	1	1	I21I (ATC→ATT)	MEALZ_RS18080 →	hypothetical protein
NC_016112	4260082	G→A	1	1	E66K (GAG→AAG)	MEALZ_RS18080 →	hypothetical protein
NC_016112	4260126	G→A	1	1	E80E (GAG→GAA)	MEALZ_RS18080 →	hypothetical protein
NC_016112	4260177	C→T	1	1	D97D (GAC→GAT)	MEALZ_RS18080 →	hypothetical protein
NC_016112	4260387	A→G	1	1	L167L (TTA→TTG)	MEALZ_RS18080 →	hypothetical protein
NC_016112	4260454	A→G	1	1	K190E (AAA→GAA)	MEALZ_RS18080 →	hypothetical protein
NC_016112	4260483	C→T	1	1	I199I (ATC→ATT)	MEALZ_RS18080 →	hypothetical protein
seq id	position	mutation	pfk	pfk1411	annotation	gene	description
NC_016112	4261161	T→C	1	1	D425D (GAT→GAC)	MEALZ_RS18080 →	hypothetical protein
NC_016112	4261586	C→T	1	1	T567I (ACC→ATC)	MEALZ_RS18080 →	hypothetical protein
NC_016112	4261677	T→C	1	1	T597T (ACT→ACC)	MEALZ_RS18080 →	hypothetical protein
NC_016112	4261907	G→A	1	1	L38L (TTG→TTA)	MEALZ_RS18085 →	hypothetical protein
NC_016112	4262123	C→T	1	1	G110G (GGC→GGT)	MEALZ_RS18085 →	hypothetical protein
NC_016112	4262921	A→G	1	1	F315F (TTT→TTC)	MEALZ_RS18090 ←	type I secretion protein TolC
NC_016112	4262948	A→G	1	1	A306A (GCT→GCC)	MEALZ_RS18090 ←	type I secretion protein TolC
NC_016112	4263098	C→T	1	1	T256T (ACG→ACA)	MEALZ_RS18090 ←	type I secretion protein TolC
NC_016112	4263149	G→T	1	1	I239I (ATC→ATA)	MEALZ_RS18090 ←	type I secretion protein TolC
NC_016112	4263405	T→G	1	1	D154A (GAC→GCC)	MEALZ_RS18090 ←	type I secretion protein TolC
seq id	position	mutation	pfk	pfk1411	annotation	gene	description
NC_016112	4263776	T→A	1	1	R30R (CGA→CGT)	MEALZ_RS18090 ←	type I secretion protein TolC
NC_016112	4263947	C→G	1	1	intergenic (‑82/+58)	MEALZ_RS18090 ← / ← MEALZ_RS18095	type I secretion protein TolC/OmpA/MotB domain‑containing protein
NC_016112	4263958	T→C	1	1	intergenic (‑93/+47)	MEALZ_RS18090 ← / ← MEALZ_RS18095	type I secretion protein TolC/OmpA/MotB domain‑containing protein
NC_016112	4263968	C→T	1	1	intergenic (‑103/+37)	MEALZ_RS18090 ← / ← MEALZ_RS18095	type I secretion protein TolC/OmpA/MotB domain‑containing protein
NC_016112	4263979	A→G	1	1	intergenic (‑114/+26)	MEALZ_RS18090 ← / ← MEALZ_RS18095	type I secretion protein TolC/OmpA/MotB domain‑containing protein
NC_016112	4264086	C→T	1	1	S236S (TCG→TCA)	MEALZ_RS18095 ←	OmpA/MotB domain‑containing protein
NC_016112	4275158	A→C	1	1	pseudogene (993/2841 nt)	MEALZ_RS18135 →	hypothetical protein
NC_016112	4275167	C→T	1	1	pseudogene (1002/2841 nt)	MEALZ_RS18135 →	hypothetical protein
NC_016112	4275173	T→C	1	1	pseudogene (1008/2841 nt)	MEALZ_RS18135 →	hypothetical protein
NC_016112	4275176	A→G	1	1	pseudogene (1011/2841 nt)	MEALZ_RS18135 →	hypothetical protein
seq id	position	mutation	pfk	pfk1411	annotation	gene	description
NC_016112	4275188	Δ1 bp	1	1	pseudogene (1023/2841 nt)	MEALZ_RS18135 →	hypothetical protein
NC_016112	4275191	Δ1 bp	1	1	pseudogene (1026/2841 nt)	MEALZ_RS18135 →	hypothetical protein
NC_016112	4275464	T→C	1	1	pseudogene (1299/2841 nt)	MEALZ_RS18135 →	hypothetical protein
NC_016112	4275473	T→C		1	pseudogene (1308/2841 nt)	MEALZ_RS18135 →	hypothetical protein
NC_016112	4275575	C→T	1	1	pseudogene (1410/2841 nt)	MEALZ_RS18135 →	hypothetical protein
NC_016112	4275677	C→T	1	1	pseudogene (1512/2841 nt)	MEALZ_RS18135 →	hypothetical protein
NC_016112	4284382	Δ1 bp	1	1	intergenic (‑740/+1593)	MEALZ_RS18165 ← / ← MEALZ_RS18170	membrane protein/type I‑E CRISPR‑associated endoribonuclease Cas2
NC_016112	4284383	G→C	1	1	intergenic (‑741/+1592)	MEALZ_RS18165 ← / ← MEALZ_RS18170	membrane protein/type I‑E CRISPR‑associated endoribonuclease Cas2
NC_016112	4284385	G→T	1	1	intergenic (‑743/+1590)	MEALZ_RS18165 ← / ← MEALZ_RS18170	membrane protein/type I‑E CRISPR‑associated endoribonuclease Cas2
