# Supplementary material for: Metabolic role of pyrophosphate-linked phosphofructokinase pfk for C1 assimilation in Methylotuvimicrobium alcaliphilum 20Z
Source: Microb Cell Fact. 2020 Jun 16;19:131. doi: 10.1186/s12934-020-01382-5 (PMC7298851; doi:10.1186/s12934-020-01382-5)
Supplement: Supplementary file 6 — Additional file 6. Differentially expressed genes of Methylotuvimicrobium alcaliphilum 20Z Δpfk and ALE strains grown on methane. [file 12934_2020_1382_MOESM6_ESM.xlsx]

## Sheet: Sheet1
Table S5: Differentially expressed genes of Methylomicrobium alcaliphilum 20Z Δpfk and ALE strains grown on methane
gene	product	Δpfk	ALE	log2(fold_change)	test_stat	p_value	q_value	significant
MEALZ_RS00005	chromosomal replication initiation protein DnaA	30.0784	59.845	0.992501	2.95674	0.0001	0.00113134	yes
MEALZ_RS00010	DNA polymerase III subunit beta	40.513	57.5698	0.506927	1.50443	0.032	0.111167	no
MEALZ_RS00015	DNA recombination protein RecF	29.4944	23.6912	-0.316091	-0.836437	0.236	0.435981	no
MEALZ_RS00020	DNA gyrase subunit B	56.6993	76.1926	0.42632	1.37965	0.0507	0.153267	no
MEALZ_RS00025	hypothetical protein	76.3072	84.826	0.152687	0.282192	0.6945	0.832276	no
MEALZ_RS00030	hypothetical protein	17.0117	20.7918	0.289491	0.16876	0.8255	0.910865	no
MEALZ_RS00035	hypothetical protein	52.2279	45.7746	-0.190272	-0.42675	0.54175	0.729107	no
MEALZ_RS00040	membrane protein	10.4332	7.50681	-0.474911	-0.455738	0.52345	0.715112	no
MEALZ_RS00045	hypothetical protein	24.3547	14.7234	-0.726087	-1.06976	0.1283	0.292798	no
MEALZ_RS00050	cytochrome-c peroxidase	26.489	15.3939	-0.783035	-2.02553	0.00385	0.0217887	yes
MEALZ_RS00055	hypothetical protein	10.0396	1.41097	-2.83095	-0.614278	0.48415	0.68176	no
MEALZ_RS00060	GGDEF domain-containing protein	28.5466	24.9745	-0.192859	-0.60565	0.38045	0.58899	no
MEALZ_RS00065	integrase	166.652	92.8449	-0.843944	-2.45973	0.00035	0.00326166	yes
MEALZ_RS00070	hypothetical protein	215.296	80.9964	-1.41039	-1.93272	0.0065	0.0331154	yes
MEALZ_RS00075	hypothetical protein	69.1112	39.0437	-0.82383	-2.65639	0.00015	0.00160578	yes
MEALZ_RS00080	protein translocase TatA	23.788	21.0109	-0.179094	-0.187723	0.79225	0.891132	no
MEALZ_RS00085	twin arginine-targeting protein translocase TatB	30.4418	16.1436	-0.915095	-1.42025	0.05305	0.157973	no
MEALZ_RS00090	hypothetical protein	5.92257	2.27814	-1.37837	-0.666918	0.4602	0.661614	no
MEALZ_RS00095	oxygenase	18.1787	12.048	-0.593452	-1.37341	0.0521	0.156078	no
MEALZ_RS00100	prolipoprotein diacylglyceryl transferase	140.283	128.471	-0.126898	-0.290041	0.67575	0.822345	no
MEALZ_RS00105	thymidylate synthase	111.549	84.9774	-0.39253	-0.777415	0.26665	0.471253	no
MEALZ_RS00110	hypothetical protein	217.304	81.3344	-1.41778	-4.17863	5e-05	0.000618375	yes
MEALZ_RS00115	zinc chelation protein SecC	15.2516	25.0062	0.713325	1.33987	0.0591	0.170713	no
MEALZ_RS00120	transcriptional regulator Crp	43.7995	52.5645	0.263175	0.693547	0.3252	0.535885	no
MEALZ_RS00125	osmotically inducible protein C	234.365	220.222	-0.0897985	-0.275198	0.6885	0.828673	no
MEALZ_RS00130	carB	197.844	231.548	0.226945	0.7343	0.2907	0.499065	no
MEALZ_RS00135	hypothetical protein	138.157	74.9561	-0.88219	-2.76761	0.0001	0.00113134	yes
MEALZ_RS00140	autotransporter domain-containing protein	165.483	105.691	-0.646825	-2.0795	0.0028	0.0170671	yes
MEALZ_RS00145	hypothetical protein	42.5779	40.4129	-0.07529	-0.158236	0.8184	0.906351	no
MEALZ_RS00160	hypothetical protein	64.4614	32.1737	-1.00255	-1.9114	0.0089	0.041911	yes
MEALZ_RS00165	hypothetical protein	52.6286	29.8755	-0.816884	-2.48135	0.0005	0.00435069	yes
MEALZ_RS00170	hypothetical protein	73.9155	41.4495	-0.834522	-1.72685	0.0152	0.063539	no
MEALZ_RS00180	hypothetical protein	48.6056	29.8237	-0.704662	-1.27559	0.0751	0.201261	no
MEALZ_RS00185	hypothetical protein	31.8888	30.4722	-0.0655543	-0.163365	0.8163	0.904753	no
MEALZ_RS00190	hypothetical protein	26.9928	11.8068	-1.19295	-3.43639	5e-05	0.000618375	yes
MEALZ_RS00200	hypothetical protein	233.539	141.534	-0.722519	-1.62552	0.0204	0.0795427	no
MEALZ_RS00205	hypothetical protein	93.258	49.0674	-0.926462	-1.97835	0.00735	0.0362553	yes
MEALZ_RS00210	transporter	14.3405	16.9644	0.242409	0.547588	0.43765	0.642019	no
MEALZ_RS00215	hypothetical protein	1.48929	0.955289	-0.640619	0	1	1	no
MEALZ_RS00220	hypothetical protein	3.87054	3.75041	-0.045486	-0.0298774	0.8772	0.937182	no
MEALZ_RS00225	glucosidase	14.2566	15.4014	0.111435	0.319097	0.6532	0.807819	no
MEALZ_RS00230	hypothetical protein	55.4337	48.1453	-0.20337	-0.547331	0.4354	0.640496	no
MEALZ_RS00235	hypothetical protein	37.9292	24.0748	-0.655787	-1.059	0.13555	0.302412	no
MEALZ_RS00240	adenylate cyclase	28.8214	17.7353	-0.70052	-1.84666	0.00775	0.0377299	yes
MEALZ_RS00250	hypothetical protein	47.3737	43.5168	-0.122517	-0.292267	0.6794	0.824375	no
MEALZ_RS00255	signal transduction histidine kinase	32.3985	37.2341	0.200697	0.642516	0.35955	0.569097	no
MEALZ_RS00260	response regulator	93.8996	97.7643	0.0581895	0.089895	0.8986	0.947672	no
MEALZ_RS00265	two-component system response regulator	34.5974	39.9528	0.207632	0.586224	0.401	0.609277	no
MEALZ_RS00270	CAAX protease family protein	44.3165	56.2419	0.343801	0.890554	0.21445	0.412566	no
MEALZ_RS00275	membrane protein	221.413	218.375	-0.0199308	-0.0508387	0.93925	0.968432	no
MEALZ_RS00280	polysaccharide biosynthesis protein	47.9975	53.1175	0.146227	0.334946	0.63185	0.793015	no
MEALZ_RS00285	hypothetical protein	27.7622	27.2592	-0.0263794	-0.0370221	0.96075	0.979108	no
MEALZ_RS00290	hypothetical protein	24.8092	26.6279	0.102068	0.124675	0.85845	0.927381	no
MEALZ_RS00295	sulfotransferase	22.158	25.0919	0.179391	0.221776	0.75235	0.868437	no
MEALZ_RS00300	hypothetical protein	213.266	147.134	-0.535522	-1.30773	0.0654	0.182597	no
MEALZ_RS00305	glycosyl transferase	71.6427	64.4168	-0.153383	-0.282707	0.68265	0.825444	no
MEALZ_RS00310	hypothetical protein	44.737	39.3604	-0.184725	-0.299082	0.67095	0.819593	no
MEALZ_RS00315	hypothetical protein	69.6052	75.785	0.122717	0.320308	0.65335	0.807819	no
MEALZ_RS00320	exopolysaccharide biosynthesis protein	109.103	85.3606	-0.354044	-0.769766	0.2734	0.478791	no
MEALZ_RS00325	epimerase	153.571	119.351	-0.363694	-0.836713	0.2342	0.434605	no
MEALZ_RS00330	hypothetical protein	116.831	102.066	-0.194926	-0.628071	0.3731	0.582289	no
MEALZ_RS00335	hypothetical protein	89.2691	54.2623	-0.718213	-2.3101	0.00105	0.00783532	yes
MEALZ_RS00340	capsular biosynthesis protein	126.126	92.4131	-0.448693	-1.43571	0.04355	0.138167	no
MEALZ_RS00345	hypothetical protein	29.2883	21.1599	-0.468995	-0.434393	0.5504	0.735694	no
MEALZ_RS00350	LysR family transcriptional regulator	175.955	59.6268	-1.56118	-3.83082	5e-05	0.000618375	yes
MEALZ_RS00355	type 12 methyltransferase	173.821	86.748	-1.0027	-2.03477	0.00435	0.0240266	yes
MEALZ_RS00360	sulfurtransferase	357.001	165.544	-1.10871	-3.35712	5e-05	0.000618375	yes
MEALZ_RS00365	GTP-binding protein TypA	236.233	200.447	-0.236994	-0.716994	0.30465	0.514657	no
MEALZ_RS00370	imidazoleglycerol-phosphate dehydratase	240.218	193.527	-0.311808	-1.00471	0.15035	0.325169	no
MEALZ_RS00375	imidazole glycerol phosphate synthase subunit HisH	170.045	159.126	-0.095744	-0.305631	0.66345	0.815205	no
MEALZ_RS00380	1-(5-phosphoribosyl)-5-[(5- phosphoribosylamino)methylideneamino]imidazole-4- carboxamide isomerase	398.079	446.2	0.164637	0.521021	0.4609	0.662142	no
MEALZ_RS00385	imidazole glycerol phosphate synthase cyclase subunit	230.779	226.514	-0.0269104	-0.0674111	0.9259	0.962726	no
MEALZ_RS00395	phosphoribosyl-ATP pyrophosphatase	192.265	209.742	0.125523	0.144086	0.83605	0.915937	no
MEALZ_RS00400	protein translocase TatA	246.512	154.573	-0.673367	-1.49151	0.0379	0.125253	no
MEALZ_RS00405	twin arginine-targeting protein translocase TatB	131.712	121.396	-0.117664	-0.293716	0.68175	0.825444	no
MEALZ_RS00410	twin arginine-targeting protein translocase TatC	50.6503	52.1805	0.0429386	0.119149	0.86455	0.930269	no
MEALZ_RS00415	lipase	8.03688	16.8732	1.07003	1.94219	0.01195	0.0524684	no
MEALZ_RS00420	pteridine reductase	50.3629	52.4877	0.0596184	0.16301	0.8172	0.905583	no
MEALZ_RS00425	hypothetical protein	17.3425	44.1084	1.34674	3.26633	5e-05	0.000618375	yes
MEALZ_RS00430	2-amino-4-hydroxy-6- hydroxymethyldihydropteridine diphosphokinase	113.363	80.0259	-0.502414	-1.41414	0.04655	0.144676	no
MEALZ_RS00435	dihydroneopterin triphosphate 2'-epimerase	159.437	102.973	-0.630721	-1.6637	0.02	0.0783667	no
MEALZ_RS00440	glycerol-3-phosphate acyltransferase	109.616	78.4231	-0.483104	-1.38166	0.04895	0.149835	no
MEALZ_RS00445	tRNA (adenosine(37)-N6)-threonylcarbamoyltransferase complex transferase subunit TsaD	50.0276	53.6285	0.100276	0.295785	0.6727	0.82083	no
MEALZ_RS00450	30S ribosomal protein S21	373.003	599.814	0.685327	1.90388	0.0073	0.0360683	yes
MEALZ_RS00455	aspartyl-tRNA amidotransferase subunit B	548.25	948.967	0.791523	2.5227	0.0002	0.00204222	yes
MEALZ_RS00460	DNA primase	137.312	136.364	-0.00999282	-0.0315799	0.96265	0.980208	no
MEALZ_RS00465	RNA polymerase sigma factor RpoD	478.02	468.068	-0.030351	-0.083655	0.9018	0.949401	no
MEALZ_RS00470	tRNA-Met	0	0	0	0	1	1	no
MEALZ_RS00475	methionine adenosyltransferase	295.874	422.579	0.514237	1.57104	0.02485	0.0918574	no
MEALZ_RS00480	adenosylhomocysteinase	267.051	351.678	0.397137	1.2167	0.0841	0.218185	no
MEALZ_RS00485	methylenetetrahydrofolate reductase [NAD(P)H]	72.8297	90.7421	0.317244	0.971289	0.1655	0.34792	no
MEALZ_RS00490	16S rRNA (uracil(1498)-N(3))-methyltransferase	35.2265	22.8838	-0.622335	-1.30041	0.06915	0.190047	no
MEALZ_RS00495	CAAX protease family protein	19.9095	12.8871	-0.627534	-1.08947	0.12325	0.285251	no
MEALZ_RS00500	YajQ family cyclic di-GMP-binding protein	198.626	171.999	-0.207652	-0.640887	0.36665	0.576592	no
MEALZ_RS00505	multifunctional CCA tRNA nucleotidyl transferase/2'3'-cyclic phosphodiesterase/2'nucleotidase/phosphatase	58.9985	77.9546	0.401955	1.27139	0.06725	0.186455	no
MEALZ_RS00510	anion permease	88.8201	48.4062	-0.875694	-2.54515	0.0006	0.00505515	yes
MEALZ_RS00515	IMP dehydrogenase	512.42	473.147	-0.11504	-0.326891	0.6448	0.8015	no
MEALZ_RS00520	GMP synthetase	108.242	88.9289	-0.283531	-0.874377	0.20855	0.405293	no
MEALZ_RS00525	tRNA-specific adenosine deaminase	47.3747	44.2949	-0.0969781	-0.0913599	0.8942	0.945663	no
MEALZ_RS00530	glucose-6-phosphate isomerase	59.5508	185.312	1.63776	5.1008	5e-05	0.000618375	yes
MEALZ_RS00535	hypothetical protein	117.42	82.5798	-0.507813	-1.12737	0.11135	0.265847	no
MEALZ_RS00540	hypothetical protein	2066.62	1408.36	-0.553258	-1.54745	0.03095	0.108689	no
MEALZ_RS00545	copper oxidase	2002.08	1158.64	-0.789061	-2.11722	0.00385	0.0217887	yes
MEALZ_RS00555	membrane protein	117.054	207.606	0.826675	2.38597	0.001	0.00753279	yes
MEALZ_RS00560	hypothetical protein	155.675	199.756	0.359706	1.15805	0.0981	0.243053	no
MEALZ_RS00565	hypothetical protein	116.347	149.189	0.358702	1.08653	0.12675	0.290259	no
MEALZ_RS00570	lipid A export permease/ATP-binding protein MsbA	133.488	131.581	-0.0207576	-0.0659524	0.92535	0.962573	no
MEALZ_RS00575	16S ribosomal RNA	0.224562	0	#NAME?	0	1	1	no
MEALZ_RS00580	tRNA-Ile	0	0	0	0	1	1	no
MEALZ_RS00585	tRNA-Ala	0	0	0	0	1	1	no
MEALZ_RS00590	23S ribosomal RNA	0.954622	1.03348	0.114512	0	1	1	no
MEALZ_RS00600	ABC transporter permease	84.331	50.4546	-0.741076	-1.56781	0.026	0.0953999	no
MEALZ_RS00605	iron ABC transporter ATP-binding protein	150.461	120.055	-0.325693	-0.786907	0.26365	0.468445	no
MEALZ_RS00610	mammalian cell entry protein	207.603	163.994	-0.340183	-0.958779	0.1722	0.356732	no
MEALZ_RS00615	hypothetical protein	94.0056	74.656	-0.332489	-0.485217	0.4882	0.685132	no
MEALZ_RS00620	hypothetical protein	61.346	532.821	3.11861	8.6717	5e-05	0.000618375	yes
MEALZ_RS00625	photosynthetic protein synthase I	411.401	33.6705	-3.61099	-10.4309	5e-05	0.000618375	yes
MEALZ_RS00630	Selenium-binding family protein	2081.95	132.987	-3.96857	-10.7552	5e-05	0.000618375	yes
MEALZ_RS00635	membrane protein	1419.48	107.644	-3.72103	-9.92187	5e-05	0.000618375	yes
MEALZ_RS00640	TetR family transcriptional regulator	1836.21	99.1548	-4.2109	-12.0039	5e-05	0.000618375	yes
MEALZ_RS00645	hypothetical protein	89.8622	53.3271	-0.752847	-1.49223	0.03705	0.123331	no
MEALZ_RS00650	YggS family pyridoxal phosphate enzyme	25.0157	26.7167	0.0949081	0.223159	0.755	0.869983	no
MEALZ_RS00655	twitching motility protein PilT	555.144	507.658	-0.129006	-0.378621	0.58925	0.761962	no
MEALZ_RS00660	twitching motility protein PilT	353.3	411.507	0.220026	0.661786	0.3468	0.557559	no
MEALZ_RS00665	molecular chaperone DjlA	20.7743	15.9279	-0.383239	-0.876059	0.2105	0.40746	no
MEALZ_RS00670	phosphoribosylaminoimidazolesuccinocarboxamide synthase	106.881	105.985	-0.0121532	-0.0386701	0.9557	0.976293	no
MEALZ_RS00675	hypothetical protein	53.3355	83.9221	0.653954	1.84004	0.00865	0.0411555	yes
MEALZ_RS00680	phosphopantothenoylcysteine decarboxylase	119.426	88.9695	-0.424734	-1.08857	0.1244	0.286746	no
MEALZ_RS00685	deoxyuridine 5'-triphosphate nucleotidohydrolase	220.671	218.688	-0.0130212	-0.024992	0.97185	0.984207	no
MEALZ_RS00690	phosphoglucomutase	222.928	200.867	-0.150342	-0.443437	0.5256	0.717188	no
MEALZ_RS00695	acetylglutamate kinase	255.89	222.459	-0.201983	-0.550693	0.4278	0.633403	no
MEALZ_RS00700	DUF4124 domain-containing protein	66.2803	80.4942	0.280304	0.447459	0.5228	0.714551	no
MEALZ_RS00705	YggT family protein	89.5701	76.9571	-0.218963	-0.347467	0.6229	0.787824	no
MEALZ_RS00710	pyrroline-5-carboxylate reductase	134.057	144.273	0.105963	0.292154	0.6823	0.825444	no
MEALZ_RS00715	deoxyribodipyrimidine photo-lyase	86.9067	51.7299	-0.748469	-1.86635	0.0079	0.0382575	yes
MEALZ_RS00720	short-chain dehydrogenase	70.8553	46.7252	-0.600676	-1.10842	0.1185	0.278028	no
MEALZ_RS00725	disulfide bond formation protein B	121.659	70.2681	-0.791902	-2.23408	0.0015	0.0103647	yes
MEALZ_RS00730	methyltransferase	184.95	169.724	-0.12394	-0.402588	0.55995	0.743055	no
MEALZ_RS00735	primosomal protein N'	80.2253	76.5418	-0.0678101	-0.218705	0.7552	0.870046	no
MEALZ_RS00740	arginine--tRNA ligase	139.351	149.433	0.100777	0.319197	0.65125	0.806184	no
MEALZ_RS00745	sporulation domain-containing protein	127.414	111.354	-0.194376	-0.563896	0.42075	0.626533	no
MEALZ_RS00755	chromosome segregation protein SMC	6.64369	11.5504	0.797886	1.47239	0.0416	0.134178	no
MEALZ_RS00765	anthranilate phosphoribosyltransferase	85.5499	91.5569	0.0979024	0.250069	0.7226	0.848829	no
MEALZ_RS00770	glutamine amidotransferase	103.602	121.931	0.235015	0.37759	0.5888	0.761628	no
MEALZ_RS00775	anthranilate synthase component I	95.7229	117.036	0.29002	0.800372	0.25315	0.456442	no
MEALZ_RS00780	5-carboxymethyl-2-hydroxymuconate isomerase	47.3392	38.9962	-0.279704	-0.773931	0.27025	0.474875	no
MEALZ_RS00785	two-component sensor histidine kinase	41.5363	45.7412	0.13912	0.275127	0.6884	0.828673	no
MEALZ_RS00790	DNA-binding response regulator	205.987	151.24	-0.445718	-1.10992	0.10975	0.26329	no
MEALZ_RS00795	YggW family oxidoreductase	160.148	128.012	-0.323127	-1.04737	0.13665	0.304468	no
MEALZ_RS00800	orotate phosphoribosyltransferase	54.5034	56.2458	0.0453992	0.121691	0.8637	0.929683	no
MEALZ_RS00805	hypothetical protein	269.805	256.631	-0.0722233	-0.213647	0.7613	0.873703	no
MEALZ_RS00810	tRNA (guanine(46)-N(7))-methyltransferase	38.5079	44.0623	0.19439	0.487314	0.48745	0.68432	no
MEALZ_RS00815	hypothetical protein	16.8205	12.2724	-0.454806	-0.30142	0.66185	0.813992	no
MEALZ_RS00820	thiamine biosynthesis protein ThiS	121.281	212.659	0.81019	2.61323	0.0002	0.00204222	yes
MEALZ_RS00825	phospho-2-dehydro-3-deoxyheptonate aldolase	106.362	149.097	0.487266	1.57534	0.0256	0.0941056	no
MEALZ_RS00830	ABC transporter ATP-binding protein	25.874	17.9658	-0.52625	-1.49483	0.03615	0.121282	no
MEALZ_RS00835	DUF389 domain-containing protein	11.4256	9.83587	-0.216149	-0.545185	0.4319	0.637419	no
MEALZ_RS00840	hypothetical protein	80.3861	50.6799	-0.665533	-1.43368	0.04305	0.137042	no
MEALZ_RS00845	hypothetical protein	188.859	153.129	-0.302565	-0.718353	0.3007	0.510511	no
MEALZ_RS00850	Fe-S protein	235.798	232.133	-0.0226054	-0.0326469	0.9625	0.980139	no
MEALZ_RS00855	hypothetical protein	49.404	31.914	-0.63044	-1.32378	0.0628	0.177663	no
MEALZ_RS00860	IS110 family transposase	41.944	46.9108	0.161453	0.463462	0.5103	0.703259	no
MEALZ_RS00865	hypothetical protein	887.148	2065.76	1.21943	3.58985	5e-05	0.000618375	yes
MEALZ_RS00870	metal-binding protein	952.463	879.1	-0.115636	-0.28769	0.67975	0.824715	no
MEALZ_RS00875	hypothetical protein	500.359	464.779	-0.106417	-0.328136	0.6375	0.796508	no
MEALZ_RS00880	hypothetical protein	151.698	194.899	0.36153	1.14764	0.10035	0.247141	no
MEALZ_RS00885	copper-translocating P-type ATPase	129.286	176.109	0.445903	1.36451	0.05405	0.159756	no
MEALZ_RS00890	hypothetical protein	66.3896	93.2885	0.490743	1.48427	0.0331	0.113797	no
MEALZ_RS00895	1-acyl-sn-glycerol-3-phosphate acyltransferase	48.5911	32.8892	-0.563079	-1.51348	0.0333	0.114222	no
MEALZ_RS00900	penicillin-insensitive murein endopeptidase	74.5168	69.4486	-0.101619	-0.304939	0.65835	0.811609	no
MEALZ_RS00905	thiopurine S-methyltransferase	54.8639	49.4892	-0.148743	-0.271934	0.69185	0.83079	no
MEALZ_RS00910	hypothetical protein	77.1115	15.9628	-2.27223	-4.88135	5e-05	0.000618375	yes
MEALZ_RS00915	aquaporin Z	13.0663	6.56794	-0.992341	-1.81043	0.01425	0.0605207	no
MEALZ_RS00920	hypothetical protein	72.7598	49.3499	-0.560093	-1.35036	0.05835	0.168955	no
MEALZ_RS00925	hypothetical protein	12.7594	4.86674	-1.39054	-1.02939	0.30965	0.519869	no
MEALZ_RS00930	hypothetical protein	45.8995	32.8225	-0.483793	-0.922571	0.1921	0.38449	no
MEALZ_RS00935	cellulose synthase	11.9241	7.98094	-0.579253	-1.47889	0.03745	0.124179	no
MEALZ_RS00940	hypothetical protein	38.8692	37.0206	-0.0702993	-0.203372	0.77205	0.880206	no
MEALZ_RS00945	hypothetical protein	106.312	84.72	-0.327527	-0.55222	0.4369	0.641313	no
MEALZ_RS00950	tRNA-Thr	0	0	0	0	1	1	no
MEALZ_RS00955	hypothetical protein	245.781	218.526	-0.169567	-0.316263	0.6436	0.800697	no
MEALZ_RS00960	hypothetical protein	93.6725	129.271	0.464695	0.916119	0.1939	0.386216	no
MEALZ_RS00965	hypothetical protein	212.561	296.835	0.481783	0.454696	0.5155	0.707719	no
MEALZ_RS00970	translation repressor RelE	275.183	321.023	0.222285	0.278997	0.6913	0.83038	no
MEALZ_RS00975	hypothetical protein	16.2899	19.8421	0.284594	0.649994	0.35515	0.564151	no
MEALZ_RS00980	hypothetical protein	11.6229	10.1252	-0.199024	-0.238237	0.73845	0.860205	no
MEALZ_RS00985	hypothetical protein	1.94355	0.603702	-1.68679	-1.64742	0.0416	0.134178	no
MEALZ_RS00990	hypothetical protein	1567.56	495.759	-1.66081	-4.92444	5e-05	0.000618375	yes
MEALZ_RS00995	tRNA-Thr	0	0	0	0	1	1	no
MEALZ_RS01005	integrase	0	0	0	0	1	1	no
MEALZ_RS01010	ATP-binding protein	0	0	0	0	1	1	no
MEALZ_RS01015	transposase	13.0374	20.2968	0.638589	0.836067	0.23475	0.435178	no
MEALZ_RS01020	plasmid stabilization protein	32.805	22.773	-0.526593	-0.877817	0.2082	0.405136	no
MEALZ_RS01025	antitoxin	55.797	44.3891	-0.329984	-0.544642	0.44495	0.647875	no
MEALZ_RS01030	recombinase	16.0936	19.0291	0.241727	0.433972	0.53805	0.726173	no
MEALZ_RS01035	helicase IV	10.4552	18.594	0.830613	2.39249	0.00085	0.00663722	yes
MEALZ_RS01040	hypothetical protein	58.1979	37.5159	-0.633465	-1.03863	0.14795	0.321608	no
MEALZ_RS01045	hypothetical protein	152.125	74.4936	-1.03007	-2.80592	0.00015	0.00160578	yes
MEALZ_RS01050	hypothetical protein	27.1249	56.099	1.04835	1.81294	0.0157	0.0651957	no
MEALZ_RS01055	alpha/beta hydrolase	7.7846	5.34607	-0.542144	-0.918575	0.1957	0.388635	no
MEALZ_RS01060	hypothetical protein	2.64855	2.78371	0.0718027	0.0824073	0.9289	0.963968	no
MEALZ_RS01065	sodium-translocating pyrophosphatase	135.862	91.2796	-0.573783	-1.82658	0.00975	0.045009	yes
MEALZ_RS01070	formate dehydrogenase subunit delta	41.0167	43.1673	0.0737275	0.0988534	0.88435	0.940813	no
MEALZ_RS01075	sufurtransferase FdhD	2.52437	2.37661	-0.0870204	-0.0871262	0.9005	0.948776	no
MEALZ_RS01080	formate dehydrogenase subunit alpha	2.5298	1.15592	-1.12998	-1.46216	0.049	0.149873	no
MEALZ_RS01085	hypothetical protein	0	2.13887	inf	0	1	1	no
MEALZ_RS01090	hypothetical protein	1.4273	1.92008	0.427877	0.302814	0.6519	0.806571	no
MEALZ_RS01095	hypothetical protein	2.52695	3.34882	0.406258	0	1	1	no
MEALZ_RS01100	saccharopine dehydrogenase	48.2413	35.7388	-0.432778	-1.29095	0.0674	0.186698	no
MEALZ_RS01105	hypothetical protein	47.5277	29.9163	-0.667836	-1.7935	0.0113	0.0502797	no
MEALZ_RS01110	transporter	29.185	27.2559	-0.098658	-0.290471	0.6679	0.817623	no
MEALZ_RS01115	secretion protein HlyD	35.6063	29.3689	-0.277844	-0.799843	0.2524	0.45564	no
MEALZ_RS01120	hypothetical protein	40.499	38.7583	-0.0633803	-0.199323	0.77685	0.882059	no
MEALZ_RS01125	type II secretion system protein E	37.018	28.8698	-0.358667	-1.09228	0.11685	0.275292	no
MEALZ_RS01130	hypothetical protein	53.4853	31.0712	-0.783562	-2.42136	0.0006	0.00505515	yes
MEALZ_RS01135	inorganic pyrophosphatase	464.16	389.095	-0.254499	-0.805302	0.2529	0.456198	no
MEALZ_RS01140	TVP38/TMEM64 family protein	9.01204	4.11068	-1.13248	-1.69252	0.0204	0.0795427	no
MEALZ_RS01145	CDP-diacylglycerol--serine O-phosphatidyltransferase	9.57821	4.59189	-1.06067	-1.53441	0.0358	0.120548	no
MEALZ_RS01150	hypothetical protein	25.9355	16.3295	-0.667446	-1.44685	0.04275	0.13667	no
MEALZ_RS01155	hypothetical protein	3.30379	0	#NAME?	0	1	1	no
MEALZ_RS01160	hypothetical protein	3.32425	2.57034	-0.371067	-0.599351	0.39245	0.601026	no
MEALZ_RS01165	hypothetical protein	0.77552	0	#NAME?	0	1	1	no
MEALZ_RS01170	hypothetical protein	201.505	87.8673	-1.19742	-3.332	5e-05	0.000618375	yes
MEALZ_RS01175	zinc carboxypeptidase	50.4492	15.6232	-1.69114	-3.46866	5e-05	0.000618375	yes
MEALZ_RS01180	alpha/beta hydrolase	58.4921	23.8413	-1.29478	-2.66445	0.0004	0.00363131	yes
MEALZ_RS01185	aspartate kinase	545.317	261.191	-1.06199	-2.36657	0.0011	0.00813728	yes
MEALZ_RS01190	hypothetical protein	83.7798	116.075	0.470381	1.21762	0.0881	0.22514	no
MEALZ_RS01195	hypothetical protein	104.073	117.958	0.180671	0.518896	0.45695	0.659075	no
MEALZ_RS01200	paraslipin	72.1857	99.4745	0.462613	0.814043	0.248	0.450214	no
MEALZ_RS01205	paraslipin	160.4	200.251	0.320137	0.838282	0.23295	0.432891	no
MEALZ_RS01215	hypothetical protein	123.245	106.011	-0.217315	-0.700112	0.32	0.530683	no
MEALZ_RS01220	LysR family transcriptional regulator	35.9237	37.7266	0.0706467	0.191698	0.78375	0.885882	no
MEALZ_RS01225	hypothetical protein	162.258	191.995	0.242777	0.693722	0.3145	0.524861	no
MEALZ_RS01230	esterase	59.52	66.4943	0.159857	0.210727	0.76245	0.874828	no
MEALZ_RS01235	sulfate ABC transporter ATP-binding protein	13.9246	40.65	1.54561	3.81215	5e-05	0.000618375	yes
MEALZ_RS01240	sulfate ABC transporter permease subunit CysW	18.3156	37.0133	1.01497	2.47027	0.0014	0.00980985	yes
MEALZ_RS01245	sulfate ABC transporter permease subunit CysT	12.3856	30.4049	1.29564	2.9432	5e-05	0.000618375	yes
MEALZ_RS01250	sulfate transporter subunit	26.4658	56.7383	1.10019	3.00578	0.0001	0.00113134	yes
MEALZ_RS01255	alginate export family protein	0	0	0	0	1	1	no
MEALZ_RS01260	isovaleryl-CoA dehydrogenase	13.8418	25.1972	0.864229	2.1345	0.0039	0.0220612	yes
MEALZ_RS01265	phenylalanine racemase	0.900564	0.868763	-0.0518667	0	1	1	no
MEALZ_RS01270	hypothetical protein	7.23709	6.63221	-0.12592	-0.204141	0.7687	0.878291	no
MEALZ_RS01275	phosphopantetheine-binding protein	186.683	119.707	-0.641085	-1.22891	0.07835	0.20736	no
MEALZ_RS01280	FAD-dependent oxidoreductase	50.8439	52.8446	0.0556815	0.170913	0.80485	0.89949	no
MEALZ_RS01285	beta-ketoacyl-[acyl-carrier-protein] synthase II	32.2453	37.4452	0.215692	0.50598	0.4726	0.671202	no
MEALZ_RS01290	3-hydroxyacyl-ACP dehydratase	69.2486	70.9876	0.035783	0.0584172	0.9349	0.967003	no
MEALZ_RS01295	beta-ketoacyl-ACP reductase	92.2876	84.8331	-0.12151	-0.345582	0.61925	0.78521	no
MEALZ_RS01300	beta-ketoacyl-ACP synthase II	7.18048	9.10547	0.342653	0.382479	0.5868	0.760275	no
MEALZ_RS01305	hypothetical protein	10.5027	14.4835	0.463653	1.01134	0.14835	0.32236	no
MEALZ_RS01310	hypothetical protein	6.22523	11.4979	0.885169	1.86499	0.00965	0.0446509	yes
MEALZ_RS01315	diguanylate cyclase	17.5491	21.3134	0.280369	0.716968	0.3134	0.52359	no
MEALZ_RS01320	hypothetical protein	15.258	7.6972	-0.987162	-0.714794	0.3348	0.545906	no
MEALZ_RS01325	RNA-splicing ligase RtcB	36.2215	16.5801	-1.12739	-3.03616	5e-05	0.000618375	yes
MEALZ_RS01330	archease	28.53	9.99138	-1.51373	-2.59055	0.001	0.00753279	yes
MEALZ_RS01335	pyridine nucleotide-disulfide oxidoreductase	48.9514	46.6164	-0.0705135	-0.213194	0.75785	0.871643	no
MEALZ_RS01340	hypothetical protein	118.016	102.301	-0.206161	-0.322692	0.6506	0.805964	no
MEALZ_RS01345	cytochrome bd oxidase subunit I	84.4463	67.571	-0.32163	-1.04097	0.13315	0.299688	no
MEALZ_RS01350	cytochrome d ubiquinol oxidase subunit II	65.7985	45.7479	-0.524349	-1.59472	0.0227	0.0859034	no
MEALZ_RS01360	phosphohydrolase	46.5857	38.7055	-0.267348	-0.868115	0.217	0.415531	no
MEALZ_RS01365	hypothetical protein	108.96	79.8102	-0.449153	-1.45786	0.03855	0.126945	no
MEALZ_RS01370	MBL fold metallo-hydrolase	56.2524	58.6123	0.0592883	0.165517	0.8126	0.903082	no
MEALZ_RS01375	hypothetical protein	79.0801	107.635	0.444756	1.16814	0.1006	0.247502	no
MEALZ_RS01380	class II fumarate hydratase	75.0064	66.5573	-0.172416	-0.553132	0.42535	0.630557	no
MEALZ_RS01385	bacterioferritin	192.8	142.014	-0.441067	-1.31305	0.0614	0.174695	no
MEALZ_RS01390	endonuclease	4.63523	8.35763	0.850454	1.47848	0.0455	0.142338	no
MEALZ_RS01395	membrane protein	65.1283	36.3484	-0.841395	-2.6463	0.0003	0.00287418	yes
MEALZ_RS01400	hypothetical protein	144.963	148.248	0.0323191	0.0988551	0.88525	0.941351	no
MEALZ_RS01405	2-oxoglutarate synthase	55.052	47.1511	-0.223502	-0.255914	0.7158	0.845311	no
MEALZ_RS01410	2-oxoglutarate synthase	168.201	101.424	-0.729792	-2.12516	0.0025	0.0155156	yes
MEALZ_RS01415	hypothetical protein	4.83061	8.58758	0.830045	0.550946	0.5025	0.697417	no
MEALZ_RS01420	transcriptional regulator	70.3329	43.8165	-0.682723	-1.18134	0.0941	0.236477	no
MEALZ_RS01425	hypothetical protein	92.1208	77.4279	-0.250674	-0.412331	0.567	0.748007	no
MEALZ_RS01430	toxin	101.566	84.5073	-0.265271	-0.401129	0.5734	0.752544	no
MEALZ_RS01435	prevent-host-death family protein	370.929	272.624	-0.444228	-1.0604	0.1307	0.296238	no
MEALZ_RS01440	DUF4917 domain-containing protein	114.389	84.5944	-0.435321	-1.3862	0.0479	0.1473	no
MEALZ_RS01450	hypothetical protein	117.38	93.0619	-0.334926	-0.631569	0.376	0.585134	no
MEALZ_RS01455	hypothetical protein	170.679	161.981	-0.0754592	-0.147753	0.83465	0.915436	no
MEALZ_RS01460	transcriptional regulator	296.266	258.136	-0.19876	-0.477609	0.49495	0.691183	no
MEALZ_RS01465	hypothetical protein	332.998	332.236	-0.00330499	-0.0104813	0.989	0.993073	no
MEALZ_RS01470	ribonucleotide reductase subunit alpha	46.2996	112.374	1.27924	3.62028	5e-05	0.000618375	yes
MEALZ_RS01475	hypothetical protein	39.467	57.6804	0.547435	0.919996	0.19765	0.391791	no
MEALZ_RS01485	helicase SNF2	36.8013	43.8688	0.253438	0.820327	0.2452	0.446964	no
MEALZ_RS01490	hypothetical protein	29.0263	25.0279	-0.213819	-0.509665	0.4632	0.664168	no
MEALZ_RS01495	hypothetical protein	697.293	750.435	0.105961	0.341188	0.6293	0.791791	no
MEALZ_RS01500	Fis family transcriptional regulator	105.119	109.218	0.0552001	0.179099	0.7998	0.895941	no
MEALZ_RS01505	hypothetical protein	684.382	1029.65	0.589275	1.8812	0.00685	0.0345304	yes
MEALZ_RS01510	transcriptional regulator	56.203	42.2633	-0.41124	-1.04365	0.14065	0.309798	no
MEALZ_RS01515	hypothetical protein	460.52	500.394	0.119803	0.387886	0.5815	0.757099	no
MEALZ_RS01520	aconitate hydratase	288.477	173.056	-0.737221	-2.13701	0.00325	0.0191553	yes
MEALZ_RS01525	copper-translocating P-type ATPase	322.708	270.129	-0.256582	-0.74573	0.2876	0.495452	no
MEALZ_RS01530	prevent-host-death family protein	137.739	105.117	-0.389949	-0.748131	0.28805	0.496084	no
MEALZ_RS01535	toxin YoeB	70.23	53.7597	-0.385562	-0.545063	0.4403	0.643772	no
MEALZ_RS01540	protein CreA	87.7372	71.7767	-0.289673	-0.760402	0.2803	0.486665	no
MEALZ_RS01545	Fis family transcriptional regulator	77.3702	67.1372	-0.204665	-0.662195	0.3413	0.552059	no
MEALZ_RS01550	carbonic anhydrase	131.476	99.2751	-0.4053	-1.24122	0.07655	0.204093	no
MEALZ_RS01555	N-acetyltransferase	37.9768	46.6505	0.296775	0.836068	0.2304	0.430294	no
MEALZ_RS01560	hypothetical protein	191.412	141.606	-0.434802	-1.09238	0.12345	0.285493	no
MEALZ_RS01570	transglutaminase	7.1369	23.9505	1.74668	4.49436	5e-05	0.000618375	yes
MEALZ_RS01575	hypothetical protein	11.6072	57.8132	2.31638	3.50385	5e-05	0.000618375	yes
MEALZ_RS01580	ATPase AAA	29.6491	91.0284	1.61833	3.74353	5e-05	0.000618375	yes
MEALZ_RS01585	conjugal transfer protein TraR	219.068	160.422	-0.4495	-1.25276	0.08085	0.212009	no
MEALZ_RS01590	hypothetical protein	37.0467	34.3334	-0.109733	-0.139466	0.8347	0.915436	no
MEALZ_RS01595	tRNA uridine-5-carboxymethylaminomethyl(34) synthesis enzyme MnmG	206.062	163.123	-0.337114	-0.970431	0.16085	0.341085	no
MEALZ_RS01600	16S rRNA methyltransferase G	94.0828	77.5354	-0.279076	-0.275993	0.6831	0.82551	no
MEALZ_RS01605	chromosome partitioning protein ParA	81.3041	64.3523	-0.337337	-0.995906	0.15825	0.336621	no
MEALZ_RS01610	chromosome partitioning protein ParB	135.468	133.203	-0.0243306	-0.0784672	0.9133	0.956703	no
MEALZ_RS01615	ATP synthase I	396.639	374.293	-0.0836593	-0.263909	0.70905	0.84113	no
MEALZ_RS01620	F0F1 ATP synthase subunit A	400.136	644.547	0.687793	2.12247	0.00245	0.0152767	yes
MEALZ_RS01625	F0F1 ATP synthase subunit C	1399.11	2815.08	1.00867	3.15647	0.0001	0.00113134	yes
MEALZ_RS01630	F0F1 ATP synthase subunit B	999.395	2272.34	1.18505	3.46423	5e-05	0.000618375	yes
MEALZ_RS01635	ATP synthase subunit delta	755.928	1483.93	0.973102	2.93216	0.00015	0.00160578	yes
MEALZ_RS01640	ATP synthase subunit alpha	580.602	994.319	0.776158	2.09488	0.0036	0.0206974	yes
MEALZ_RS01645	F0F1 ATP synthase subunit gamma	382.692	744.673	0.960425	2.91984	5e-05	0.000618375	yes
MEALZ_RS01650	ATP synthase subunit beta	665.497	1026.63	0.62541	1.69092	0.0179	0.0719796	no
MEALZ_RS01655	F0F1 ATP synthase subunit epsilon	2025.52	2635.5	0.379786	1.09613	0.1195	0.279496	no
MEALZ_RS01660	UDP-N-acetylglucosamine diphosphorylase/glucosamine-1-phosphate N-acetyltransferase	184.69	274.817	0.573362	1.78386	0.01155	0.0511635	no
MEALZ_RS01665	glutamine--fructose-6-phosphate aminotransferase	123.86	184.205	0.5726	1.79228	0.0112	0.0499464	yes
MEALZ_RS01670	transcriptional regulator	202.035	76.3877	-1.40319	-4.33766	5e-05	0.000618375	yes
MEALZ_RS01675	hypothetical protein	10.2409	26.8738	1.39186	0.820852	0.18085	0.368894	no
MEALZ_RS01680	MerR family transcriptional regulator	74.1549	42.8614	-0.790862	-1.06792	0.14085	0.31012	no
MEALZ_RS01685	hypothetical protein	12.2492	14.7837	0.27133	0.622944	0.36825	0.577974	no
MEALZ_RS01690	type I restriction enzyme specificity protein HsdS	20.6938	23.3454	0.173938	0.343511	0.6285	0.791534	no
MEALZ_RS01695	hypothetical protein	14.9382	14.1911	-0.0740234	-0.148998	0.8294	0.912921	no
MEALZ_RS01700	hypothetical protein	16.6326	16.0694	-0.049696	-0.118487	0.8652	0.930885	no
MEALZ_RS01705	hypothetical protein	529.235	31.6139	-4.06528	-11.1411	5e-05	0.000618375	yes
MEALZ_RS01710	hypothetical protein	420.084	8.32422	-5.65722	-9.60459	5e-05	0.000618375	yes
MEALZ_RS01715	pyridine nucleotide-disulfide oxidoreductase	835.911	27.3491	-4.93379	-12.8417	5e-05	0.000618375	yes
MEALZ_RS01720	hypothetical protein	2371.69	71.6989	-5.04782	-8.64808	5e-05	0.000618375	yes
MEALZ_RS01725	membrane protein	2326.55	52.0293	-5.48272	-12.778	5e-05	0.000618375	yes
MEALZ_RS01730	sulfurtransferase	3599.17	164.972	-4.44737	-12.3481	5e-05	0.000618375	yes
MEALZ_RS01735	TetR family transcriptional regulator	3380.01	214.5	-3.97798	-11.4028	5e-05	0.000618375	yes
MEALZ_RS01740	RND transporter	8.42694	10.032	0.251526	0.575437	0.40895	0.616651	no
MEALZ_RS01745	cytochrome c	8.84012	12.1824	0.462655	0.710199	0.3188	0.529428	no
MEALZ_RS01750	ABC transporter	7.46195	13.504	0.85576	1.57703	0.0292	0.104073	no
MEALZ_RS01755	ABC transporter permease	19.8818	18.0367	-0.140516	-0.230864	0.74395	0.863161	no
MEALZ_RS01760	hemolysin secretion protein D	46.0307	39.8061	-0.209607	-0.510115	0.46495	0.66524	no
MEALZ_RS01765	TetR family transcriptional regulator	28.3107	15.3951	-0.878876	-0.968834	0.1727	0.357582	no
MEALZ_RS01770	copper homeostasis protein	701.436	567.481	-0.305741	-0.936988	0.1832	0.37229	no
MEALZ_RS01775	protein-L-isoaspartate O-methyltransferase	473.9	231.642	-1.03269	-3.14946	5e-05	0.000618375	yes
MEALZ_RS01780	nicotinamidase	270.425	201.589	-0.423809	-0.577199	0.39575	0.604298	no
MEALZ_RS01785	nicotinate phosphoribosyltransferase	360.69	186.55	-0.951194	-2.32334	0.00095	0.00725681	yes
MEALZ_RS01790	hypothetical protein	1094.71	269.011	-2.02482	-5.93453	5e-05	0.000618375	yes
MEALZ_RS01795	hypothetical protein	63.7178	1147.26	4.17035	11.3605	5e-05	0.000618375	yes
MEALZ_RS01800	ATP-dependent DNA helicase	80.0339	32.6876	-1.29187	-3.97198	5e-05	0.000618375	yes
MEALZ_RS01810	hypothetical protein	25.9531	38.4444	0.566866	1.23746	0.08085	0.212009	no
MEALZ_RS01815	RNA helicase	21.8872	60.5558	1.46818	4.20399	5e-05	0.000618375	yes
MEALZ_RS01825	guanylate kinase	144.83	116.657	-0.312082	-0.961792	0.16725	0.350427	no
MEALZ_RS01830	hypothetical protein	18.9618	14.9721	-0.340818	-0.137428	0.8314	0.914082	no
MEALZ_RS01835	aminoglycoside phosphotransferase	53.2966	38.7434	-0.460094	-1.28401	0.07055	0.19239	no
MEALZ_RS01840	hypothetical protein	47.8297	44.3178	-0.11002	-0.134227	0.82705	0.91193	no
MEALZ_RS01845	sulfoxide reductase heme-binding subunit YedZ	258.612	198.411	-0.382293	-0.690634	0.32925	0.5401	no
MEALZ_RS01850	NADH dehydrogenase	30.3294	43.6586	0.52555	1.50053	0.03715	0.123561	no
MEALZ_RS01855	deoxyribodipyrimidine photo-lyase	592.384	246.697	-1.26379	-3.5173	5e-05	0.000618375	yes
MEALZ_RS01860	hypothetical protein	530.633	256.647	-1.04793	-3.21194	5e-05	0.000618375	yes
MEALZ_RS01865	hypothetical protein	587.758	364.413	-0.689646	-1.46676	0.036	0.12088	no
MEALZ_RS01870	hypothetical protein	490.882	304.796	-0.687531	-1.38346	0.0519	0.155674	no
MEALZ_RS01875	hypothetical protein	870.507	523.327	-0.734144	-2.06566	0.00345	0.0200765	yes
MEALZ_RS01880	EamA family transporter	425.008	196.267	-1.11467	-3.38972	5e-05	0.000618375	yes
MEALZ_RS01885	hypothetical protein	666.235	347.214	-0.940206	-2.99448	5e-05	0.000618375	yes
MEALZ_RS01890	competence protein ComEA	6970.08	16215.4	1.21811	3.05002	5e-05	0.000618375	yes
MEALZ_RS01895	UDP-glucose 6-dehydrogenase	96.0128	120.066	0.322526	1.04438	0.1355	0.302412	no
MEALZ_RS01905	DNA polymerase I	101.572	92.3433	-0.137418	-0.434497	0.5374	0.726034	no
MEALZ_RS01910	histidine kinase	64.1208	58.4917	-0.132561	-0.388687	0.5808	0.756669	no
MEALZ_RS01915	MBL fold metallo-hydrolase	64.8796	53.711	-0.272548	-0.801129	0.2461	0.44799	no
MEALZ_RS01920	YihA family ribosome biogenesis GTP-binding protein	19.3963	25.1932	0.377253	0.828251	0.24335	0.44461	no
MEALZ_RS01925	cytochrome c	302.312	344.051	0.186581	0.599844	0.397	0.605355	no
MEALZ_RS01930	hypothetical protein	4.27873	2.65299	-0.689564	-0.385734	0.57885	0.755795	no
MEALZ_RS01935	thiol:disulfide interchange protein DsbA	219.806	296.532	0.431957	1.40233	0.0428	0.136683	no
MEALZ_RS01940	GGDEF domain-containing protein	181.489	213.07	0.231447	0.726361	0.2989	0.508321	no
MEALZ_RS01945	hypothetical protein	205.13	157.109	-0.384774	-1.20002	0.08555	0.220558	no
MEALZ_RS01950	2'-5' RNA ligase	179.966	131.592	-0.451651	-1.3772	0.05165	0.155314	no
MEALZ_RS01955	exodeoxyribonuclease VII large subunit	9.2407	22.7016	1.29672	3.18766	5e-05	0.000618375	yes
MEALZ_RS01960	flagellar brake protein	26.4099	36.8241	0.479571	1.22614	0.0864	0.222461	no
MEALZ_RS01965	QacE family quaternary ammonium compound efflux SMR transporter	218.225	128.177	-0.767675	-2.05512	0.0044	0.0242467	yes
MEALZ_RS01970	sulfurtransferase TusB	243.862	152.257	-0.679555	-1.416	0.0466	0.144756	no
MEALZ_RS01975	sulfurtransferase TusE	192.275	102.098	-0.913222	-1.84936	0.01105	0.0493696	yes
MEALZ_RS01980	heat-shock protein Hsp15	113.354	186.411	0.717655	2.00775	0.00605	0.0313305	yes
MEALZ_RS01985	sulfurtransferase	264.78	359.79	0.44236	1.34187	0.0528	0.157504	no
MEALZ_RS01990	hypothetical protein	105.597	51.0103	-1.04971	-2.53247	0.0007	0.00569292	yes
MEALZ_RS01995	hypothetical protein	133.701	74.1345	-0.850794	-2.67629	0.0001	0.00113134	yes
MEALZ_RS02000	4-hydroxy-3-methylbut-2-enyl diphosphate reductase	258.642	284.227	0.136088	0.434221	0.5396	0.727525	no
MEALZ_RS02005	ribonuclease	73.3721	72.3177	-0.020883	-0.0546635	0.93715	0.968188	no
MEALZ_RS02010	hypothetical protein	106.071	79.6251	-0.413733	-1.32722	0.0612	0.174292	no
MEALZ_RS02015	U32 family peptidase	77.919	93.1416	0.25745	0.831827	0.23755	0.437897	no
MEALZ_RS02020	D-tyrosyl-tRNA(Tyr) deacylase	14.3602	12.1366	-0.242712	-0.399331	0.56425	0.74634	no
MEALZ_RS02025	nuclease	44.7521	33.4854	-0.418423	-1.11437	0.1166	0.274974	no
MEALZ_RS02030	hypothetical protein	34.7204	19.8455	-0.806974	-0.653188	0.3666	0.576589	no
MEALZ_RS02035	hypothetical protein	35.3051	25.8629	-0.448997	-0.733109	0.30915	0.519322	no
MEALZ_RS02040	DUF2063 domain-containing protein	70.7587	70.7472	-0.000234505	-0.000337098	0.9967	0.997	no
MEALZ_RS02045	hypothetical protein	221.105	245.708	0.15221	0.426487	0.5339	0.724114	no
MEALZ_RS02050	hypothetical protein	941.097	839.737	-0.164405	-0.521703	0.45975	0.661357	no
MEALZ_RS02055	hypothetical protein	8.73029	1.13623	-2.94177	-1.52257	0.25955	0.463822	no
MEALZ_RS02060	endonuclease III	90.7148	72.6166	-0.321039	-0.356527	0.6121	0.778947	no
MEALZ_RS02065	electron transport complex subunit RsxE	127.643	85.4388	-0.579151	-0.787846	0.2557	0.45903	no
MEALZ_RS02070	electron transporter RnfG	200.022	163.15	-0.293958	-0.507634	0.46275	0.663754	no
MEALZ_RS02075	electron transporter RnfG	143.519	96.07	-0.579081	-1.0872	0.11655	0.274965	no
MEALZ_RS02080	electron transport complex protein RnfC	145.048	122.256	-0.246631	-0.673994	0.3351	0.546172	no
MEALZ_RS02085	electron transport complex subunit RsxB	193.534	141.416	-0.452641	-0.71907	0.3129	0.523193	no
MEALZ_RS02090	electron transport complex subunit A	235.443	131.117	-0.844519	-2.65407	0.00035	0.00326166	yes
MEALZ_RS02095	carbonic anhydrase	40.2078	43.5415	0.114914	0.369261	0.60165	0.770574	no
MEALZ_RS02100	hypothetical protein	5.51549	7.5021	0.443804	0.201042	0.54845	0.734304	no
MEALZ_RS02105	GDP-mannose 4,6-dehydratase	110.51	87.9726	-0.329055	-1.05457	0.13365	0.300191	no
MEALZ_RS02110	GDP-fucose synthetase	88.949	82.8443	-0.102576	-0.322675	0.6456	0.802056	no
MEALZ_RS02115	preprotein translocase subunit SecA	183.721	240.911	0.390982	1.13939	0.10465	0.255102	no
MEALZ_RS02120	maltodextrin phosphorylase	511.279	448.583	-0.188736	-0.497332	0.47995	0.678415	no
MEALZ_RS02125	RNA methyltransferase	154.192	101.465	-0.603752	-1.72485	0.01495	0.0628458	no
MEALZ_RS02130	DDE transposase	123.609	210.805	0.770122	2.44095	0.00085	0.00663722	yes
MEALZ_RS02135	glycerol-3-phosphate dehydrogenase	18.3523	75.9005	2.04814	5.55387	5e-05	0.000618375	yes
MEALZ_RS02140	preprotein translocase subunit SecB	59.2397	204.264	1.7858	4.93197	5e-05	0.000618375	yes
MEALZ_RS02145	sulfurtransferase	48.2858	161.413	1.74109	4.49484	5e-05	0.000618375	yes
MEALZ_RS02150	transcriptional regulator	47.3659	53.8656	0.185513	0.380768	0.5902	0.762778	no
MEALZ_RS02155	peptidase M23	169.256	142.994	-0.243249	-0.786206	0.2645	0.469137	no
MEALZ_RS02160	peptidase S41	602.188	585.067	-0.0416138	-0.118181	0.86405	0.929815	no
MEALZ_RS02165	hypothetical protein	40.6378	55.9337	0.460894	1.31925	0.06315	0.178105	no
MEALZ_RS02170	hypothetical protein	36.5763	34.6413	-0.0784135	-0.144801	0.83925	0.917051	no
MEALZ_RS02175	hypothetical protein	100.865	98.6544	-0.0319776	-0.10303	0.88505	0.941306	no
MEALZ_RS02185	diguanylate cyclase response regulator	62.4255	59.8378	-0.0610781	-0.18248	0.7975	0.894371	no
MEALZ_RS02190	glyceraldehyde-3-phosphate dehydrogenase	83.6758	62.6553	-0.417374	-1.30201	0.0609	0.173811	no
MEALZ_RS02195	hypothetical protein	555.327	405.064	-0.45519	-1.36077	0.04965	0.151241	no
MEALZ_RS02200	riboflavin biosynthesis protein RibD	5.16498	2.68521	-0.943725	-1.32729	0.06215	0.176283	no
MEALZ_RS02205	membrane protein	44.6478	31.4798	-0.504161	-0.993555	0.16135	0.341782	no
MEALZ_RS02210	multicopper oxidase	5.17472	2.16176	-1.25927	-1.75857	0.02105	0.0813339	no
MEALZ_RS02215	multicopper oxidase type 3	41.0135	27.0564	-0.600127	-1.83115	0.00925	0.0431005	yes
MEALZ_RS02225	3-hydroxyacyl-CoA dehydrogenase	21.7189	11.4493	-0.923694	-2.05041	0.0035	0.020318	yes
MEALZ_RS02230	acetyl-CoA acetyltransferase	16.2383	9.55032	-0.765777	-1.01267	0.15075	0.325975	no
MEALZ_RS02235	alpha/beta hydrolase	14.7411	4.96616	-1.56964	-2.514	0.00105	0.00783532	yes
MEALZ_RS02240	hypothetical protein	41.2784	24.8189	-0.733952	-1.62406	0.02265	0.0857957	no
MEALZ_RS02245	twitching motility protein PilT	105.294	179.997	0.773548	2.46535	0.0007	0.00569292	yes
MEALZ_RS02250	tRNA (5-methylaminomethyl-2-thiouridylate)-methyltransferase	70.5731	81.0956	0.200505	0.501696	0.4734	0.672019	no
MEALZ_RS02255	SirA family protein	91.3774	94.0181	0.0411012	0.0306714	0.96475	0.980758	no
MEALZ_RS02260	cation transporter	37.9185	38.7825	0.032506	0.0604611	0.93115	0.965329	no
MEALZ_RS02265	bifunctional ornithine acetyltransferase/N-acetylglutamate synthase	68.7341	54.7511	-0.328139	-1.02779	0.13905	0.307635	no
MEALZ_RS02270	DNA mismatch repair protein MutT	80.6723	73.9104	-0.126296	-0.392877	0.57525	0.7534	no
MEALZ_RS02275	hypothetical protein	24.7058	22.3198	-0.146527	-0.395128	0.5752	0.7534	no
MEALZ_RS02280	hypothetical protein	27.7175	24.7206	-0.165086	-0.306612	0.6602	0.813051	no
MEALZ_RS02285	CopG family transcriptional regulator	52.8873	59.8697	0.178903	0.342924	0.6266	0.790328	no
MEALZ_RS02290	plasmid stabilization protein ParE	29.8476	26.1913	-0.188526	-0.330387	0.64275	0.799889	no
MEALZ_RS02295	transcriptional regulator	65.5667	65.021	-0.0120575	-0.0255962	0.9804	0.988893	no
MEALZ_RS02300	hypothetical protein	148.073	83.8307	-0.820755	-1.89833	0.0078	0.0378653	yes
MEALZ_RS02305	hypothetical protein	1364.58	12532.7	3.19916	6.84957	5e-05	0.000618375	yes
MEALZ_RS02310	hypothetical protein	200.106	1984.01	3.30958	9.63241	5e-05	0.000618375	yes
MEALZ_RS02315	hypothetical protein	181.331	1164.64	2.68319	7.98115	5e-05	0.000618375	yes
MEALZ_RS02320	hypothetical protein	28.6408	133.085	2.2162	4.96777	5e-05	0.000618375	yes
MEALZ_RS02325	hypothetical protein	61.822	270.846	2.13128	4.34603	5e-05	0.000618375	yes
MEALZ_RS02330	general secretion pathway protein GspE	48.887	154.987	1.66463	5.23085	5e-05	0.000618375	yes
MEALZ_RS02335	hypothetical protein	23.82	93.2917	1.96957	5.6605	5e-05	0.000618375	yes
MEALZ_RS02340	hypothetical protein	15.5571	70.7576	2.18532	4.35891	5e-05	0.000618375	yes
MEALZ_RS02345	hypothetical protein	14.017	36.1265	1.36588	2.26381	0.00415	0.0231899	yes
MEALZ_RS02350	hypothetical protein	49.2386	171.891	1.80363	5.62235	5e-05	0.000618375	yes
MEALZ_RS02355	hypothetical protein	33.9653	130.457	1.94144	5.70741	5e-05	0.000618375	yes
MEALZ_RS02360	hypothetical protein	10.6173	40.7525	1.94047	3.8548	5e-05	0.000618375	yes
MEALZ_RS02370	prepilin-type N-terminal cleavage/methylation domain-containing protein	24.8502	104.718	2.07518	3.49455	5e-05	0.000618375	yes
MEALZ_RS02375	transposase	56.7755	137.458	1.27566	3.51845	5e-05	0.000618375	yes
MEALZ_RS02385	hypothetical protein	37.6121	123.106	1.71063	4.80741	5e-05	0.000618375	yes
MEALZ_RS02390	ATPase AAA	52.2701	137.878	1.39933	4.24673	5e-05	0.000618375	yes
MEALZ_RS02395	hypothetical protein	47.1234	98.232	1.05975	1.75223	0.0138	0.0590715	no
MEALZ_RS02400	transglutaminase	57.2905	112.338	0.971485	2.62812	0.00015	0.00160578	yes
MEALZ_RS02405	glycosyl hydrolase family 57	26.2691	47.4489	0.85301	2.64439	0.0004	0.00363131	yes
MEALZ_RS02410	xylose reductase	123.94	154.536	0.318299	1.0272	0.14255	0.313117	no
MEALZ_RS02415	hypothetical protein	152.373	157.999	0.0523059	0.142243	0.84245	0.919151	no
MEALZ_RS02420	nitrogen regulatory protein P-II	149.474	154.34	0.046219	0.125169	0.86375	0.929683	no
MEALZ_RS02425	sodium/hydrogen exchanger	130.071	113.613	-0.195171	-0.621812	0.3765	0.585454	no
MEALZ_RS02430	tRNA-guanine(34) transglycosylase	64.1638	69.1662	0.108309	0.337502	0.6311	0.79249	no
MEALZ_RS02435	preprotein translocase subunit YajC	80.5028	89.2593	0.148964	0.361144	0.60805	0.775611	no
MEALZ_RS02440	protein-export membrane protein SecD	257.74	308.931	0.261368	0.774579	0.26455	0.469137	no
MEALZ_RS02445	preprotein translocase subunit SecF	194.969	207.501	0.0898755	0.29041	0.68	0.824828	no
MEALZ_RS02450	integrase	190.756	93.8775	-1.02287	-3.27693	5e-05	0.000618375	yes
MEALZ_RS02460	nucleoside-diphosphate kinase	269.455	312.363	0.213179	0.374036	0.5966	0.767012	no
MEALZ_RS02465	23S rRNA (adenine(2503)-C(2))-methyltransferase RlmN	151.983	204.372	0.427284	1.10533	0.11875	0.278287	no
MEALZ_RS02470	type IV pilus biogenesis/stability protein PilW	81.8463	114.335	0.482276	0.696126	0.3155	0.525775	no
MEALZ_RS02475	histidine--tRNA ligase	176.823	165.499	-0.0954816	-0.263193	0.70445	0.83817	no
MEALZ_RS02480	hypothetical protein	23.5281	10.7867	-1.12513	-0.979891	0.175	0.360843	no
MEALZ_RS02485	hypothetical protein	250.036	215.656	-0.213403	-0.689671	0.3238	0.534389	no
MEALZ_RS02490	outer membrane protein assembly factor BamB	150.198	132.91	-0.176418	-0.567936	0.41375	0.620989	no
MEALZ_RS02495	ribosome biogenesis GTPase Der	103.516	92.4909	-0.162466	-0.523389	0.4558	0.658219	no
MEALZ_RS02500	PAS domain-containing sensor histidine kinase	109.459	102.343	-0.0969743	-0.255251	0.71455	0.844468	no
MEALZ_RS02505	two-component system response regulator	217.374	251.508	0.210419	0.359132	0.60595	0.774089	no
MEALZ_RS02510	GGDEF domain-containing response regulator	149.01	125.159	-0.251646	-0.802463	0.2488	0.451323	no
MEALZ_RS02515	two-component system response regulator	110.341	100.376	-0.136552	-0.436458	0.53255	0.722915	no
MEALZ_RS02520	hypothetical protein	192.419	139.625	-0.462689	-1.36179	0.0493	0.150444	no
MEALZ_RS02525	CopG family transcriptional regulator	721.645	1087.49	0.591635	1.85743	0.0086	0.0409829	yes
MEALZ_RS02530	hypothetical protein	399.652	401.195	0.00555863	0.0178424	0.98035	0.988893	no
MEALZ_RS02535	methane monooxygenase	26020.2	21460.1	-0.277976	-0.559596	0.4182	0.624217	no
MEALZ_RS02540	ammonia monooxygenase	9785.96	9407.58	-0.0568907	-0.121409	0.85885	0.927531	no
MEALZ_RS02545	methane monooxygenase/ammonia monooxygenase subunit B	16449	20420.9	0.312045	0.619898	0.372	0.581789	no
MEALZ_RS02550	thiol-disulfide oxidoreductase	2.82062	44.9899	3.99552	8.90808	5e-05	0.000618375	yes
MEALZ_RS02555	hypothetical protein	1016.43	1149.79	0.177858	0.558586	0.42365	0.629286	no
MEALZ_RS02560	hypothetical protein	705.398	591.74	-0.253474	-0.812796	0.24915	0.451684	no
MEALZ_RS02565	hypothetical protein	381.254	263.691	-0.531904	-1.19161	0.08905	0.226985	no
MEALZ_RS02570	methionine synthase	150.098	159.33	0.0861106	0.251034	0.7188	0.846869	no
MEALZ_RS02575	TIGR00645 family protein	59.7619	62.9699	0.0754356	0.147532	0.8333	0.915106	no
MEALZ_RS02580	glutaredoxin	338.843	264.02	-0.35997	-0.806207	0.2479	0.450214	no
MEALZ_RS02585	cupin	239.445	287.571	0.264221	0.81548	0.23705	0.437515	no
MEALZ_RS02590	hypothetical protein	77.7108	132.266	0.767259	2.18444	0.00245	0.0152767	yes
MEALZ_RS02595	sodium:calcium antiporter	133.667	131.953	-0.0186143	-0.0589546	0.93315	0.965862	no
MEALZ_RS02600	alanine dehydrogenase	124.879	89.5117	-0.480388	-1.54945	0.02625	0.09614	no
MEALZ_RS02605	hypothetical protein	21.1523	36.8672	0.801524	1.14637	0.1105	0.264611	no
MEALZ_RS02610	hypothetical protein	23.2209	43.7942	0.915316	2.25384	0.0018	0.0120205	yes
MEALZ_RS02615	hypothetical protein	10.4866	22.6876	1.11336	1.77596	0.0149	0.0627018	no
MEALZ_RS02620	lactate dehydrogenase	38.2181	32.6855	-0.225605	-0.610577	0.37935	0.588354	no
MEALZ_RS02625	polysaccharide biosynthesis protein	4.21275	5.15587	0.291453	0.566749	0.42475	0.630136	no
MEALZ_RS02630	hypothetical protein	45.1627	73.0929	0.6946	1.29076	0.07005	0.191513	no
MEALZ_RS02635	ABC transporter ATP-binding protein	16.6742	25.0444	0.586865	0.986242	0.15945	0.338537	no
MEALZ_RS02640	ABC transporter permease	25.2043	29.6983	0.236711	0.483047	0.495	0.691183	no
MEALZ_RS02645	ABC transporter substrate-binding protein	52.7404	85.6039	0.698767	2.11966	0.0028	0.0170671	yes
MEALZ_RS02650	cyclic pyranopterin phosphate synthase MoaA	478.507	303.401	-0.657313	-1.97569	0.0048	0.0259248	yes
MEALZ_RS02655	RNA helicase	208.882	141.051	-0.566473	-1.78498	0.0121	0.0529713	no
MEALZ_RS02660	glutaconyl-CoA decarboxylase subunit beta	39.6495	49.6493	0.324471	0.949665	0.18135	0.369536	no
MEALZ_RS02665	oxaloacetate decarboxylase	202.999	226.303	0.15678	0.479265	0.4959	0.691793	no
MEALZ_RS02670	hypothetical protein	228.262	492.021	1.10803	3.34899	5e-05	0.000618375	yes
MEALZ_RS02675	TonB-dependent receptor	28.9073	25.983	-0.153866	-0.468192	0.50885	0.702233	no
MEALZ_RS02680	hypothetical protein	26.171	23.6293	-0.147392	-0.395815	0.5704	0.750304	no
MEALZ_RS02685	biotin synthase	99.9965	73.7991	-0.438276	-1.37872	0.0492	0.150254	no
MEALZ_RS02690	N-acetyl-gamma-glutamyl-phosphate reductase	244.388	184.535	-0.405281	-1.30082	0.06755	0.18694	no
MEALZ_RS02695	iron-sulfur cluster insertion protein ErpA	547.188	405.398	-0.432697	-1.21591	0.0842	0.21835	no
MEALZ_RS02700	anhydro-N-acetylmuramic acid kinase	14.8601	34.6689	1.2222	1.74078	0.0203	0.0792562	no
MEALZ_RS02705	peptidase M23	225.752	263.15	0.221143	0.688886	0.3308	0.541602	no
MEALZ_RS02710	tyrosine--tRNA ligase	81.2319	112.634	0.471528	1.49426	0.03505	0.118523	no
MEALZ_RS02715	16S ribosomal RNA	19.154	17.6459	-0.118312	-0.301637	0.6682	0.817632	no
MEALZ_RS02720	tRNA-Ile	0	0	0	0	1	1	no
MEALZ_RS02725	tRNA-Ala	0	0	0	0	1	1	no
MEALZ_RS02730	23S ribosomal RNA	0.0277965	0.0681666	1.29417	0	1	1	no
MEALZ_RS02745	ATPase AAA	22.3231	18.2537	-0.290343	-0.844257	0.233	0.432916	no
MEALZ_RS02750	tRNA-Ser	0	0	0	0	1	1	no
MEALZ_RS02755	heme ABC transporter ATPase	42.1649	73.006	0.791974	2.54066	0.0002	0.00204222	yes
MEALZ_RS02760	molybdopterin-binding protein	26.6763	50.0436	0.907629	2.61381	0.0004	0.00363131	yes
MEALZ_RS02765	transporter	6.77592	12.1637	0.844091	1.67342	0.0201	0.0786811	no
MEALZ_RS02770	orotidine 5'-phosphate decarboxylase	223.518	210.321	-0.0878005	-0.283919	0.68255	0.825444	no
MEALZ_RS02775	hypothetical protein	213.793	144.113	-0.569012	-1.83422	0.0086	0.0409829	yes
MEALZ_RS02780	sigma-54-dependent Fis family transcriptional regulator	533.889	470.002	-0.183872	-0.553042	0.43605	0.640836	no
MEALZ_RS02785	serine/threonine protein phosphatase	28.6401	84.5496	1.56176	4.14503	5e-05	0.000618375	yes
MEALZ_RS02790	pyridoxine 5'-phosphate synthase	49.4269	105.437	1.09301	1.51328	0.0352	0.118963	no
MEALZ_RS02795	DNA repair protein RecO	50.1696	85.0892	0.762163	0.95627	0.18085	0.368894	no
MEALZ_RS02800	GTPase Era	46.5232	106.641	1.19674	1.87576	0.0087	0.0412948	yes
MEALZ_RS02805	ribonuclease III	81.156	153.016	0.914914	1.42988	0.0429	0.13682	no
MEALZ_RS02810	DUF4845 domain-containing protein	74.4596	112.093	0.590163	0.55381	0.42605	0.631277	no
MEALZ_RS02815	signal peptidase I	59.1133	115.09	0.961212	2.87883	0.00015	0.00160578	yes
MEALZ_RS02820	elongation factor 4	128.385	172.899	0.429459	1.35653	0.05195	0.155785	no
MEALZ_RS02825	serine peptidase	173.61	162.06	-0.0993166	-0.314743	0.6569	0.810407	no
MEALZ_RS02830	sigma-E factor regulatory protein	103.781	110.337	0.0883834	0.284014	0.6824	0.825444	no
MEALZ_RS02835	hypothetical protein	136.704	166.899	0.287927	0.888154	0.206	0.40306	no
MEALZ_RS02840	RNA polymerase sigma factor RpoE	309.177	194.07	-0.671857	-2.16691	0.0022	0.0140703	yes
MEALZ_RS02845	L-aspartate oxidase	93.2516	70.9289	-0.394754	-1.282	0.06985	0.191179	no
MEALZ_RS02850	hypothetical protein	136.303	91.6526	-0.572567	-1.48643	0.0372	0.123624	no
MEALZ_RS02855	hypothetical protein	259.534	214.642	-0.273995	-0.851661	0.22225	0.421731	no
MEALZ_RS02860	hypothetical protein	234.598	167.328	-0.487513	-1.52708	0.0294	0.104567	no
MEALZ_RS02865	exosortase-affiliated protein, TIGR04073 family	2705.56	4434.16	0.71273	1.96181	0.0062	0.0319549	yes
MEALZ_RS02870	flagellar motor protein MotB	2034.21	3753.35	0.883712	2.28716	0.0011	0.00813728	yes
MEALZ_RS02875	cation transporter	114.87	172.897	0.589905	1.8869	0.00765	0.0373649	yes
MEALZ_RS02880	FAD-dependent oxidoreductase	28.0689	34.8109	0.310566	0.850222	0.2285	0.427815	no
MEALZ_RS02885	hypothetical protein	1144.66	1211.94	0.0824042	0.226968	0.7434	0.862774	no
MEALZ_RS02890	prolyl aminopeptidase	80.2539	37.8606	-1.08387	-3.10139	5e-05	0.000618375	yes
MEALZ_RS02895	3-octaprenyl-4-hydroxybenzoate carboxy-lyase	41.032	22.5136	-0.865951	-1.9685	0.0059	0.030767	yes
MEALZ_RS02900	hypothetical protein	121.839	110.157	-0.145421	-0.471679	0.50415	0.698559	no
MEALZ_RS02905	pyrroloquinoline quinone biosynthesis protein PqqE	74.0233	80.6611	0.123892	0.371663	0.5931	0.764652	no
MEALZ_RS02910	pyrroloquinoline quinone biosynthesis protein PqqD	77.7825	109.611	0.494879	0.511991	0.46915	0.668439	no
MEALZ_RS02915	hypothetical protein	63.8654	89.7699	0.491198	1.35382	0.0576	0.167432	no
MEALZ_RS02920	pyrroloquinoline quinone biosynthesis protein C	77.6346	100.052	0.365982	1.10333	0.1155	0.273027	no
MEALZ_RS02925	pyrroloquinoline quinone biosynthesis protein B	58.4964	95.4713	0.706719	2.16096	0.00225	0.0142755	yes
MEALZ_RS02930	hypothetical protein	64.2408	26.6037	-1.27186	-1.65589	0.0251	0.0926668	no
MEALZ_RS02935	cytochrome b	96.1826	73.5632	-0.386793	-1.07103	0.1335	0.300136	no
MEALZ_RS02940	dihydroorotate dehydrogenase (quinone)	68.6548	64.6602	-0.0864836	-0.264413	0.70935	0.841235	no
MEALZ_RS02945	multidrug transporter	15.081	12.2526	-0.299635	-0.654399	0.34845	0.558333	no
MEALZ_RS02950	hypothetical protein	2.39297	5.98861	1.32342	0.810348	0.4524	0.654179	no
MEALZ_RS02955	ATP-dependent DNA helicase RecQ	14.6581	16.8902	0.204487	0.652145	0.34775	0.557885	no
MEALZ_RS02965	hypothetical protein	26.713	5.2141	-2.35705	-2.275	0.1569	0.334849	no
MEALZ_RS02970	hypothetical protein	152.033	169.132	0.153764	0.499191	0.47505	0.673641	no
MEALZ_RS02975	ABC-F family ATPase	78.1122	91.7645	0.232389	0.751509	0.28565	0.492803	no
MEALZ_RS02980	hypothetical protein	44.1513	260.578	2.56119	6.26003	5e-05	0.000618375	yes
MEALZ_RS02985	sucrose-phosphate synthase	195.479	143.593	-0.445036	-1.3696	0.0517	0.155347	no
MEALZ_RS02990	haloacid dehalogenase	245.695	163.035	-0.591688	-1.3823	0.0517	0.155347	no
MEALZ_RS02995	carbohydrate kinase	183.064	128.118	-0.514868	-1.07736	0.1263	0.289673	no
MEALZ_RS03000	alpha-amylase	117.76	113.246	-0.0563837	-0.180488	0.79345	0.89167	no
MEALZ_RS03005	ABC transporter ATP-binding protein	66.5083	60.4913	-0.136807	-0.295933	0.68005	0.824828	no
MEALZ_RS03010	iron export ABC transporter permease subunit FetB	50.7478	46.1443	-0.137195	-0.296712	0.674	0.821676	no
MEALZ_RS03015	hypothetical protein	166.13	256.428	0.62624	1.86307	0.0081	0.0388637	yes
MEALZ_RS03020	hypothetical protein	313.917	379.215	0.272629	0.871898	0.21545	0.413425	no
MEALZ_RS03025	potassium channel protein	230.12	207.275	-0.150838	-0.363183	0.60685	0.774806	no
MEALZ_RS03030	hypothetical protein	263.172	252.589	-0.0592168	-0.113024	0.8688	0.932591	no
MEALZ_RS03035	DUF350 domain-containing protein	117.944	89.8002	-0.393315	-1.05552	0.1371	0.304843	no
MEALZ_RS03040	hypothetical protein	158.738	137.362	-0.208663	-0.657035	0.34815	0.558152	no
MEALZ_RS03045	hypothetical protein	103.965	110.091	0.0825944	0.267475	0.7108	0.84207	no
MEALZ_RS03050	hypothetical protein	250.192	295.62	0.240707	0.764273	0.27265	0.477827	no
MEALZ_RS03055	hypothetical protein	202.711	191.172	-0.0845588	-0.234605	0.7388	0.860445	no
MEALZ_RS03060	stringent starvation protein B	125.188	244.116	0.963471	1.93584	0.00595	0.0308929	yes
MEALZ_RS03065	stringent starvation protein A	82.5424	187.728	1.18544	2.90557	5e-05	0.000618375	yes
MEALZ_RS03070	cytochrome c	169.385	227.621	0.426328	1.35781	0.05125	0.154422	no
MEALZ_RS03075	cytochrome b	123.758	213.426	0.786212	1.83035	0.01095	0.0490145	yes
MEALZ_RS03080	ubiquinol-cytochrome c reductase iron-sulfur subunit	265.226	351.277	0.405384	0.776963	0.2635	0.468318	no
MEALZ_RS03085	histidinol-phosphate aminotransferase	13.1567	48.0855	1.86981	4.82598	5e-05	0.000618375	yes
MEALZ_RS03090	histidinol dehydrogenase	31.7247	81.9324	1.36883	4.13931	5e-05	0.000618375	yes
MEALZ_RS03095	ATP phosphoribosyltransferase	39.3612	156.417	1.99055	5.49609	5e-05	0.000618375	yes
MEALZ_RS03100	UDP-N-acetylglucosamine 1-carboxyvinyltransferase	40.5205	105.171	1.37602	4.24833	5e-05	0.000618375	yes
MEALZ_RS03105	anti-sigma factor antagonist	30.9168	84.1742	1.44499	2.8499	0.00035	0.00326166	yes
MEALZ_RS03110	outer membrane lipid asymmetry maintenance protein MlaD	64.3108	156.302	1.2812	3.47723	5e-05	0.000618375	yes
MEALZ_RS03115	ABC transporter permease	31.6499	89.4137	1.4983	4.09444	5e-05	0.000618375	yes
MEALZ_RS03120	ABC transporter ATP-binding protein	32.7925	78.8714	1.26614	3.63832	5e-05	0.000618375	yes
MEALZ_RS03125	sodium:calcium antiporter	76.9604	65.0047	-0.243573	-0.747613	0.2861	0.493437	no
MEALZ_RS03130	D-arabinose 5-phosphate isomerase	126.301	114.731	-0.138617	-0.446897	0.5223	0.713949	no
MEALZ_RS03135	3-deoxy-D-manno-octulosonate 8-phosphate phosphatase	128.617	105.449	-0.286529	-0.839474	0.226	0.4252	no
MEALZ_RS03140	LPS export ABC transporter periplasmic protein LptC	166.538	173.889	0.0623207	0.14558	0.8306	0.913817	no
MEALZ_RS03145	lipopolysaccharide transport periplasmic proteinLptA	193.654	167.871	-0.20613	-0.457601	0.5174	0.709443	no
MEALZ_RS03150	ABC transporter ATP-binding protein	242.702	241.476	-0.00730788	-0.0236495	0.9729	0.98477	no
MEALZ_RS03155	RNA polymerase sigma-54 factor	292.69	266.982	-0.132629	-0.40474	0.5577	0.741139	no
MEALZ_RS03160	ribosomal subunit interface protein	877.791	1329.09	0.598495	1.93454	0.00625	0.0321571	yes
MEALZ_RS03165	RNase adaptor protein RapZ	275.951	240.442	-0.198726	-0.627052	0.37625	0.585294	no
MEALZ_RS03170	hypothetical protein	1024.21	1212.89	0.243945	0.729824	0.2973	0.506321	no
MEALZ_RS03175	cell division topological specificity factor MinE	163.365	240.199	0.55613	0.485209	0.4918	0.688889	no
MEALZ_RS03180	septum site-determining protein MinD	245.68	401.912	0.710099	2.1434	0.0031	0.0185086	yes
MEALZ_RS03185	septum site-determining protein MinC	84.0368	120.332	0.517925	1.57479	0.0232	0.0872703	no
MEALZ_RS03190	phosphate permease	22.1707	39.9953	0.851178	2.48009	0.0005	0.00435069	yes
MEALZ_RS03195	phosphomethylpyrimidine synthase ThiC	368.534	635.432	0.78594	2.17692	0.00205	0.0133178	yes
MEALZ_RS03200	blue-light sensor BLUF	270.929	180.135	-0.588832	-1.80568	0.0107	0.0481299	yes
MEALZ_RS03205	tellurium resistance protein	19.5624	54.9484	1.48999	4.05708	5e-05	0.000618375	yes
MEALZ_RS03210	5-bromo-4-chloroindolyl phosphate hydrolase	33.6874	30.8842	-0.12534	-0.328022	0.64045	0.798274	no
MEALZ_RS03215	MxaK protein	283.85	168.705	-0.750624	-1.66282	0.0195	0.0770137	no
MEALZ_RS03220	MxaL protein	173.159	106.968	-0.694924	-1.57628	0.02335	0.0876138	no
MEALZ_RS03225	hypothetical protein	224.051	136.148	-0.718652	-1.96373	0.00635	0.0325315	yes
MEALZ_RS03230	flagellar assembly protein FliW	389.726	290.143	-0.425696	-1.37249	0.05035	0.152595	no
MEALZ_RS03235	aspartate 1-decarboxylase	373.519	290.843	-0.360944	-1.13991	0.1015	0.24951	no
MEALZ_RS03240	pantoate--beta-alanine ligase	187.865	144.023	-0.383402	-1.04899	0.1386	0.306981	no
MEALZ_RS03245	3-methyl-2-oxobutanoate hydroxymethyltransferase	54.0543	73.6894	0.447048	0.715159	0.30435	0.514441	no
MEALZ_RS03250	2-amino-4-hydroxy-6- hydroxymethyldihydropteridine diphosphokinase	89.3622	128.252	0.521239	1.48363	0.0356	0.120077	no
MEALZ_RS03255	polynucleotide adenylyltransferase PcnB	130.679	136.301	0.0607669	0.196203	0.7774	0.882267	no
MEALZ_RS03260	hypothetical protein	1143.09	688.42	-0.731582	-1.92317	0.00645	0.0329168	yes
MEALZ_RS03265	RDD domain-containing protein	125.867	135.02	0.101273	0.281497	0.68895	0.828891	no
MEALZ_RS03270	LPS export ABC transporter permease LptG	40.1119	44.0125	0.133883	0.269565	0.69585	0.833165	no
MEALZ_RS03275	LPS export ABC transporter permease LptF	65.712	60.4552	-0.120291	-0.2983	0.67095	0.819593	no
MEALZ_RS03280	leucyl aminopeptidase	286.142	317.131	0.148348	0.447877	0.5195	0.710854	no
MEALZ_RS03285	DNA polymerase III subunit chi	135.855	161.367	0.248275	0.717065	0.30365	0.513476	no
MEALZ_RS03290	valine--tRNA ligase	182.546	228.998	0.327075	0.958074	0.1721	0.356649	no
MEALZ_RS03295	type IV-A pilus assembly ATPase PilB	128.647	152.502	0.245417	0.780417	0.26145	0.465992	no
MEALZ_RS03300	type II secretion system protein F	99.5981	135.933	0.448703	1.44985	0.0395	0.129289	no
MEALZ_RS03305	prepilin peptidase	116.134	172.996	0.574957	1.71727	0.0137	0.0587487	no
MEALZ_RS03310	dephospho-CoA kinase	34.681	34.047	-0.0266202	-0.0298352	0.96395	0.980612	no
MEALZ_RS03315	cell division protein ZapD	114.278	93.0812	-0.295989	-0.906639	0.1952	0.3879	no
MEALZ_RS03320	DNA gyrase inhibitor YacG	69.9492	39.5928	-0.821071	-0.48692	0.4974	0.692996	no
MEALZ_RS03325	hypothetical protein	17.9765	31.999	0.831912	0.6563	0.3597	0.569184	no
MEALZ_RS03330	heat-shock protein Hsp70	35.2403	58.2856	0.725913	2.19252	0.00185	0.0123062	yes
MEALZ_RS03335	nucleotide exchange factor GrpE	30.5703	32.6775	0.0961681	0.221002	0.75165	0.867797	no
MEALZ_RS03340	molecular chaperone DnaJ	14.3484	23.6684	0.722072	0.726115	0.30705	0.517321	no
MEALZ_RS03345	hypothetical protein	9.63336	17.6693	0.875136	2.41371	0.001	0.00753279	yes
MEALZ_RS03350	ISL3 family transposase	0	0	0	0	1	1	no
MEALZ_RS03355	mobilization protein	25.43	42.4753	0.740091	1.82414	0.01055	0.0477066	yes
MEALZ_RS03360	transglutaminase	17.5393	18.8127	0.101114	0.155679	0.822	0.90871	no
MEALZ_RS03365	hypothetical protein	15.2064	17.1743	0.175577	0.455502	0.51855	0.710521	no
MEALZ_RS03370	IMP dehydrogenase	23.0269	30.6278	0.411521	1.29177	0.06645	0.184881	no
MEALZ_RS03375	hypothetical protein	122.67	177.946	0.536656	1.71528	0.013	0.056211	no
MEALZ_RS03380	hypothetical protein	78.269	54.2144	-0.529764	-1.14843	0.10545	0.256528	no
MEALZ_RS03385	sodium-dependent transporter	7.97839	3.84694	-1.05239	-1.70506	0.0186	0.0743689	no
MEALZ_RS03390	MFS transporter	8.43139	6.46725	-0.382617	-0.800804	0.25645	0.460003	no
MEALZ_RS03400	phosphorylase kinase	85.0677	64.7885	-0.392875	-0.940426	0.17905	0.366412	no
MEALZ_RS03405	glucokinase	220.278	131.461	-0.744694	-1.38766	0.0478	0.147144	no
MEALZ_RS03410	cytochrome c	191.548	353.077	0.882273	2.79203	0.00015	0.00160578	yes
MEALZ_RS03415	competence protein ComFB	144.844	128.561	-0.172049	-0.412035	0.55745	0.740972	no
MEALZ_RS03425	hypothetical protein	46.3422	34.4733	-0.426848	-0.99414	0.1636	0.345079	no
MEALZ_RS03430	glycine--tRNA ligase subunit alpha	135.421	173.317	0.355963	0.613405	0.37985	0.588671	no
MEALZ_RS03435	glycine--tRNA ligase subunit beta	100.176	158.204	0.659254	1.65103	0.01855	0.0741938	no
MEALZ_RS03440	1-acyl-sn-glycerol-3-phosphate acyltransferase	38.3096	57.9494	0.597088	1.2551	0.0754	0.201748	no
MEALZ_RS03445	hypothetical protein	112.029	174.36	0.638198	1.45704	0.039	0.12825	no
MEALZ_RS03450	apolipoprotein N-acyltransferase	28.916	40.5874	0.489161	1.46249	0.03965	0.129709	no
MEALZ_RS03460	integrase	0	0	0	0	1	1	no
MEALZ_RS03465	chloride channel protein	21.2594	17.217	-0.304266	-0.789961	0.2656	0.470042	no
MEALZ_RS03480	hypothetical protein	44.0053	41.8822	-0.0713389	-0.130867	0.8501	0.922334	no
MEALZ_RS03485	6-pyruvoyltetrahydropterin synthase	66.0322	47.1801	-0.48499	-1.09368	0.1269	0.290436	no
MEALZ_RS03490	hypothetical protein	45.2888	40.699	-0.154163	-0.429469	0.5391	0.727015	no
MEALZ_RS03495	hypothetical protein	9.10779	4.21732	-1.11077	-0.985699	0.3311	0.541944	no
MEALZ_RS03500	helicase	97.2708	75.3765	-0.367893	-1.15985	0.10295	0.252141	no
MEALZ_RS03505	hypothetical protein	65.3814	54.3545	-0.26648	-0.70883	0.32095	0.531668	no
MEALZ_RS03510	MBL fold hydrolase	46.3192	40.3408	-0.199371	-0.606148	0.3876	0.596273	no
MEALZ_RS03515	hypothetical protein	26.5458	28.9947	0.127306	0.266142	0.70055	0.836195	no
MEALZ_RS03520	hypothetical protein	36.6385	38.1982	0.0601426	0.147249	0.83455	0.915436	no
MEALZ_RS03525	hypothetical protein	28.9472	26.784	-0.112052	-0.103997	0.9038	0.950502	no
MEALZ_RS03530	UDP-N-acetylglucosamine 4,6-dehydratase (inverting)	72.5105	51.2767	-0.499888	-1.18091	0.09255	0.233565	no
MEALZ_RS03535	UDP-4-amino-4, 6-dideoxy-N-acetyl-beta-L-altrosamine transaminase	51.4091	36.8655	-0.479753	-1.04374	0.13745	0.305226	no
MEALZ_RS03540	pseudaminic acid cytidylyltransferase	57.7927	54.7187	-0.0788542	-0.120339	0.86625	0.931391	no
MEALZ_RS03545	UDP-2,4-diacetamido-2,4, 6-trideoxy-beta-L-altropyranose hydrolase	121.467	78.5247	-0.629342	-1.75823	0.01265	0.0549562	no
MEALZ_RS03550	glycerol-3-phosphate cytidylyltransferase	168.663	98.5671	-0.774965	-2.16482	0.002	0.013107	yes
MEALZ_RS03555	glycosyl transferase	176.114	113.826	-0.629683	-1.55044	0.02575	0.0945406	no
MEALZ_RS03565	SAM-dependent methyltransferase	128.863	98.8455	-0.382597	-1.23253	0.0765	0.204051	no
MEALZ_RS03570	hypothetical protein	146.122	126.189	-0.21159	-0.681141	0.3343	0.54524	no
MEALZ_RS03575	aminotransferase DegT	152.08	103.807	-0.550923	-1.78334	0.01065	0.0479591	yes
MEALZ_RS03590	haloacid dehalogenase	16.4003	28.7229	0.808476	0.477859	0.4942	0.690551	no
MEALZ_RS03595	ATP-dependent carboligase	15.567	29.263	0.91059	0.727164	0.303	0.512885	no
MEALZ_RS03600	LPS biosynthesis protein	26.0978	66.3277	1.34568	1.41662	0.05785	0.167996	no
MEALZ_RS03605	pseudaminic acid synthase	39.819	75.6349	0.925593	1.2543	0.0774	0.205488	no
MEALZ_RS03610	flagellin	4879.65	5101.69	0.0641971	0.15049	0.82435	0.910213	no
MEALZ_RS03615	hypothetical protein	4408.97	4523.18	0.0368959	0.0974312	0.8883	0.942581	no
MEALZ_RS03620	flagellar hook-associated 2 domain-containing protein	1208.82	1193.9	-0.0179107	-0.0464487	0.9496	0.973307	no
MEALZ_RS03625	flagellar protein FliS	1202.25	1154.42	-0.0585664	-0.18367	0.79525	0.892937	no
MEALZ_RS03630	flagellar protein FliT	2202.5	2513.85	0.190757	0.574146	0.41545	0.621816	no
MEALZ_RS03635	hypothetical protein	28.6953	83.505	1.54105	4.88032	5e-05	0.000618375	yes
MEALZ_RS03640	flagellin	129.247	148.853	0.203755	0.657087	0.3495	0.559041	no
MEALZ_RS03645	cytochrome c biogenesis protein	50.8663	50.9199	0.00151831	0.00423869	0.9936	0.995483	no
MEALZ_RS03650	signal recognition particle protein	236.014	260.644	0.14321	0.444611	0.5271	0.7178	no
MEALZ_RS03655	30S ribosomal protein S16	444.123	504.404	0.183621	0.533209	0.4501	0.652511	no
MEALZ_RS03660	ribosome maturation factor RimM	843.139	1294.8	0.618884	1.88124	0.00855	0.0408098	yes
MEALZ_RS03665	tRNA (guanine(37)-N(1))-methyltransferase	415.913	506.895	0.285408	0.892813	0.20715	0.404515	no
MEALZ_RS03670	50S ribosomal protein L19	654.3	854.709	0.385481	1.24366	0.0783	0.20736	no
MEALZ_RS03675	methylated-DNA--protein-cysteine methyltransferase	29.8311	28.8039	-0.0505558	-0.0670424	0.9257	0.962686	no
MEALZ_RS03680	site-specific tyrosine recombinase XerD	57.5618	47.216	-0.285836	-0.755265	0.2753	0.480568	no
MEALZ_RS03685	acyl-[acyl-carrier-protein]--UDP-N- acetylglucosamine O-acyltransferase	82.417	58.805	-0.487005	-1.42349	0.042	0.134922	no
MEALZ_RS03690	hypothetical protein	57.7413	27.2151	-1.08519	-2.10587	0.0053	0.0282045	yes
MEALZ_RS03695	(Fe-S)-binding protein	77.7035	52.8806	-0.555241	-1.39999	0.05075	0.15338	no
MEALZ_RS03700	aldehyde ferredoxin oxidoreductase	105.375	63.9012	-0.721622	-2.32983	0.0008	0.00634635	yes
MEALZ_RS03705	pyridine nucleotide-disulfide oxidoreductase	92.3778	57.979	-0.672017	-2.13751	0.00245	0.0152767	yes
MEALZ_RS03710	squalene monooxygenase	55.0824	90.8177	0.721382	2.29303	0.0014	0.00980985	yes
MEALZ_RS03715	(S)-2,3-epoxysqualene cyclase	56.2072	67.4323	0.262685	0.852691	0.22535	0.424579	no
MEALZ_RS03720	hypothetical protein	144.66	122.221	-0.243177	-0.749781	0.27925	0.485407	no
MEALZ_RS03725	cytochrome P450	15.9869	27.7836	0.797342	2.20019	0.00215	0.013832	yes
MEALZ_RS03730	ornithine cyclodeaminase	16.2411	16.0982	-0.0127493	-0.0300807	0.96335	0.980419	no
MEALZ_RS03735	hypothetical protein	86.4138	29.3386	-1.55846	-2.64792	0.00095	0.00725681	yes
MEALZ_RS03740	hypothetical protein	29.3672	12.6357	-1.2167	-1.46811	0.05275	0.157433	no
MEALZ_RS03745	short-chain dehydrogenase	141.03	103.861	-0.441341	-1.37822	0.0506	0.153081	no
MEALZ_RS03750	2-dehydropantoate 2-reductase	40.3035	49.344	0.291971	0.715267	0.307	0.51731	no
MEALZ_RS03755	DnaA regulatory inactivator Hda	32.3124	36.5051	0.176008	0.312577	0.655	0.809233	no
MEALZ_RS03760	hypothetical protein	38.0991	71.172	0.901554	1.93306	0.0078	0.0378653	yes
MEALZ_RS03765	arsenate reductase (glutaredoxin)	130.409	267.321	1.03552	2.88599	5e-05	0.000618375	yes
MEALZ_RS03770	4-hydroxybenzoate octaprenyltransferase	127.029	97.6551	-0.379394	-1.20667	0.0866	0.222593	no
MEALZ_RS03775	hypothetical protein	99.5163	75.9014	-0.390806	-1.19966	0.082	0.214038	no
MEALZ_RS03780	tRNA-Thr	0	0	0	0	1	1	no
MEALZ_RS03785	hypothetical protein	26.9279	24.1801	-0.155282	-0.198959	0.7775	0.882267	no
MEALZ_RS03790	hypothetical protein	8.5427	3.64648	-1.22819	-1.25342	0.0831	0.216248	no
MEALZ_RS03795	hypothetical protein	2.34606	0	#NAME?	0	1	1	no
MEALZ_RS03805	hypothetical protein	136.219	115.295	-0.240594	-0.260162	0.71185	0.842611	no
MEALZ_RS03810	hypothetical protein	700.985	542.044	-0.370974	-0.867671	0.2094	0.406318	no
MEALZ_RS03815	hypothetical protein	60.8684	63.2434	0.0552194	0.177609	0.80385	0.898708	no
MEALZ_RS03820	methyl-accepting chemotaxis protein	98.0077	86.1156	-0.186621	-0.531967	0.4436	0.646856	no
MEALZ_RS03825	chemotaxis protein MotB	70.8273	68.2284	-0.0539324	-0.0768391	0.91475	0.957466	no
MEALZ_RS03830	hypothetical protein	27.2948	24.8962	-0.132703	-0.37732	0.5981	0.768251	no
MEALZ_RS03835	Superfamily II DNA/RNA helicase SNF2 family	53.0955	49.7978	-0.0925072	-0.30009	0.6691	0.818253	no
MEALZ_RS03840	hypothetical protein	37.3264	39.4547	0.0799996	0.217274	0.7574	0.871629	no
MEALZ_RS03845	239AB	20.4205	15.4846	-0.399182	-0.848316	0.22555	0.424715	no
MEALZ_RS03850	phosphatidylinositol kinase	8.87615	10.0937	0.185445	0.383132	0.5837	0.758327	no
MEALZ_RS03855	transcriptional regulator	20.3774	17.3876	-0.228913	-0.260851	0.70825	0.840765	no
MEALZ_RS03860	HNH endonuclease	31.4867	20.0188	-0.653387	-1.26018	0.0749	0.200905	no
MEALZ_RS03865	hypothetical protein	0	2.44615	inf	0	1	1	no
MEALZ_RS03870	gamma-glutamyl-phosphate reductase	24.9547	22.9912	-0.118226	-0.3159	0.6534	0.807819	no
MEALZ_RS03875	hypothetical protein	88.1289	87.566	-0.00924442	-0.0212776	0.98425	0.991219	no
MEALZ_RS03880	hypothetical protein	86.3006	96.9154	0.167356	0.262677	0.7053	0.838513	no
MEALZ_RS03890	diguanylate cyclase	195.182	161.382	-0.274341	-0.840455	0.2309	0.430958	no
MEALZ_RS03895	hypothetical protein	192.211	157.341	-0.288795	-0.934727	0.1829	0.371933	no
MEALZ_RS03900	lytic murein transglycosylase B	164.991	155.189	-0.0883566	-0.285804	0.6841	0.826194	no
MEALZ_RS03905	hypothetical protein	71.0494	71.1191	0.00141564	0.00420469	0.9949	0.995984	no
MEALZ_RS03910	hypothetical protein	372.818	878.505	1.23658	3.55849	5e-05	0.000618375	yes
MEALZ_RS03915	hypothetical protein	1425.27	2599.68	0.867101	2.28928	0.00075	0.00603384	yes
MEALZ_RS03920	hypothetical protein	283.525	188.487	-0.58901	-1.8572	0.0081	0.0388637	yes
MEALZ_RS03925	arginine decarboxylase	432.638	291.681	-0.568769	-0.230235	0.69645	0.833275	no
MEALZ_RS03930	hypothetical protein	404.68	344.071	-0.234076	-0.623988	0.36755	0.577551	no
MEALZ_RS03935	thiamine biosynthesis protein ApbE	76.2609	68.157	-0.162083	-0.490837	0.4806	0.678852	no
MEALZ_RS03940	hypothetical protein	24.5466	42.8557	0.803964	0.868596	0.22535	0.424579	no
MEALZ_RS03945	lytic transglycosylase F	7.42142	17.2102	1.21349	2.83602	0.0002	0.00204222	yes
MEALZ_RS03950	translocation/assembly module TamB	9.71711	14.4751	0.574972	1.25717	0.0798	0.21004	no
MEALZ_RS03955	outer membrane protein assembly factor	21.6591	26.6317	0.298168	0.622013	0.37985	0.588671	no
MEALZ_RS03960	hypothetical protein	79.905	159.363	0.995958	2.6624	0.00055	0.00470018	yes
MEALZ_RS03965	serine protease	238.699	79.8894	-1.57911	-4.69125	5e-05	0.000618375	yes
MEALZ_RS03970	GTP-binding protein	8.88844	7.29406	-0.285208	-0.600229	0.39315	0.601943	no
MEALZ_RS03975	hypothetical protein	6.039	4.64836	-0.377587	-0.541943	0.44425	0.647481	no
MEALZ_RS03980	hypothetical protein	18.2213	12.3992	-0.555379	-0.31743	0.6823	0.825444	no
MEALZ_RS03985	phosphoribosyl-AMP cyclohydrolase	15.8653	12.4601	-0.348567	-0.362094	0.62605	0.790031	no
MEALZ_RS03990	GTP-binding protein	18.0621	13.6485	-0.404224	-0.801196	0.24175	0.443245	no
MEALZ_RS03995	ZIP family metal transporter	18.2948	15.1147	-0.275477	-0.606637	0.3897	0.59804	no
MEALZ_RS04000	twitching motility protein PilT	30.4797	17.8362	-0.773042	-1.45613	0.0406	0.131986	no
MEALZ_RS04005	prevent-host-death protein	73.4577	36.6675	-1.00241	-1.58443	0.02615	0.0958619	no
MEALZ_RS04010	formylmethanofuran dehydrogenase subunit A	16.4881	11.308	-0.544082	-1.38703	0.0514	0.154718	no
MEALZ_RS04015	GTP-binding protein	13.4537	7.43578	-0.855443	-1.77865	0.0152	0.063539	no
MEALZ_RS04020	GTP cyclohydrolase FolE2	30.9285	14.5485	-1.08806	-2.55113	0.00035	0.00326166	yes
MEALZ_RS04025	hypothetical protein	4134.19	2663.16	-0.634465	-1.62521	0.02145	0.0823997	no
MEALZ_RS04030	arginyltransferase	19.7705	28.4405	0.5246	0.934632	0.18755	0.378298	no
MEALZ_RS04035	leucyl/phenylalanyl-tRNA--protein transferase	25.7203	34.4901	0.423274	0.832446	0.23535	0.435454	no
MEALZ_RS04040	thioredoxin-disulfide reductase	144.749	170.326	0.234743	0.762461	0.2698	0.474294	no
MEALZ_RS04045	DNA repair protein	89.7344	84.2178	-0.0915369	-0.26829	0.70235	0.837124	no
MEALZ_RS04050	peptide chain release factor 3	72.3987	118.747	0.713859	2.29191	0.0012	0.00870984	yes
MEALZ_RS04055	hypothetical protein	94.7819	112.548	0.247855	0.788518	0.2641	0.468896	no
MEALZ_RS04060	sulfurtransferase TusD	72.5748	61.5265	-0.238261	-0.575614	0.41205	0.619602	no
MEALZ_RS04065	sulfurtransferase TusC	57.4028	49.7563	-0.206243	-0.457641	0.5108	0.703705	no
MEALZ_RS04070	energy-dependent translational throttle protein EttA	91.6828	183.866	1.00393	3.19686	0.0001	0.00113134	yes
MEALZ_RS04075	hypothetical protein	72.9673	76.655	0.0711298	0.187064	0.7893	0.889433	no
MEALZ_RS04080	two-component sensor histidine kinase	46.1004	47.6518	0.0477511	0.109556	0.87155	0.934267	no
MEALZ_RS04085	DNA-binding response regulator	128.276	91.9954	-0.479612	-1.08313	0.1199	0.279993	no
MEALZ_RS04090	fructose-6-phosphate aldolase	64.143	48.0715	-0.416109	-1.13744	0.1063	0.257966	no
MEALZ_RS04095	fructosamine kinase family protein	136.667	86.9766	-0.651968	-2.0623	0.0031	0.0185086	yes
MEALZ_RS04100	formaldehyde-activating enzyme	1465.98	721.044	-1.02371	-2.91054	0.0001	0.00113134	yes
MEALZ_RS04105	hypothetical protein	67.7296	62.9991	-0.104455	-0.276363	0.6947	0.832348	no
MEALZ_RS04110	hypothetical protein	39.1208	51.5552	0.398184	0.982531	0.169	0.352961	no
MEALZ_RS04115	hypothetical protein	52.368	44.7869	-0.225607	-0.727487	0.29755	0.50653	no
MEALZ_RS04125	ammonium transporter	56.0678	64.2032	0.195472	0.612542	0.38215	0.59078	no
MEALZ_RS04130	nitrogen regulatory protein P-II 1	199.487	351.458	0.817053	2.40853	0.00095	0.00725681	yes
MEALZ_RS04135	ammonium transporter	65.8074	213.354	1.69693	5.26304	5e-05	0.000618375	yes
MEALZ_RS04140	nitrogen regulatory protein P-II 1	10.4572	57.1832	2.45109	3.68349	0.00015	0.00160578	yes
MEALZ_RS04145	type I glutamate--ammonia ligase	431.049	819.375	0.92667	2.58056	0.00035	0.00326166	yes
MEALZ_RS04150	PAS domain-containing sensor histidine kinase	31.1082	39.18	0.332819	0.626058	0.37255	0.582039	no
MEALZ_RS04155	nitrogen regulation protein NR(I)	37.386	43.4144	0.215674	0.529592	0.44525	0.648154	no
MEALZ_RS04160	transketolase	387.805	736.752	0.925847	2.52735	0.00045	0.00397644	yes
MEALZ_RS04165	acriflavine resistance protein B	33.4262	29.3442	-0.187903	-0.507096	0.46485	0.665177	no
MEALZ_RS04170	MexH family multidrug efflux RND transporter periplasmic adaptor subunit	37.7316	40.2437	0.0929894	0.152217	0.82785	0.912362	no
MEALZ_RS04175	hypothetical protein	94.6915	79.3702	-0.254638	-0.746768	0.2898	0.498092	no
MEALZ_RS04180	two-component system response regulator	68.465	70.4761	0.0417667	0.120924	0.86645	0.931391	no
MEALZ_RS04185	response regulator	91.475	102.651	0.166292	0.220789	0.7513	0.867477	no
MEALZ_RS04200	fatty acid hydroxylase	71.5049	65.1074	-0.135222	-0.417853	0.55145	0.736191	no
MEALZ_RS04205	hypothetical protein	99.6337	80.6096	-0.305683	-0.942962	0.18485	0.37456	no
MEALZ_RS04210	diguanylate cyclase	76.5882	79.0817	0.0462219	0.145996	0.8342	0.915421	no
MEALZ_RS04215	NAD(P)H-quinone oxidoreductase	87.6546	78.3398	-0.162085	-0.509779	0.47125	0.670241	no
MEALZ_RS04220	sulfurtransferase	137.547	143.112	0.0572108	0.184985	0.7937	0.891756	no
MEALZ_RS04225	NAD+ synthase	118.869	111.084	-0.0977244	-0.315321	0.65605	0.810028	no
MEALZ_RS04230	hypothetical protein	134.177	135.716	0.0164519	0.0497172	0.9416	0.968932	no
MEALZ_RS04235	tRNA (N6-isopentenyl adenosine(37)-C2)-methylthiotransferase MiaB	157.408	138.735	-0.182177	-0.587722	0.4016	0.6098	no
MEALZ_RS04240	ATP-binding protein	63.0058	84.7695	0.428059	0.763412	0.2765	0.48217	no
MEALZ_RS04245	rRNA maturation RNase YbeY	135.308	133.378	-0.0207312	-0.0294455	0.96585	0.981208	no
MEALZ_RS04250	magnesium transporter	109.259	141.779	0.37589	0.821481	0.2358	0.435747	no
MEALZ_RS04255	hypothetical protein	40.679	27.519	-0.563853	-1.70377	0.01515	0.0634187	no
MEALZ_RS04260	autotransporter	115.908	60.0997	-0.94755	-2.88828	0.0001	0.00113134	yes
MEALZ_RS04265	hypothetical protein	209.746	109.435	-0.938571	-1.58743	0.02405	0.0895653	no
MEALZ_RS04270	plasmid stabilization protein	183.791	141.282	-0.379484	-0.786941	0.2615	0.466011	no
MEALZ_RS04275	hypothetical protein	86.7947	88.5059	0.028167	0.0739592	0.9174	0.958812	no
MEALZ_RS04280	META domain-containing protein	224.645	239.82	0.0943034	0.305291	0.66895	0.818176	no
MEALZ_RS04285	aspartate aminotransferase	134.343	253.993	0.918873	2.93416	5e-05	0.000618375	yes
MEALZ_RS04290	excinuclease ABC subunit B	58.2482	32.7105	-0.832459	-2.62839	0.00025	0.00246228	yes
MEALZ_RS04295	transglutaminase	94.9569	81.9614	-0.212328	-0.658336	0.3375	0.548587	no
MEALZ_RS04300	hypothetical protein	57.1029	52.9532	-0.108847	-0.344245	0.6302	0.792109	no
MEALZ_RS04305	hypothetical protein	130.626	100.247	-0.381885	-1.1136	0.10895	0.262107	no
MEALZ_RS04310	heme oxygenase	92.4313	68.4724	-0.432859	-0.573338	0.4067	0.614573	no
MEALZ_RS04320	tRNA-Val	0	0	0	0	1	1	no
MEALZ_RS04325	threonine--tRNA ligase	259.023	341.199	0.397532	1.1667	0.09645	0.24011	no
MEALZ_RS04330	translation initiation factor IF-3	1762.64	1878.38	0.0917524	0.26122	0.71105	0.842151	no
MEALZ_RS04335	50S ribosomal protein L35	796.839	885.665	0.152473	0.42468	0.5434	0.730341	no
MEALZ_RS04340	50S ribosomal protein L20	1630.04	1439.99	-0.178846	-0.555162	0.4286	0.634116	no
MEALZ_RS04345	phenylalanine--tRNA ligase subunit alpha	104.85	142.072	0.438292	1.41679	0.04445	0.140154	no
MEALZ_RS04350	phenylalanine--tRNA ligase subunit beta	90.5783	108.079	0.254851	0.80624	0.2512	0.454228	no
MEALZ_RS04355	integration host factor subunit alpha	452.064	612.272	0.437645	0.907601	0.20055	0.396028	no
MEALZ_RS04360	MerR family transcriptional regulator	433.069	468.223	0.112598	0.261564	0.7133	0.843467	no
MEALZ_RS04365	tRNA-Pro	0	0	0	0	1	1	no
MEALZ_RS04370	sigma-54-dependent Fis family transcriptional regulator	109.565	82.9615	-0.401275	-1.29722	0.06435	0.180425	no
MEALZ_RS04375	PAS domain-containing sensor histidine kinase	162.614	77.6329	-1.06671	-1.93465	0.00585	0.0305998	yes
MEALZ_RS04380	sigma-54-dependent Fis family transcriptional regulator	243.855	141.711	-0.783078	-1.92091	0.00695	0.0349313	yes
MEALZ_RS04385	flagellar hook-basal body complex protein FliE	128.969	46.5253	-1.47094	-3.34075	5e-05	0.000618375	yes
MEALZ_RS04390	flagellar M-ring protein FliF	166.636	105.658	-0.657303	-0.966148	0.1767	0.36347	no
MEALZ_RS04395	flagellar motor switch protein FliG	179.887	126.954	-0.502789	-0.570433	0.4176	0.623555	no
MEALZ_RS04400	flagellar assembly protein FliH	341.582	281.07	-0.281303	-0.377171	0.58935	0.762009	no
MEALZ_RS04405	flagellar protein export ATPase FliI	207.413	171.299	-0.275996	-0.420719	0.54955	0.735051	no
MEALZ_RS04410	hypothetical protein	59.4453	35.7527	-0.733509	-1.10173	0.131	0.296581	no
MEALZ_RS04415	flagellar export protein FliJ	140.313	114.271	-0.296192	-0.844198	0.23155	0.43143	no
MEALZ_RS04425	hypothetical protein	8804.32	5820.73	-0.597012	-1.83937	0.01	0.0457915	yes
MEALZ_RS04430	ubiquinone biosynthesis protein UbiB	23.5169	30.4762	0.373987	1.08919	0.12235	0.283939	no
MEALZ_RS04435	cupin	5.89822	8.82596	0.581474	0.649799	0.3847	0.59334	no
MEALZ_RS04440	DoxX family membrane protein	694.713	322.424	-1.10746	-3.42598	5e-05	0.000618375	yes
MEALZ_RS04445	mononuclear molybdenum enzyme YedY	711.303	336.759	-1.07875	-3.11648	5e-05	0.000618375	yes
MEALZ_RS04450	cytochrome P460	116.908	180.105	0.623462	1.88012	0.00755	0.0370279	yes
MEALZ_RS04455	histidine kinase	21.3975	36.4861	0.769907	2.25413	0.00185	0.0123062	yes
MEALZ_RS04460	GTPase	133.38	77.2643	-0.787665	-1.66671	0.02	0.0783667	no
MEALZ_RS04465	two-component sensor histidine kinase	67.5761	47.2193	-0.517136	-1.20234	0.08945	0.227713	no
MEALZ_RS04470	secretion system protein E	35.3215	31.9727	-0.143706	-0.454114	0.52575	0.717188	no
MEALZ_RS04475	DDE transposase	112.319	201.21	0.8411	2.68274	0.0003	0.00287418	yes
MEALZ_RS04480	response regulator	124.495	93.4705	-0.413505	-1.31108	0.0609	0.173811	no
MEALZ_RS04485	histidine kinase	87.313	58.0004	-0.590133	-1.91033	0.00725	0.0359252	yes
MEALZ_RS04490	GGDEF domain-containing protein	26.5526	23.6889	-0.164645	-0.431042	0.55115	0.736089	no
MEALZ_RS04495	pantetheine-phosphate adenylyltransferase	61.1613	53.7763	-0.185649	-0.466603	0.50885	0.702233	no
MEALZ_RS04500	ferredoxin	109.838	126.496	0.203725	0.443847	0.5246	0.716028	no
MEALZ_RS04505	B12-binding domain-containing radical SAM protein	16.9319	19.8198	0.227194	0.602453	0.3876	0.596273	no
MEALZ_RS04510	tRNA-Met	0	0	0	0	1	1	no
MEALZ_RS04515	ribosome maturation factor	71.7986	113.739	0.663705	0.591733	0.40165	0.6098	no
MEALZ_RS04525	translation initiation factor IF-2	330.428	446.188	0.433315	1.18535	0.0942	0.236629	no
MEALZ_RS04530	ribosome-binding factor A	484.572	650.069	0.423884	1.36364	0.0534	0.158462	no
MEALZ_RS04535	tRNA pseudouridine(55) synthase	222.897	239.857	0.105797	0.341469	0.6264	0.790243	no
MEALZ_RS04540	30S ribosomal protein S15	549.921	541.81	-0.0214383	-0.0656887	0.9286	0.963968	no
MEALZ_RS04545	polyribonucleotide nucleotidyltransferase	270.844	526.893	0.960046	2.65981	0.00035	0.00326166	yes
MEALZ_RS04550	cytochrome c6	370.921	325.19	-0.189831	-0.568283	0.41545	0.621816	no
MEALZ_RS04555	carboxylate--amine ligase	135.177	67.3976	-1.00408	-3.18124	5e-05	0.000618375	yes
MEALZ_RS04560	hypothetical protein	126.766	60.8161	-1.05965	-3.2787	5e-05	0.000618375	yes
MEALZ_RS04565	ribosomal-protein-alanine N-acetyltransferase	72.3053	41.6736	-0.794969	-2.36233	0.00075	0.00603384	yes
MEALZ_RS04570	hypothetical protein	97.7935	46.1887	-1.0822	-3.09631	5e-05	0.000618375	yes
MEALZ_RS04575	hypothetical protein	67.9057	130.506	0.942513	2.72058	5e-05	0.000618375	yes
MEALZ_RS04580	TonB-dependent receptor	15.3896	9.80849	-0.649857	-1.63948	0.01935	0.0765478	no
MEALZ_RS04585	adenosylcobinamide kinase	19.6296	19.7212	0.00671392	0.00669214	0.98665	0.992064	no
MEALZ_RS04590	cobyric acid synthase CobQ	23.3965	24.6704	0.0764867	0.16876	0.8052	0.899516	no
MEALZ_RS04595	alpha-ribazole phosphatase	17.9409	18.1189	0.0142444	0.0149044	0.9867	0.992064	no
MEALZ_RS04600	adenosylcobinamide-GDP ribazoletransferase	21.8398	16.8904	-0.370758	-0.480077	0.49525	0.69129	no
MEALZ_RS04605	HicB family protein	180.213	147.187	-0.292049	-0.540586	0.441	0.644402	no
MEALZ_RS04610	peroxiredoxin	77.5288	76.8839	-0.0120506	-0.0321163	0.9602	0.978965	no
MEALZ_RS04615	integrase	63.6045	22.3752	-1.50723	-2.14724	0.0073	0.0360683	yes
MEALZ_RS04620	hypothetical protein	11.5244	27.574	1.25861	2.16665	0.00455	0.024901	yes
MEALZ_RS04625	nicotinate-nucleotide--dimethylbenzimidazole phosphoribosyltransferase	12.4558	20.0957	0.690068	1.30952	0.0633	0.178444	no
MEALZ_RS04630	5,6-dimethylbenzimidazole synthase	4.59479	10.9128	1.24795	1.17788	0.10285	0.251948	no
MEALZ_RS04635	homoserine kinase	7.48398	21.5378	1.52499	2.40056	0.00245	0.0152767	yes
MEALZ_RS04640	cobalamin biosynthesis protein CobD	15.788	25.6312	0.699078	1.22314	0.0814	0.212984	no
MEALZ_RS04645	aminotransferase	20.7312	36.0646	0.79878	1.78453	0.0106	0.047806	yes
MEALZ_RS04650	membrane protein	40.7713	26.0413	-0.646749	-1.9373	0.00565	0.0297359	yes
MEALZ_RS04655	sulfurtransferase	31.1313	28.1929	-0.143034	-0.285472	0.69095	0.83021	no
MEALZ_RS04660	hypothetical protein	12.6573	28.6225	1.17718	1.25858	0.0784	0.20736	no
MEALZ_RS04665	transporter	78.6019	54.3574	-0.532087	-1.68417	0.0159	0.0659116	no
MEALZ_RS04670	alpha-amylase	55.6415	65.5424	0.236269	0.756996	0.2784	0.484634	no
MEALZ_RS04675	hypothetical protein	0.557363	0.741187	0.411221	0	1	1	no
MEALZ_RS04680	FAD-linked oxidase	90.6029	121.635	0.424926	1.28236	0.07325	0.197722	no
MEALZ_RS04690	hypothetical protein	2.28886	1.03548	-1.14432	-0.708344	0.3691	0.578541	no
MEALZ_RS04695	type I secretion system permease/ATPase	102.184	177.035	0.792858	2.52349	0.0003	0.00287418	yes
MEALZ_RS04700	HlyD family type I secretion periplasmic adaptorsubunit	86.7494	162.454	0.90511	2.19011	0.00205	0.0133178	yes
MEALZ_RS04705	type I secretion outer membrane protein	49.157	92.6111	0.913788	1.81163	0.00925	0.0431005	yes
MEALZ_RS04710	hypothetical protein	130.486	195.52	0.583419	1.75443	0.0145	0.0613426	no
MEALZ_RS04715	hypothetical protein	642.326	824.789	0.36072	1.0988	0.12065	0.281085	no
MEALZ_RS04720	SapC family protein	318.245	396.542	0.317333	1.00679	0.1554	0.33236	no
MEALZ_RS04725	hypothetical protein	1053.79	2374.7	1.17216	2.43491	0.00085	0.00663722	yes
MEALZ_RS04730	hypothetical protein	313.675	850.841	1.43962	4.20296	5e-05	0.000618375	yes
MEALZ_RS04735	integrase	0.209414	0	#NAME?	0	1	1	no
MEALZ_RS04740	ATP-binding protein	0	0	0	0	1	1	no
MEALZ_RS04755	hypothetical protein	209.329	162.885	-0.361917	-1.12282	0.108	0.260609	no
MEALZ_RS04760	hypothetical protein	274.997	221.342	-0.313134	-0.943488	0.17445	0.360144	no
MEALZ_RS04765	ISL3 family transposase	76.7228	79.0045	0.0422797	0.135107	0.84905	0.922313	no
MEALZ_RS04770	hypothetical protein	127.195	129.966	0.0310922	0.0882757	0.9002	0.948776	no
MEALZ_RS04775	Fe2+-dependent dioxygenase	209.179	140.55	-0.57366	-1.8366	0.0087	0.0412948	yes
MEALZ_RS04780	hypothetical protein	22.5075	8.53642	-1.39871	-1.70568	0.03125	0.109325	no
MEALZ_RS04785	hypothetical protein	76.112	84.0732	0.143522	0.436543	0.5299	0.720464	no
MEALZ_RS04790	hypothetical protein	47.3828	30.8655	-0.618365	-1.1951	0.0963	0.240037	no
MEALZ_RS04795	tRNA-Arg	0	0	0	0	1	1	no
MEALZ_RS04800	FlgN family protein	152.898	454.029	1.57022	2.43329	0.00245	0.0152767	yes
MEALZ_RS04805	flagellar biosynthesis anti-sigma factor FlgM	967.772	1010.46	0.0622711	0.142106	0.84425	0.919884	no
MEALZ_RS04810	flagellar basal body P-ring biosynthesis proteinFlgA	47.7582	31.662	-0.592995	-1.52724	0.03325	0.114149	no
MEALZ_RS04815	chemotaxis protein CheW	291.204	207.688	-0.48761	-1.56095	0.03065	0.108112	no
MEALZ_RS04820	hypothetical protein	168.815	108.706	-0.635015	-2.03657	0.0036	0.0206974	yes
MEALZ_RS04825	flagellar basal-body rod protein FlgB	269.277	101.443	-1.40842	-4.00895	5e-05	0.000618375	yes
MEALZ_RS04830	flagellar basal body rod protein FlgC	255.026	89.5256	-1.51027	-4.26945	5e-05	0.000618375	yes
MEALZ_RS04835	flagellar hook capping protein	272.935	127.218	-1.10125	-3.51996	5e-05	0.000618375	yes
MEALZ_RS04840	flagellar hook-basal body protein	227.995	140.988	-0.69343	-2.20921	0.0018	0.0120205	yes
MEALZ_RS04845	flagellar basal body rod protein FlgF	176.019	105.639	-0.73658	-2.33623	0.00125	0.00899624	yes
MEALZ_RS04850	flagellar basal body rod protein FlgG	325.555	169.705	-0.939875	-3.02901	5e-05	0.000618375	yes
MEALZ_RS04860	flagellar P-ring protein FlgI	183.836	87.7199	-1.06745	-3.42716	5e-05	0.000618375	yes
MEALZ_RS04865	flagellar rod assembly protein/muramidase FlgJ	509.414	409.337	-0.315549	-0.930288	0.18795	0.378913	no
MEALZ_RS04870	flagellar hook-associated protein FlgK	520.096	388.704	-0.420106	-1.17293	0.09495	0.238013	no
MEALZ_RS04875	flagellar hook-associated protein 3	256.173	195.402	-0.390675	-1.25046	0.07085	0.193032	no
MEALZ_RS04880	peptidase	237.385	176.728	-0.425699	-1.34963	0.05125	0.154422	no
MEALZ_RS04885	MEKHLA domain-containing protein	68.7141	54.4726	-0.335076	-0.836822	0.23855	0.439266	no
MEALZ_RS04890	acylphosphatase	26.4437	31.3896	0.247366	0.166187	0.80295	0.898122	no
MEALZ_RS04895	23S rRNA (guanine(2445)-N(2))/(guanine(2069)-N(7))- methyltransferase	29.3485	23.4958	-0.320885	-0.955843	0.1711	0.355439	no
MEALZ_RS04900	EAL domain-containing protein	36.8194	27.1447	-0.439792	-1.10271	0.1212	0.281817	no
MEALZ_RS04905	ribonuclease D	26.9598	32.2981	0.26064	0.715549	0.30465	0.514657	no
MEALZ_RS04910	ABC transporter substrate-binding protein	52.176	38.9382	-0.422201	-0.507539	0.46545	0.665557	no
MEALZ_RS04920	two-component system response regulator	117.475	72.7028	-0.692266	-2.22666	0.0017	0.0114745	yes
MEALZ_RS04925	glycine dehydrogenase (aminomethyl-transferring)	48.3084	53.0358	0.134693	0.43108	0.53785	0.726173	no
MEALZ_RS04935	HDIG domain-containing protein	61.5737	48.904	-0.33236	-0.962561	0.1752	0.361069	no
MEALZ_RS04940	two-component system response regulator	44.3844	36.7353	-0.272885	-0.868256	0.21425	0.41238	no
MEALZ_RS04945	multicopper oxidase	25.6647	32.3689	0.334824	0.504931	0.4692	0.668439	no
MEALZ_RS04950	multicopper oxidase	26.7536	37.3797	0.482521	1.2997	0.06895	0.189628	no
MEALZ_RS04955	hypothetical protein	33.0805	46.9331	0.504626	1.24951	0.0743	0.199924	no
MEALZ_RS04960	ribosome small subunit-dependent GTPase	31.3559	50.7527	0.694749	0.874428	0.20345	0.399805	no
MEALZ_RS04965	peptidase M48	121.363	98.4834	-0.301374	-0.862784	0.2268	0.425901	no
MEALZ_RS04970	oligoribonuclease	147.167	116.462	-0.337587	-0.718209	0.3075	0.517496	no
MEALZ_RS04975	chromosome condensation protein CrcB	88.9913	75.1903	-0.243118	-0.492294	0.4811	0.679157	no
MEALZ_RS04980	hypothetical protein	154.03	114.505	-0.427799	-0.560334	0.42285	0.628566	no
MEALZ_RS04985	serine--tRNA ligase	175.178	165.48	-0.08217	-0.263304	0.7047	0.838217	no
MEALZ_RS04990	tungsten ABC transporter substrate-binding protein	96.2969	95.2429	-0.0158785	-0.0492174	0.9436	0.969737	no
MEALZ_RS04995	chemotaxis protein CheR	65.3735	120.758	0.885339	2.66215	0.0004	0.00363131	yes
MEALZ_RS05000	sulfur oxidation c-type cytochrome SoxX	45.7729	49.0197	0.09887	0.112007	0.8747	0.935843	no
MEALZ_RS05005	thiamine phosphate synthase	29.0533	41.8561	0.526735	0.78442	0.26685	0.471257	no
MEALZ_RS05010	hydroxymethylpyrimidine/phosphomethylpyrimidine kinase	42.8361	82.2867	0.941833	2.10796	0.0031	0.0185086	yes
MEALZ_RS05015	membrane protein	49.6908	44.4052	-0.162251	-0.374568	0.5972	0.767342	no
MEALZ_RS05020	thioredoxin	64.3228	70.2741	0.127664	0.339437	0.6321	0.793162	no
MEALZ_RS05025	phosphoglycerate dehydrogenase	179.744	155.683	-0.207335	-0.568212	0.41675	0.622594	no
MEALZ_RS05030	haloacid dehalogenase	150.926	130.42	-0.210683	-0.299437	0.6718	0.820128	no
MEALZ_RS05035	hypothetical protein	165.571	160.233	-0.0472723	-0.152539	0.8274	0.912148	no
MEALZ_RS05045	crossover junction endodeoxyribonuclease RuvC	88.2665	76.0183	-0.215519	-0.311854	0.6571	0.81057	no
MEALZ_RS05050	Holliday junction branch migration protein RuvA	159.387	107.951	-0.562156	-1.21072	0.0881	0.22514	no
MEALZ_RS05055	Holliday junction branch migration DNA helicase RuvB	58.7597	44.0928	-0.414283	-0.77891	0.26515	0.469644	no
MEALZ_RS05060	tol-pal system-associated acyl-CoA thioesterase	165.652	113.245	-0.548715	-0.679912	0.34105	0.551804	no
MEALZ_RS05065	Tol-Pal system subunit TolQ	244.309	139.207	-0.811476	-1.70722	0.01565	0.0650559	no
MEALZ_RS05070	protein TolR	361.097	258.032	-0.484836	-0.933656	0.18895	0.380196	no
MEALZ_RS05075	protein TolA	224.393	157.52	-0.510491	-1.58821	0.02685	0.0977085	no
MEALZ_RS05080	Tol-Pal system beta propeller repeat protein TolB	278.918	193.346	-0.528653	-1.65779	0.0201	0.0786811	no
MEALZ_RS05085	peptidoglycan-associated lipoprotein	789.447	622.148	-0.343584	-0.798201	0.2556	0.45903	no
MEALZ_RS05090	tol-pal system protein YbgF	332.448	248.907	-0.417524	-0.75937	0.2751	0.480568	no
MEALZ_RS05095	7-carboxy-7-deazaguanine synthase	92.861	79.0259	-0.232746	-0.676025	0.33775	0.548694	no
MEALZ_RS05100	7-cyano-7-deazaguanine synthase QueC	78.6185	59.7163	-0.396746	-1.11917	0.11275	0.267958	no
MEALZ_RS05105	tRNA-Lys	0	0	0	0	1	1	no
MEALZ_RS05110	integrase	18.0087	9.4077	-0.936778	-2.03838	0.00435	0.0240266	yes
MEALZ_RS05115	hypothetical protein	25.2129	6.63422	-1.92616	-1.32708	0.0922	0.232927	no
MEALZ_RS05120	23S rRNA (adenine(2503)-C(2))-methyltransferase RlmN	45.1795	43.7545	-0.0462378	-0.133881	0.84685	0.920647	no
MEALZ_RS05125	hypothetical protein	61.466	80.7567	0.393793	0.811195	0.25205	0.455214	no
MEALZ_RS05130	hypothetical protein	29.7584	38.2063	0.360514	0.710457	0.3196	0.53024	no
MEALZ_RS05135	hypothetical protein	20.7551	28.0014	0.432038	0.666778	0.33885	0.54951	no
MEALZ_RS05140	hypothetical protein	38.9359	41.3863	0.0880539	0.147833	0.8267	0.911684	no
MEALZ_RS05145	hypothetical protein	36.573	27.1587	-0.429366	-0.584404	0.4036	0.611207	no
MEALZ_RS05150	hypothetical protein	44.3291	24.2752	-0.868769	-1.65887	0.0201	0.0786811	no
MEALZ_RS05155	general secretion pathway protein GspH	146.131	123.92	-0.237857	-0.504306	0.4754	0.673897	no
MEALZ_RS05160	hypothetical protein	111.726	80.651	-0.4702	-1.09137	0.1196	0.279566	no
MEALZ_RS05165	hypothetical protein	90.979	60.0711	-0.598862	-1.90286	0.00645	0.0329168	yes
MEALZ_RS05170	hypothetical protein	201.459	115.539	-0.802106	-2.56176	0.00045	0.00397644	yes
MEALZ_RS05175	hypothetical protein	3.84735	6.31001	0.713779	0.355604	0.6199	0.78536	no
MEALZ_RS05180	hypothetical protein	156.366	105.873	-0.562591	-1.32093	0.05975	0.171842	no
MEALZ_RS05185	hypothetical protein	72.5763	75.3147	0.0534332	0.117685	0.86645	0.931391	no
MEALZ_RS05190	CopG family transcriptional regulator	146.75	143.868	-0.0286167	-0.056151	0.9363	0.967729	no
MEALZ_RS05195	translation repressor RelE	28.9205	32.9161	0.186703	0.217858	0.7601	0.872997	no
MEALZ_RS05200	hypothetical protein	23.788	40.6109	0.771636	0.911948	0.20045	0.395896	no
MEALZ_RS05205	metal-dependent hydrolase	12.1521	13.149	0.113751	0.222748	0.7498	0.866331	no
MEALZ_RS05210	hypothetical protein	67.7158	47.1413	-0.522502	-0.726979	0.2928	0.501517	no
MEALZ_RS05215	metal-dependent hydrolase	111.969	68.9058	-0.700402	-1.93191	0.00725	0.0359252	yes
MEALZ_RS05220	hypothetical protein	46.8665	36.7031	-0.352657	-0.794413	0.2555	0.459016	no
MEALZ_RS05225	hypothetical protein	15.2482	11.1336	-0.453719	-0.470743	0.50155	0.696573	no
MEALZ_RS05230	DNA polymerase V subunit UmuC	2.76863	1.78073	-0.636704	-0.874728	0.2143	0.41241	no
MEALZ_RS05235	DNA polymerase V subunit D	1.52086	2.84343	0.902751	0.543548	0.43915	0.642861	no
MEALZ_RS05240	hypothetical protein	166.195	58.2232	-1.51321	-2.26474	0.0038	0.0215978	yes
MEALZ_RS05245	hypothetical protein	131.646	43.7643	-1.58884	-4.22181	5e-05	0.000618375	yes
MEALZ_RS05250	cupin	84.2506	63.223	-0.414238	-0.963076	0.17315	0.358079	no
MEALZ_RS05255	DNA polymerase V subunit D	7.07748	6.63591	-0.0929402	-0.107001	0.88795	0.942581	no
MEALZ_RS05260	repressor LexA	163.424	52.3235	-1.64309	-4.71884	5e-05	0.000618375	yes
MEALZ_RS05265	hypothetical protein	89.3978	33.9017	-1.39888	-3.32345	5e-05	0.000618375	yes
MEALZ_RS05270	DNA invertase	16.7683	14.3079	-0.228921	-0.326048	0.6414	0.799125	no
MEALZ_RS05275	cupin	214.11	154.817	-0.467789	-1.31436	0.06585	0.183596	no
MEALZ_RS05280	hypothetical protein	72.2916	72.0782	-0.00426454	-0.0108024	0.99085	0.993761	no
MEALZ_RS05285	hypothetical protein	14.4211	10.0914	-0.515057	-0.492216	0.4828	0.680511	no
MEALZ_RS05290	ISL3 family transposase	0	0	0	0	1	1	no
MEALZ_RS05305	hypothetical protein	186.787	83.0707	-1.16898	-2.8857	5e-05	0.000618375	yes
MEALZ_RS05310	inorganic pyrophosphatase	41.9882	38.8656	-0.111493	-0.259491	0.7167	0.845882	no
MEALZ_RS05315	magnesium transporter	6.57465	4.56581	-0.526042	-1.02794	0.14655	0.319612	no
MEALZ_RS05320	cytochrome c	158.492	122.63	-0.370095	-1.14708	0.10365	0.25344	no
MEALZ_RS05325	hypothetical protein	26.0951	28.2452	0.114222	0.260098	0.7153	0.845104	no
MEALZ_RS05330	nitroreductase	22.6553	44.7044	0.980569	2.89	5e-05	0.000618375	yes
MEALZ_RS05335	alkaline phosphatase	466.32	287.954	-0.695484	-2.22854	0.00215	0.013832	yes
MEALZ_RS05340	histidine kinase	156.672	111.627	-0.48906	-1.57629	0.02595	0.0952457	no
MEALZ_RS05350	hypothetical protein	92.7306	52.2269	-0.828251	-1.66914	0.02115	0.0815357	no
MEALZ_RS05355	IS110 family transposase	0	0	0	0	1	1	no
MEALZ_RS05360	GNAT family N-acetyltransferase	128.156	102.882	-0.316911	-0.978585	0.16405	0.345662	no
MEALZ_RS05365	hypothetical protein	10.3043	21.9543	1.09126	1.39309	0.0549	0.161669	no
MEALZ_RS05370	hypothetical protein	31.8572	46.2281	0.537151	1.47993	0.0372	0.123624	no
MEALZ_RS05375	MBL fold metallo-hydrolase	54.3365	55.6859	0.0353909	0.0491121	0.94565	0.970809	no
MEALZ_RS05380	GGDEF-domain containing protein	66.9624	73.7182	0.138671	0.403015	0.55975	0.743005	no
MEALZ_RS05385	glycosyl transferase	29.0453	54.2926	0.902452	2.36672	0.001	0.00753279	yes
MEALZ_RS05390	haloacid dehalogenase	9.51619	21.3867	1.16826	1.28549	0.07145	0.19418	no
MEALZ_RS05395	diguanylate phosphodiesterase	9.17248	11.9039	0.376056	0.83954	0.23205	0.43189	no
MEALZ_RS05400	hypothetical protein	24646	11143.1	-1.1452	-3.24498	5e-05	0.000618375	yes
MEALZ_RS05405	hypothetical protein	33.0262	5.10087	-2.6948	-2.25291	0.0145	0.0613426	no
MEALZ_RS05410	UPF0016 family membrane protein	118.359	56.4226	-1.06883	-3.05429	5e-05	0.000618375	yes
MEALZ_RS05415	ZIP family metal transporter	34.002	55.8004	0.714655	2.00979	0.00445	0.024477	yes
MEALZ_RS05420	hypothetical protein	39.9886	33.6739	-0.247958	-0.714687	0.30515	0.515283	no
MEALZ_RS05425	GTP-binding protein	53.1503	50.9413	-0.0612436	-0.192566	0.78155	0.884567	no
MEALZ_RS05430	hypothetical protein	3.4267	1.46404	-1.22687	-0.249399	0.62455	0.788931	no
MEALZ_RS05435	sodium:proton antiporter	13.6938	17.271	0.334825	0.946061	0.1822	0.371015	no
MEALZ_RS05440	hypothetical protein	6.89541	9.12633	0.404398	0.183249	0.58365	0.758327	no
MEALZ_RS05445	GGDEF domain-containing protein	30.4015	23.0704	-0.398102	-1.00565	0.1542	0.330504	no
MEALZ_RS05450	NUDIX domain-containing protein	42.711	34.0002	-0.329063	-0.74584	0.2848	0.491692	no
MEALZ_RS05455	cytochrome c	181.833	192.663	0.0834705	0.265701	0.6993	0.835597	no
MEALZ_RS05460	hypothetical protein	102.289	125.228	0.291909	0.795722	0.25845	0.4623	no
MEALZ_RS05465	NAD-dependent malic enzyme	58.9149	59.6589	0.0181055	0.0582743	0.9369	0.968149	no
MEALZ_RS05470	glycogen phosphorylase	28.1568	14.6492	-0.942666	-2.76129	5e-05	0.000618375	yes
MEALZ_RS05475	16S rRNA (adenine(1518)-N(6)/adenine(1519)-N(6))- dimethyltransferase	14.6796	26.9326	0.875539	1.21091	0.0907	0.229916	no
MEALZ_RS05480	4-hydroxythreonine-4-phosphate dehydrogenase PdxA	51.5043	53.1558	0.0455324	0.122894	0.85825	0.927332	no
MEALZ_RS05485	hypothetical protein	140.421	92.062	-0.609084	-1.6063	0.0245	0.0908447	no
MEALZ_RS05490	hypothetical protein	117.96	100.363	-0.23308	-0.716428	0.3075	0.517496	no
MEALZ_RS05495	molecular chaperone DnaK	192.764	196.984	0.0312431	0.0962363	0.88705	0.942008	no
MEALZ_RS05500	molecular chaperone DnaK	91.9783	76.3144	-0.269339	-0.858374	0.21785	0.416425	no
MEALZ_RS05505	hypothetical protein	117.387	103.075	-0.187577	-0.60685	0.38835	0.597043	no
MEALZ_RS05510	primosomal protein N' (replication factor Y) - superfamily II helicase	81.7558	89.4657	0.130014	0.417511	0.55595	0.739719	no
MEALZ_RS05515	DNA mismatch repair protein MutS	35.4441	33.7416	-0.0710156	-0.226982	0.74285	0.862723	no
MEALZ_RS05520	damage-inducible protein CinA	150.631	98.3462	-0.615079	-1.75537	0.0143	0.0606899	no
MEALZ_RS05525	oxidoreductase	186.779	230.26	0.301935	0.969994	0.1698	0.354012	no
MEALZ_RS05530	nitrate ABC transporter substrate-binding protein	10.0326	14.5341	0.534741	1.13771	0.10735	0.25946	no
MEALZ_RS05535	integrase	197.323	96.2594	-1.03556	-3.32181	5e-05	0.000618375	yes
MEALZ_RS05545	hypothetical protein	63.8375	44.8906	-0.507992	-1.50194	0.03305	0.113724	no
MEALZ_RS05550	hypothetical protein	112.828	91.115	-0.308371	-0.855346	0.2224	0.421815	no
MEALZ_RS05555	glutamate--tRNA ligase	221.232	201.031	-0.138146	-0.433393	0.5387	0.726804	no
MEALZ_RS05560	tRNA-Ala	0	0	0	0	1	1	no
MEALZ_RS05565	tRNA-Glu	0	0	0	0	1	1	no
MEALZ_RS05570	tRNA-Glu	0	0	0	0	1	1	no
MEALZ_RS05575	bacterioferritin	184.5	176.127	-0.0670045	-0.204629	0.7628	0.87492	no
MEALZ_RS05580	exosortase system-associated protein, TIGR04073 family	450.654	223.595	-1.01113	-3.03757	5e-05	0.000618375	yes
MEALZ_RS05585	Rossman fold protein, TIGR00730 family	51.9784	59.5796	0.196908	0.518045	0.4629	0.663818	no
MEALZ_RS05590	hypothetical protein	57.1366	73.5015	0.363358	0.976892	0.1664	0.349259	no
MEALZ_RS05595	MFS transporter	54.7939	46.0531	-0.250716	-0.782196	0.26255	0.467047	no
MEALZ_RS05600	glutathione-disulfide reductase	141.884	187.627	0.403152	1.27564	0.07075	0.192803	no
MEALZ_RS05605	peroxiredoxin	262.256	368.36	0.49014	1.56333	0.02675	0.0975228	no
MEALZ_RS05610	ferritin	284.623	238.521	-0.254936	-0.698896	0.32345	0.53418	no
MEALZ_RS05615	hypothetical protein	48.1401	40.5368	-0.248008	-0.342331	0.6226	0.787758	no
MEALZ_RS05620	hypothetical protein	71.3434	67.3235	-0.0836705	-0.101343	0.8862	0.941744	no
MEALZ_RS05625	hypothetical protein	55.9509	57.5464	0.0405651	0.10152	0.88645	0.941789	no
MEALZ_RS05630	hypothetical protein	45.5969	42.2747	-0.109139	-0.21383	0.75945	0.87267	no
MEALZ_RS05635	hypothetical protein	32.822	37.1565	0.178953	0.414619	0.5543	0.738181	no
MEALZ_RS05640	sodium-independent anion transporter	41.7072	38.0073	-0.13402	-0.412051	0.5516	0.736309	no
MEALZ_RS05645	transcriptional regulator	65.9068	51.1699	-0.365131	-0.987128	0.16645	0.349302	no
MEALZ_RS05650	group 1 hemoglobin	395.844	433.424	0.130849	0.421645	0.5483	0.734268	no
MEALZ_RS05655	oxygenase	495.283	452.085	-0.13166	-0.398756	0.57075	0.750368	no
MEALZ_RS05660	hypothetical protein	134.628	95.9943	-0.487954	-0.802617	0.2557	0.45903	no
MEALZ_RS05665	cytochrome c	115.345	97.9228	-0.236236	-0.610355	0.38185	0.590392	no
MEALZ_RS05670	nitric oxide reductase	298.613	206.497	-0.532155	-1.63324	0.02105	0.0813339	no
MEALZ_RS05675	metal-dependent hydrolase	113.278	69.0637	-0.71387	-2.11443	0.00305	0.018274	yes
MEALZ_RS05680	protein disulfide oxidoreductase	107.939	67.3863	-0.679686	-0.713442	0.31235	0.522639	no
MEALZ_RS05685	spermidine synthase	102.022	65.1759	-0.646468	-1.92588	0.00545	0.0289126	yes
MEALZ_RS05690	antibiotic biosynthesis monooxygenase	295.46	297.813	0.0114468	0.0328156	0.96185	0.979727	no
MEALZ_RS05695	alcohol dehydrogenase	126.396	108.271	-0.223293	-0.718772	0.3132	0.523475	no
MEALZ_RS05700	phenylacetate--CoA ligase	82.7302	62.4475	-0.405771	-1.2902	0.06415	0.179991	no
MEALZ_RS05705	hypothetical protein	12.6588	12.6247	-0.00389596	-0.00595467	0.95745	0.977547	no
MEALZ_RS05710	hypothetical protein	39.6175	19.6334	-1.01283	-2.07495	0.00565	0.0297359	yes
MEALZ_RS05715	cytochrome c oxidase subunit II	59.4171	31.8273	-0.900614	-1.20554	0.0854	0.220362	no
MEALZ_RS05720	cytochrome c oxidase subunit I	48.7063	26.2612	-0.891177	-2.3506	0.0012	0.00870984	yes
MEALZ_RS05725	hypothetical protein	57.8068	38.3152	-0.593322	-0.482575	0.50295	0.697718	no
MEALZ_RS05730	hypothetical protein	17.311	9.70754	-0.83451	-0.698904	0.32725	0.538075	no
MEALZ_RS05735	hypothetical protein	115.656	97.1762	-0.251169	-0.743124	0.29135	0.499894	no
MEALZ_RS05740	hypothetical protein	386.771	415.77	0.104306	0.309553	0.66055	0.813147	no
MEALZ_RS05745	thiolase	141.589	105.702	-0.421707	-1.36341	0.05245	0.157008	no
MEALZ_RS05750	2-oxoisovalerate dehydrogenase E1 subunit beta	39.5261	18.5944	-1.08794	-1.16756	0.10885	0.262107	no
MEALZ_RS05755	hypothetical protein	56.9941	39.5313	-0.527818	-0.983134	0.16535	0.347727	no
MEALZ_RS05760	hypothetical protein	52.4436	65.1757	0.313568	0.656381	0.3482	0.558157	no
MEALZ_RS05770	helicase	26.4424	21.6954	-0.285468	-0.912268	0.1867	0.377093	no
MEALZ_RS05780	hypothetical protein	195.254	176.572	-0.1451	-0.463617	0.50805	0.701847	no
MEALZ_RS05785	hypothetical protein	134.051	142.606	0.0892551	0.285376	0.6818	0.825444	no
MEALZ_RS05790	restriction endonuclease	98.6184	102.835	0.0603973	0.192436	0.7847	0.886256	no
MEALZ_RS05795	hypothetical protein	114.025	131.81	0.209108	0.656995	0.3523	0.561565	no
MEALZ_RS05800	hypothetical protein	64.4996	57.9299	-0.154983	-0.349306	0.62245	0.787755	no
MEALZ_RS05810	DNA polymerase	125.46	66.0665	-0.925235	-1.48532	0.047	0.145393	no
MEALZ_RS05815	DUF86 domain-containing protein	75.0932	68.6016	-0.13044	-0.244163	0.7263	0.851197	no
MEALZ_RS05820	hypothetical protein	73.9304	81.8218	0.146317	0.30787	0.66635	0.816395	no
MEALZ_RS05825	DDE transposase	0.218427	0.178738	-0.289304	0	1	1	no
MEALZ_RS05830	hypothetical protein	93.5215	47.9726	-0.963087	-2.18473	0.00345	0.0200765	yes
MEALZ_RS05835	hypothetical protein	86.6836	54.5851	-0.667252	-0.802738	0.23675	0.437232	no
MEALZ_RS05840	RelE/StbE family addiction module toxin	51.4069	75.4408	0.553383	0.964551	0.1695	0.353468	no
MEALZ_RS05845	hypothetical protein	90.7156	71.9478	-0.3344	-1.08242	0.12275	0.28459	no
MEALZ_RS05850	hypothetical protein	18.7255	10.0715	-0.894729	-0.815339	0.2417	0.443222	no
MEALZ_RS05855	hypothetical protein	30.5996	21.705	-0.495482	-0.677408	0.3399	0.550466	no
MEALZ_RS05860	curli production assembly protein CsgG	178.934	150.205	-0.252502	-0.810085	0.24655	0.448604	no
MEALZ_RS05865	DUF4810 domain-containing protein	168.359	177.444	0.0758232	0.148373	0.8303	0.913743	no
MEALZ_RS05870	hypothetical protein	125.788	109.722	-0.197144	-0.486809	0.4909	0.68793	no
MEALZ_RS05875	N-acetyltransferase	49.1992	26.9615	-0.867735	-1.70633	0.0213	0.0819817	no
MEALZ_RS05880	hypothetical protein	45.3895	33.5905	-0.434304	-0.463988	0.4996	0.69525	no
MEALZ_RS05885	peptidase M15	6.13177	9.73896	0.667464	1.66128	0.01935	0.0765478	no
MEALZ_RS05890	cysteine desulfurase	13.9483	17.3784	0.31721	0.773169	0.2765	0.48217	no
MEALZ_RS05895	hypothetical protein	202.433	147.425	-0.457464	-1.48369	0.03585	0.12058	no
MEALZ_RS05900	SWIM zinc finger family protein	42.1343	29.1332	-0.53233	-1.35666	0.0592	0.170836	no
MEALZ_RS05905	SAM-dependent methyltransferase	187.607	87.6492	-1.0979	-3.25893	5e-05	0.000618375	yes
MEALZ_RS05910	DsbA family protein	18.9669	13.5541	-0.484756	-0.963143	0.18125	0.369458	no
MEALZ_RS05915	hypothetical protein	43.6272	31.9357	-0.450061	-1.19611	0.09305	0.23448	no
MEALZ_RS05920	D-Ala-D-Ala carboxypeptidase 3 (S13)	51.0802	25.9102	-0.979248	-2.75867	5e-05	0.000618375	yes
MEALZ_RS05925	L-serine ammonia-lyase	103.136	58.1569	-0.82653	-2.65103	0.00015	0.00160578	yes
MEALZ_RS05930	outer membrane protein assembly factor BamD	93.4567	134.344	0.523566	1.64994	0.0178	0.0717223	no
MEALZ_RS05935	23S rRNA pseudouridine synthase D	77.4149	67.1065	-0.206159	-0.457126	0.5119	0.704558	no
MEALZ_RS05940	laccase	124.626	92.2106	-0.434601	-1.00843	0.1488	0.323044	no
MEALZ_RS05945	ZIP family metal transporter	87.7021	55.8265	-0.65166	-1.93077	0.0071	0.0355506	yes
MEALZ_RS05955	alpha-D-glucose phosphate-specific phosphoglucomutase	77	123.362	0.679967	0.575497	0.4081	0.615989	no
MEALZ_RS05960	L,D-transpeptidase	2006.55	3234.75	0.68894	1.68386	0.01495	0.0628458	no
MEALZ_RS05965	hypothetical protein	1485.55	1724.67	0.215317	0.674288	0.3355	0.546302	no
MEALZ_RS05970	hypothetical protein	2.89418	0	#NAME?	0	1	1	no
MEALZ_RS05975	transpeptidase	73.2976	74.1809	0.0172828	0.0465273	0.9465	0.971431	no
MEALZ_RS05980	recombinase	16.1703	50.6641	1.64762	2.49241	0.00195	0.0128144	yes
MEALZ_RS05985	DNA-deoxyinosine glycosylase	62.77	23.6001	-1.41128	-3.29318	5e-05	0.000618375	yes
MEALZ_RS05990	hypothetical protein	142.718	139.283	-0.0351432	-0.0623869	0.9239	0.961987	no
MEALZ_RS05995	hypothetical protein	237.554	137.801	-0.785671	-2.44648	0.00065	0.00538526	yes
MEALZ_RS06000	DNA polymerase IV	13.8133	28.805	1.06026	2.64819	0.0008	0.00634635	yes
MEALZ_RS06005	lipase	194.777	150.891	-0.368323	-0.981894	0.16185	0.342719	no
MEALZ_RS06010	hypothetical protein	146.718	170.954	0.220565	0.71571	0.30445	0.514537	no
MEALZ_RS06015	tyrosine recombinase XerC	9.1113	19.535	1.10033	1.35661	0.06305	0.177991	no
MEALZ_RS06020	hypothetical protein	21.4194	55.3014	1.3684	2.17231	0.003	0.0180287	yes
MEALZ_RS06025	diaminopimelate epimerase	32.7982	42.6021	0.377308	0.75691	0.28615	0.493452	no
MEALZ_RS06030	diaminopimelate decarboxylase	36.0519	53.4739	0.568759	1.70408	0.0169	0.0689093	no
MEALZ_RS06035	C4-dicarboxylate ABC transporter	14.6368	17.1886	0.231851	0.528584	0.44905	0.651542	no
MEALZ_RS06040	C4-dicarboxylate ABC transporter permease	17.9103	19.4094	0.11597	0.160012	0.8199	0.907452	no
MEALZ_RS06045	lytic transglycosylase	205.422	295.094	0.522583	1.63975	0.01955	0.0771602	no
MEALZ_RS06050	hypothetical protein	136.194	123.82	-0.137418	-0.434378	0.52685	0.717705	no
MEALZ_RS06055	hypothetical protein	47.9835	45.3324	-0.0819952	-0.164481	0.8152	0.904177	no
MEALZ_RS06060	peptidase M23	74.1557	73.2744	-0.0172489	-0.0540338	0.9413	0.968893	no
MEALZ_RS06065	hypothetical protein	235.547	373.779	0.666171	1.90138	0.00785	0.0380617	yes
MEALZ_RS06070	hypothetical protein	306.728	347.736	0.181033	0.553764	0.4295	0.634897	no
MEALZ_RS06090	prepilin-type N-terminal cleavage/methylation domain-containing protein	119.589	133.176	0.15526	0.423051	0.54515	0.731459	no
MEALZ_RS06095	transposase	58.0774	64.2193	0.145031	0.378867	0.58815	0.761411	no
MEALZ_RS06100	cytosolic protein	117.502	90.2452	-0.380769	-1.218	0.0847	0.219171	no
MEALZ_RS06105	hypothetical protein	147.553	95.3724	-0.629593	-1.87653	0.0089	0.041911	yes
MEALZ_RS06110	hypothetical protein	94.7518	67.2257	-0.495141	-1.28832	0.06955	0.190839	no
MEALZ_RS06115	hypothetical protein	95.7021	51.6797	-0.888954	-1.48385	0.03605	0.121014	no
MEALZ_RS06120	succinyl-diaminopimelate desuccinylase	70.5449	74.4814	0.0783377	0.245722	0.71795	0.846639	no
MEALZ_RS06125	arsenate reductase	262.252	294.165	0.165668	0.499908	0.4771	0.675585	no
MEALZ_RS06130	hypothetical protein	50.1167	134.787	1.42732	2.65995	0.0013	0.00928338	yes
MEALZ_RS06135	hypothetical protein	108.55	110.31	0.0232135	0.0687894	0.92185	0.960993	no
MEALZ_RS06140	2,3,4,5-tetrahydropyridine-2,6-dicarboxylate N-succinyltransferase	131.939	207.904	0.656053	2.11813	0.00325	0.0191553	yes
MEALZ_RS06145	succinyldiaminopimelate transaminase	32.2195	52.701	0.709895	1.42355	0.0453	0.141935	no
MEALZ_RS06150	peptidase	96.6672	110.589	0.194104	0.47351	0.50755	0.701574	no
MEALZ_RS06155	formylmethanofuran dehydrogenase subunit B	249.935	285.45	0.191688	0.592811	0.39245	0.601026	no
MEALZ_RS06160	formylmethanofuran dehydrogenase subunit A	283.633	311.606	0.135699	0.406675	0.56225	0.744866	no
MEALZ_RS06165	hypothetical protein	349.517	276.46	-0.338293	-0.638527	0.35655	0.565698	no
MEALZ_RS06170	hypothetical protein	284.016	253.76	-0.162509	-0.366096	0.60645	0.77448	no
MEALZ_RS06175	hypothetical protein	584.146	568.766	-0.0384932	-0.0798354	0.9084	0.953828	no
MEALZ_RS06180	hypothetical protein	309.608	234.42	-0.401351	-0.967048	0.1644	0.346156	no
MEALZ_RS06185	formylmethanofuran--tetrahydromethanopterin N-formyltransferase	420.357	349.535	-0.26618	-0.593347	0.3959	0.604449	no
MEALZ_RS06190	formylmethanofuran dehydrogenase subunit C	337.62	321.576	-0.0702369	-0.136491	0.8443	0.919884	no
MEALZ_RS06195	hypothetical protein	54.5829	64.2246	0.234677	0.625354	0.36905	0.578538	no
MEALZ_RS06200	hypothetical protein	240.816	143.614	-0.745732	-2.32118	0.00105	0.00783532	yes
MEALZ_RS06205	response regulator	2.15712	4.33971	1.00849	1.06499	0.1243	0.286627	no
MEALZ_RS06210	MFS transporter	3.24369	6.93583	1.09643	2.09587	0.00655	0.0333416	yes
MEALZ_RS06215	nitrite reductase large subunit	52.3819	195.564	1.9005	5.15547	5e-05	0.000618375	yes
MEALZ_RS06220	nitrite reductase small subunit	227.547	412.755	0.859119	0.974899	0.1659	0.348454	no
MEALZ_RS06225	phenazine biosynthesis protein PhzF	104.165	208.207	0.999148	3.18587	5e-05	0.000618375	yes
MEALZ_RS06230	cyanate hydratase	34.1483	111.623	1.70874	4.24185	5e-05	0.000618375	yes
MEALZ_RS06235	protein kinase	6.28553	36.6639	2.54425	6.40227	5e-05	0.000618375	yes
MEALZ_RS06240	formate transporter	37.6084	105.55	1.4888	4.22991	5e-05	0.000618375	yes
MEALZ_RS06245	DUF389 domain-containing protein	13.1408	33.4947	1.34988	3.8182	5e-05	0.000618375	yes
MEALZ_RS06250	hypothetical protein	52.8265	116.694	1.1434	2.87332	0.0003	0.00287418	yes
MEALZ_RS06255	universal stress protein A	34.8	59.846	0.782167	1.81	0.0105	0.0474985	yes
MEALZ_RS06260	hypothetical protein	19.0015	28.4935	0.584523	1.20134	0.0939	0.236074	no
MEALZ_RS06265	glutathione ABC transporter ATP-binding protein	47.1561	59.8278	0.343372	1.10032	0.11605	0.274002	no
MEALZ_RS06270	hypothetical protein	41.1012	84.2217	1.03501	2.63852	0.0004	0.00363131	yes
MEALZ_RS06275	pyridine nucleotide-disulfide oxidoreductase	72.9547	93.8708	0.363676	1.16963	0.09055	0.229682	no
MEALZ_RS06280	IS110 family transposase	31.3651	32.9473	0.0709982	0.193317	0.7837	0.885882	no
MEALZ_RS06285	diguanylate cyclase response regulator	112.6	85.2741	-0.401027	-1.27185	0.0679	0.187735	no
MEALZ_RS06290	hypothetical protein	68.9717	50.1819	-0.458839	-1.36184	0.0522	0.156338	no
MEALZ_RS06295	haloacid dehalogenase	57.3653	30.1427	-0.928367	-2.40129	0.00075	0.00603384	yes
MEALZ_RS06305	cytochrome c oxidase subunit II	223.902	159.981	-0.48497	-0.788651	0.26455	0.469137	no
MEALZ_RS06310	cytochrome c oxidase subunit I	138.508	107.142	-0.370441	-0.984026	0.16315	0.344617	no
MEALZ_RS06315	cytochrome c	154.154	161.551	0.0676134	0.215634	0.7576	0.871643	no
MEALZ_RS06320	molybdopterin biosynthesis protein MoeB	39.9561	27.9805	-0.513992	-1.29833	0.067	0.185935	no
MEALZ_RS06325	molecular chaperone GroES	67.3598	227.919	1.75856	4.09205	5e-05	0.000618375	yes
MEALZ_RS06330	molecular chaperone GroEL	228.394	733.292	1.68287	4.76842	5e-05	0.000618375	yes
MEALZ_RS06335	transcriptional regulator	85.8645	120.979	0.494627	1.0551	0.13455	0.301476	no
MEALZ_RS06340	hypothetical protein	800.081	1000.67	0.322751	1.00783	0.1489	0.323203	no
MEALZ_RS06345	integrase	0	0	0	0	1	1	no
MEALZ_RS06350	ATP-binding protein	0	0	0	0	1	1	no
MEALZ_RS06355	ISL3 family transposase	0.065032	0	#NAME?	0	1	1	no
MEALZ_RS06360	NADP oxidoreductase	165.52	326.915	0.981909	3.00786	5e-05	0.000618375	yes
MEALZ_RS06365	NADP oxidoreductase	232.227	400.859	0.787558	1.20456	0.08505	0.219743	no
MEALZ_RS06370	NADP oxidoreductase	355.377	791.745	1.15568	2.94347	5e-05	0.000618375	yes
MEALZ_RS06375	NADP oxidoreductase	164.155	412.374	1.3289	3.95189	5e-05	0.000618375	yes
MEALZ_RS06380	flagellar motor protein MotB	451.185	211.092	-1.09584	-3.41448	5e-05	0.000618375	yes
MEALZ_RS06385	hypothetical protein	52.9374	59.9132	0.178586	0.557354	0.4304	0.635834	no
MEALZ_RS06390	hypothetical protein	288.297	107.089	-1.42874	-4.24998	5e-05	0.000618375	yes
MEALZ_RS06395	hypothetical protein	98.5865	34.8485	-1.50029	-4.27757	5e-05	0.000618375	yes
MEALZ_RS06400	delta(14)-sterol reductase	104.375	41.5066	-1.33036	-4.10958	5e-05	0.000618375	yes
MEALZ_RS06405	hypothetical protein	12.9371	18.6767	0.529722	1.30265	0.06715	0.186221	no
MEALZ_RS06410	hopanoid C-3 methylase HpnR	274.208	177.785	-0.625136	-1.93485	0.00645	0.0329168	yes
MEALZ_RS06420	molybdopterin molybdenumtransferase MoeA	20.4772	25.3191	0.306203	0.645819	0.35415	0.563236	no
MEALZ_RS06425	sulfur oxidation c-type cytochrome SoxA	23.4148	23.9171	0.0306197	0.0501794	0.94275	0.969498	no
MEALZ_RS06430	thiosulfate oxidation carrier complex protein SoxZ	41.9888	47.0366	0.163779	0.179748	0.80165	0.897396	no
MEALZ_RS06435	thiosulfate oxidation carrier protein SoxY	56.4222	33.3798	-0.757287	-1.74321	0.0139	0.0593295	no
MEALZ_RS06440	hypothetical protein	141.975	74.1024	-0.938043	-2.13117	0.0027	0.0165505	yes
MEALZ_RS06445	hypothetical protein	143.699	105.347	-0.447902	-1.24942	0.07705	0.204923	no
MEALZ_RS06450	1-deoxy-D-xylulose-5-phosphate synthase	98.8309	96.4641	-0.0349704	-0.112623	0.8728	0.934685	no
MEALZ_RS06455	copper resistance protein	45.1611	35.0246	-0.366712	-1.12411	0.1082	0.260986	no
MEALZ_RS06460	copper resistance protein CopC	71.8224	30.3816	-1.24124	-2.59133	0.0005	0.00435069	yes
MEALZ_RS06465	hopanoid biosynthesis-associated RND transporterHpnN	46.1774	29.564	-0.643345	-2.0471	0.00295	0.0177998	yes
MEALZ_RS06470	hypothetical protein	28.8477	5.67152	-2.34665	-0.596668	0.5329	0.723144	no
MEALZ_RS06475	transcriptional regulator	185.611	232.678	0.326057	0.990613	0.15475	0.331266	no
MEALZ_RS06480	hypothetical protein	18.1255	16.9506	-0.0966858	-0.187399	0.79725	0.894342	no
MEALZ_RS06485	sodium-independent anion transporter	28.5596	27.1026	-0.075541	-0.133886	0.8515	0.923128	no
MEALZ_RS06490	universal stress protein A	84.0899	54.7786	-0.61832	-1.29849	0.0635	0.178881	no
MEALZ_RS06500	aspartate aminotransferase family protein	153.527	83.3044	-0.882024	-2.0724	0.00385	0.0217887	yes
MEALZ_RS06505	NAD-dependent epimerase	162.855	88.8246	-0.874558	-1.73132	0.01385	0.0591584	no
MEALZ_RS06510	cobyrinic acid a,c-diamide synthase	76.0487	88.0144	0.210816	0.627624	0.36365	0.574217	no
MEALZ_RS06515	metal-chelation protein CHAD	33.4712	55.5119	0.729878	2.22843	0.0018	0.0120205	yes
MEALZ_RS06520	phosphohistidine phosphatase	60.2551	41.4942	-0.538175	-1.32982	0.06045	0.173106	no
MEALZ_RS06525	phosphate-binding protein	67.826	47.7685	-0.50578	-1.48811	0.03485	0.118014	no
MEALZ_RS06530	phosphate ABC transporter permease	65.7097	42.7174	-0.621284	-1.33628	0.0536	0.158701	no
MEALZ_RS06535	phosphate ABC transporter, permease protein PstA	102.745	66.6929	-0.62346	-1.42384	0.0448	0.14096	no
MEALZ_RS06540	phosphate ABC transporter ATP-binding protein	90.2941	52.2681	-0.7887	-2.33928	0.00155	0.0106547	yes
MEALZ_RS06545	hypothetical protein	129.911	89.5285	-0.537107	-1.17638	0.09735	0.241796	no
MEALZ_RS06550	phosphate transport system regulatory protein PhoU	195.282	131.936	-0.565715	-1.81394	0.00995	0.0456325	yes
MEALZ_RS06555	RNA polymerase factor sigma-32	338.03	327.574	-0.0453308	-0.140203	0.83585	0.915802	no
MEALZ_RS06560	DNA-3-methyladenine glycosylase	102.414	63.2883	-0.694405	-1.91823	0.0072	0.0358261	yes
MEALZ_RS06565	transcriptional regulator	99.332	56.396	-0.816665	-2.42688	0.00045	0.00397644	yes
MEALZ_RS06570	CRISPR-associated helicase/endonuclease Cas3	154.199	85.8242	-0.84534	-2.64937	0.00045	0.00397644	yes
MEALZ_RS06575	type I-C CRISPR-associated protein Cas5	127.465	103.956	-0.294132	-0.424238	0.55145	0.736191	no
MEALZ_RS06580	type I-C CRISPR-associated protein Cas8c/Csd1	77.2022	89.7394	0.2171	0.476023	0.5013	0.696399	no
MEALZ_RS06585	type I-C CRISPR-associated protein Cas7/Csd2	75.0193	106.859	0.510369	0.803374	0.25255	0.455773	no
MEALZ_RS06590	CRISPR-associated protein Cas4	58.9016	71.4123	0.277865	0.566162	0.4213	0.626965	no
MEALZ_RS06595	subtype I-C CRISPR-associated endonuclease Cas1	47.6187	49.2401	0.0483055	0.114766	0.8733	0.935022	no
MEALZ_RS06600	CRISPR-associated endonuclease Cas2	41.0907	42.6815	0.0548019	0.100975	0.8876	0.94234	no
MEALZ_RS06605	L,D-transpeptidase	139.293	97.2781	-0.51794	-1.66539	0.01855	0.0741938	no
MEALZ_RS06610	hypothetical protein	23.4999	15.1589	-0.632487	-0.447022	0.536	0.725044	no
MEALZ_RS06615	hypothetical protein	78.208	24.4414	-1.67799	-2.00215	0.0136	0.0583828	no
MEALZ_RS06620	phosphoribosylglycinamide formyltransferase/formyltetrahydrofolate deformylase	24.2315	38.1902	0.656316	1.51095	0.03425	0.116312	no
MEALZ_RS06625	dihydrolipoyl dehydrogenase	159.15	267.666	0.750051	2.30759	0.0013	0.00928338	yes
MEALZ_RS06630	dihydrolipoyllysine-residue acetyltransferase	172.762	282.652	0.710244	2.19297	0.00245	0.0152767	yes
MEALZ_RS06635	pyruvate dehydrogenase (acetyl-transferring), homodimeric type	258.575	347.604	0.426863	1.18775	0.09685	0.240955	no
MEALZ_RS06640	citrate (Si)-synthase	265.723	292.431	0.138169	0.425327	0.5374	0.726034	no
MEALZ_RS06645	ketohydroxyglutarate aldolase	173.76	279.832	0.687467	2.20375	0.00125	0.00899624	yes
MEALZ_RS06650	phosphogluconate dehydratase	78.3267	135.413	0.789796	2.53906	0.0004	0.00363131	yes
MEALZ_RS06655	5-(carboxyamino)imidazole ribonucleotide mutase	75.3582	66.9585	-0.170498	-0.298378	0.67115	0.819692	no
MEALZ_RS06660	5-(carboxyamino)imidazole ribonucleotide synthase	51.4446	49.4318	-0.05758	-0.147612	0.83075	0.913817	no
MEALZ_RS06665	hypothetical protein	114.95	100.797	-0.18955	-0.589095	0.39515	0.603921	no
MEALZ_RS06670	hypothetical protein	15.4558	16.5742	0.10079	0.247271	0.72205	0.848699	no
MEALZ_RS06680	chemotaxis protein MotA	49.4866	47.7028	-0.0529645	-0.123033	0.8604	0.928061	no
MEALZ_RS06685	DNA-binding response regulator	195.733	134.878	-0.537229	-1.70749	0.01555	0.0646852	no
MEALZ_RS06690	methylenetetrahydromethanopterin dehydrogenase	184.789	424.225	1.19895	3.77202	5e-05	0.000618375	yes
MEALZ_RS06695	methylenetetrahydromethanopterin dehydrogenase	225.318	420.956	0.90171	2.83569	5e-05	0.000618375	yes
MEALZ_RS06700	hypothetical protein	28.2726	23.5465	-0.263889	-0.34364	0.61555	0.781922	no
MEALZ_RS06705	5-formyltetrahydrofolate cyclo-ligase	188.708	134.268	-0.491039	-1.54081	0.02895	0.103491	no
MEALZ_RS06710	carboxynorspermidine decarboxylase	104.106	68.3884	-0.606234	-1.93465	0.00565	0.0297359	yes
MEALZ_RS06715	alcohol dehydrogenase	141.27	124.024	-0.187834	-0.60776	0.38175	0.590314	no
MEALZ_RS06720	histidine kinase	44.1096	69.5764	0.657504	1.85513	0.00915	0.0427848	yes
MEALZ_RS06725	GGDEF-domain containing protein	87.5398	68.5858	-0.35203	-1.14112	0.09835	0.243571	no
MEALZ_RS06730	penicillin-binding protein 1B	94.3324	60.5177	-0.640395	-2.03252	0.00395	0.0222702	yes
MEALZ_RS06735	hypothetical protein	55.4317	42.5824	-0.380454	-1.04855	0.14115	0.310499	no
MEALZ_RS06740	carboxymuconolactone decarboxylase	1.34512	5.17318	1.94331	1.64345	0.04335	0.137777	no
MEALZ_RS06745	AraC family transcriptional regulator	68.7647	31.0463	-1.14725	-3.20251	5e-05	0.000618375	yes
MEALZ_RS06750	dihydrolipoyl dehydrogenase	63.8436	40.2424	-0.665826	-2.14251	0.00205	0.0133178	yes
MEALZ_RS06755	arsenite methyltransferase	87.0575	57.0458	-0.609848	-1.24713	0.0789	0.208267	no
MEALZ_RS06760	hypothetical protein	98.512	76.9114	-0.357102	-0.60505	0.3935	0.602325	no
MEALZ_RS06765	radical SAM/Cys-rich domain protein	53.1555	38.5304	-0.464221	-0.722551	0.30765	0.517541	no
MEALZ_RS06770	restriction endonuclease subunit M	23.216	23.498	0.017414	0.0509474	0.9412	0.968893	no
MEALZ_RS06775	ABC transporter	16.4463	23.1759	0.49486	1.17618	0.09915	0.245044	no
MEALZ_RS06785	hypothetical protein	144.408	51.8804	-1.47689	-3.19594	5e-05	0.000618375	yes
MEALZ_RS06790	transcriptional regulator	63.0326	56.718	-0.152292	-0.348429	0.6196	0.78521	no
MEALZ_RS06795	hypothetical protein	2.41531	0	#NAME?	0	1	1	no
MEALZ_RS06810	cytochrome-c peroxidase	13.491	62.8917	2.22087	5.92741	5e-05	0.000618375	yes
MEALZ_RS06820	hypothetical protein	24.2529	19.9447	-0.282154	-0.444697	0.52355	0.715167	no
MEALZ_RS06830	CHASE2 domain-containing protein	36.654	31.5013	-0.218559	-0.655133	0.3437	0.55444	no
MEALZ_RS06835	hypothetical protein	65.5831	78.7242	0.263482	0.430096	0.54065	0.728612	no
MEALZ_RS06840	hypothetical protein	31.6625	34.9188	0.141228	0.367476	0.59115	0.763557	no
MEALZ_RS06845	transcriptional regulator	21.3756	23.4454	0.133341	0.298637	0.67535	0.822193	no
MEALZ_RS06850	hypothetical protein	20.6865	25.0152	0.274114	0.743447	0.29005	0.498379	no
MEALZ_RS06855	hypothetical protein	18.9315	30.8578	0.704846	1.1643	0.10045	0.247285	no
MEALZ_RS06860	hypothetical protein	26.0902	37.0566	0.506225	1.10926	0.1172	0.275908	no
MEALZ_RS06865	hypothetical protein	19.2396	25.3714	0.39912	0.927656	0.1911	0.383066	no
MEALZ_RS06870	tRNA-Leu	0	0	0	0	1	1	no
MEALZ_RS06875	ribonuclease R	222.945	187.752	-0.247855	-0.66667	0.3355	0.546302	no
MEALZ_RS06880	23S rRNA (guanosine(2251)-2'-O)-methyltransferase RlmB	147.957	138.116	-0.0993034	-0.115097	0.8713	0.934167	no
MEALZ_RS06885	hypothetical protein	6.56575	7.71019	0.231808	0.422967	0.54635	0.732904	no
MEALZ_RS06890	peptidase C14	7.74981	12.6075	0.702056	1.80897	0.0116	0.0513088	no
MEALZ_RS06895	type VI secretion system-associated lipoprotein	1.18847	3.67336	1.62799	1.37117	0.07635	0.203833	no
MEALZ_RS06900	lytic transglycosylase	68.6057	43.1886	-0.667679	-1.90474	0.0076	0.0371967	yes
MEALZ_RS06905	acyl-CoA thioesterase	11.2704	15.6856	0.476901	0.807912	0.2565	0.460003	no
MEALZ_RS06910	DNA topoisomerase IV subunit A	26.9549	28.3788	0.0742617	0.229111	0.7396	0.860622	no
MEALZ_RS06915	bifunctional 5,10-methylene-tetrahydrofolate dehydrogenase/5,10-methylene-tetrahydrofolate cyclohydrolase	13.9308	26.2394	0.913459	2.1176	0.00275	0.0168052	yes
MEALZ_RS06920	sigma-54-dependent Fis family transcriptional regulator	13.634	30.3503	1.1545	1.97693	0.00695	0.0349313	yes
MEALZ_RS06925	histidine kinase	24.4583	33.4776	0.452876	1.20097	0.08715	0.223525	no
MEALZ_RS06930	hypothetical protein	219.453	195.462	-0.167024	-0.463227	0.5027	0.697602	no
MEALZ_RS06940	hypothetical protein	129.873	123.267	-0.0753121	-0.144477	0.8393	0.917051	no
MEALZ_RS06945	sugar transporter	294.18	299.53	0.0260008	0.081424	0.9061	0.951915	no
MEALZ_RS06950	polysaccharide chain length determinant protein	308.574	322.588	0.0640794	0.191452	0.7884	0.889146	no
MEALZ_RS06955	exopolysaccharide biosynthesis protein	227.795	195.699	-0.2191	-0.706643	0.3122	0.522545	no
MEALZ_RS06960	hypothetical protein	149.486	140.043	-0.0941337	-0.30253	0.6675	0.817239	no
MEALZ_RS06965	polysaccharide deacetylase	141.343	176.617	0.321425	1.04244	0.1332	0.299744	no
MEALZ_RS06970	peptidoglycan bridge formation protein FemAB	80.4847	103.914	0.368598	1.17313	0.09495	0.238013	no
MEALZ_RS06975	sugar transferase	80.2688	91.4336	0.187886	0.604193	0.38805	0.596735	no
MEALZ_RS06980	Mg2+ and Co2+ transporter CorB	53.1819	47.3058	-0.168917	-0.496214	0.4727	0.671264	no
MEALZ_RS06985	hypothetical protein	62.6266	46.1187	-0.441426	-1.3734	0.0529	0.157684	no
MEALZ_RS06990	hypothetical protein	46.4141	35.867	-0.371907	-1.02722	0.1468	0.32004	no
MEALZ_RS06995	hypothetical protein	28.57	13.8859	-1.04089	-2.0118	0.0058	0.0304048	yes
MEALZ_RS07000	hypothetical protein	14.0816	13.5047	-0.0603452	-0.0215236	0.81845	0.906351	no
MEALZ_RS07005	xanthine dehydrogenase	36.5	25.6694	-0.507846	-0.970754	0.17305	0.358058	no
MEALZ_RS07010	xanthine dehydrogenase iron-sulfur cluster and FAD-binding subunit	26.7135	24.2497	-0.139604	-0.187062	0.7921	0.891075	no
MEALZ_RS07015	adenine deaminase	62.3816	46.6555	-0.419074	-0.90333	0.20205	0.397741	no
MEALZ_RS07025	hypothetical protein	18.3485	13.1064	-0.485388	-0.342973	0.6382	0.796924	no
MEALZ_RS07030	hypothetical protein	146.516	44.4619	-1.72042	-4.49352	5e-05	0.000618375	yes
MEALZ_RS07035	hybrid sensor histidine kinase/response regulator	9.54685	9.83341	0.0426672	0.0959908	0.88955	0.943039	no
MEALZ_RS07040	(2Fe-2S) ferredoxin	50.0802	25.5271	-0.972209	-2.9207	5e-05	0.000618375	yes
MEALZ_RS07045	cobalamin-binding protein	62.9683	26.8587	-1.22924	-1.8336	0.012	0.05263	no
MEALZ_RS07050	uroporphyrinogen decarboxylase	77.1953	42.4491	-0.862779	-1.97975	0.0047	0.0255	yes
MEALZ_RS07055	hypothetical protein	55.4857	29.5343	-0.909722	-1.27352	0.0742	0.19979	no
MEALZ_RS07060	two-component sensor histidine kinase	43.7957	28.4147	-0.624154	-1.27778	0.07105	0.193312	no
MEALZ_RS07065	two-component system response regulator	54.2788	38.2019	-0.506746	-1.2409	0.0736	0.198398	no
MEALZ_RS07070	adenosylmethionine--8-amino-7-oxononanoate aminotransferase BioA	36.2989	27.6885	-0.390638	-1.10036	0.1187	0.278279	no
MEALZ_RS07075	serine protease	84.5407	49.5369	-0.771142	-2.4257	0.0007	0.00569292	yes
MEALZ_RS07080	membrane protein	108.903	67.7809	-0.68409	-1.4287	0.047	0.145393	no
MEALZ_RS07085	hypothetical protein	97.7296	56.8217	-0.782355	-1.46829	0.04185	0.134621	no
MEALZ_RS07090	sulfite dehydrogenase	55.6502	31.205	-0.83461	-2.46169	0.00075	0.00603384	yes
MEALZ_RS07095	cytochrome c	105.523	97.2406	-0.117932	-0.327522	0.6425	0.799807	no
MEALZ_RS07100	two-component system response regulator	146.32	131.976	-0.148849	-0.478692	0.4981	0.693728	no
MEALZ_RS07105	aldehyde-activating protein	260.432	667.038	1.35686	4.28151	5e-05	0.000618375	yes
MEALZ_RS07110	radical SAM protein	59.0986	50.3231	-0.231904	-0.650547	0.3584	0.567879	no
MEALZ_RS07115	hypothetical protein	2247.8	1560.51	-0.5265	-1.67865	0.0165	0.0678106	no
MEALZ_RS07120	hypothetical protein	1.29984	0	#NAME?	0	1	1	no
MEALZ_RS07125	tRNA(Ile)-lysidine synthase	40.4145	22.1544	-0.86728	-2.46415	0.00035	0.00326166	yes
MEALZ_RS07135	CTP synthetase	119.374	193.098	0.693845	1.07496	0.12715	0.290841	no
MEALZ_RS07140	phosphopyruvate hydratase	322.511	566.942	0.813854	2.40409	0.00085	0.00663722	yes
MEALZ_RS07145	cell division protein FtsB	320.032	892.113	1.47901	4.42032	5e-05	0.000618375	yes
MEALZ_RS07150	2-C-methyl-D-erythritol 4-phosphate cytidylyltransferase	117.984	203.155	0.78399	2.14004	0.00215	0.013832	yes
MEALZ_RS07155	2-C-methyl-D-erythritol 2,4-cyclodiphosphate synthase	93.8962	114.862	0.290759	0.487557	0.48925	0.686363	no
MEALZ_RS07160	tRNA pseudouridine(13) synthase TruD	54.9943	66.2404	0.268431	0.808882	0.24795	0.450214	no
MEALZ_RS07165	undecaprenyl-diphosphatase	52.2224	40.445	-0.368707	-0.894723	0.2076	0.404697	no
MEALZ_RS07170	DNA mismatch repair protein MutS	36.258	25.0643	-0.532668	-0.795427	0.25685	0.460334	no
MEALZ_RS07175	5'/3'-nucleotidase SurE	73.0669	77.0815	0.0771667	0.226968	0.74835	0.865325	no
MEALZ_RS07180	protein-L-isoaspartate O-methyltransferase	62.9919	85.6475	0.443245	1.26104	0.072	0.195274	no
MEALZ_RS07185	hypothetical protein	121.419	134.688	0.149625	0.454734	0.5189	0.710521	no
MEALZ_RS07190	ribose 5-phosphate isomerase A	124.835	135.498	0.118252	0.376539	0.593	0.764652	no
MEALZ_RS07195	IS110 family transposase	42.4408	39.7923	-0.0929639	-0.264652	0.7067	0.839676	no
MEALZ_RS07200	ferredoxin	166.882	88.3554	-0.917435	-2.26996	0.00225	0.0142755	yes
MEALZ_RS07205	RNA helicase	9.3347	32.3178	1.79165	4.47419	5e-05	0.000618375	yes
MEALZ_RS07210	hypothetical protein	535.833	229.118	-1.22569	-3.0081	0.0001	0.00113134	yes
MEALZ_RS07215	rhomboid family intramembrane serine protease	286.25	130.217	-1.13636	-1.73372	0.0133	0.0573215	no
MEALZ_RS07220	hypothetical protein	701.727	393.387	-0.834958	-2.65877	0.00015	0.00160578	yes
MEALZ_RS07225	ABC-ATPase UvrA	13.5775	19.1287	0.494522	1.45283	0.03785	0.125123	no
MEALZ_RS07230	hypothetical protein	590.913	324.031	-0.866813	-2.71319	0.00015	0.00160578	yes
MEALZ_RS07235	N-(5'-phosphoribosyl)anthranilate isomerase	308.768	235.998	-0.387746	-1.25128	0.07865	0.207791	no
MEALZ_RS07240	tryptophan synthase subunit beta	359.602	342.441	-0.0705468	-0.163307	0.81495	0.904177	no
MEALZ_RS07245	tryptophan synthase subunit alpha	300.642	328.915	0.12967	0.222739	0.7529	0.868652	no
MEALZ_RS07250	acetyl-CoA carboxylase subunit beta	440.492	442.15	0.00542157	0.0166011	0.9809	0.989263	no
MEALZ_RS07255	folylpolyglutamate synthase	119.827	130.54	0.123543	0.400925	0.56275	0.74528	no
MEALZ_RS07260	sporulation domain-containing protein	136.846	113.848	-0.265441	-0.769422	0.26425	0.469023	no
MEALZ_RS07265	colicin V production CvpA	76.6552	72.3345	-0.0837007	-0.11795	0.8721	0.934521	no
MEALZ_RS07270	amidophosphoribosyltransferase	175.191	169.771	-0.0453387	-0.14392	0.8364	0.916039	no
MEALZ_RS07275	O-succinylhomoserine sulfhydrylase	158.285	153.854	-0.0409663	-0.1324	0.8472	0.920801	no
MEALZ_RS07280	MxaD family protein	1109.8	1377.49	0.311743	0.915366	0.19405	0.386386	no
MEALZ_RS07285	hypothetical protein	131.55	255.461	0.957489	3.08377	5e-05	0.000618375	yes
MEALZ_RS07290	putative Fe-S cluster assembly protein SufT	157.376	131.773	-0.25616	-0.782538	0.2626	0.467066	no
MEALZ_RS07295	short-chain dehydrogenase	66.4528	70.4965	0.0852216	0.164829	0.81375	0.903602	no
MEALZ_RS07300	phosphoglycolate phosphatase, bacterial	120.463	129.652	0.106055	0.265812	0.7059	0.838893	no
MEALZ_RS07305	bifunctional 3-demethylubiquinone 3-O-methyltransferase/2-octaprenyl-6-hydroxy phenol methylase	185.93	171.724	-0.114668	-0.370394	0.59515	0.766109	no
MEALZ_RS07310	N-ethylammeline chlorohydrolase	49.5883	63.8919	0.365632	1.14361	0.107	0.258981	no
MEALZ_RS07315	S-methyl-5-thioribose-1-phosphate isomerase	62.8477	43.9507	-0.515976	-1.22076	0.07725	0.205318	no
MEALZ_RS07320	hypothetical protein	81.1688	45.3175	-0.840856	-1.6883	0.01675	0.0685551	no
MEALZ_RS07335	alpha-amylase	85.6258	101.669	0.24776	0.795783	0.2561	0.459541	no
MEALZ_RS07340	3-isopropylmalate dehydrogenase	90.0082	161.671	0.844937	2.72365	0.0002	0.00204222	yes
MEALZ_RS07345	2-isopropylmalate synthase	100.49	114.6	0.189565	0.612306	0.383	0.591711	no
MEALZ_RS07360	hybrid sensor histidine kinase/response regulator	264.597	260.33	-0.0234548	-0.0637746	0.92425	0.962099	no
MEALZ_RS07365	siroheme synthase	15.9878	15.1617	-0.0765343	-0.193241	0.7863	0.887616	no
MEALZ_RS07370	hypothetical protein	43.8385	72.51	0.72598	1.57867	0.0284	0.10189	no
MEALZ_RS07375	precorrin-3B C(17)-methyltransferase	40.25	47.6585	0.243746	0.474903	0.5034	0.697925	no
MEALZ_RS07380	cobalamin biosynthesis protein CbiG	28.8188	30.8304	0.0973417	0.0629744	0.9251	0.962533	no
MEALZ_RS07385	cobalamin biosynthesis protein CbiG	51.0211	48.7622	-0.0653308	-0.0942984	0.8931	0.945323	no
MEALZ_RS07390	precorrin-2 C(20)-methyltransferase	26.9254	27.0366	0.00594716	0.00627048	0.9943	0.9958	no
MEALZ_RS07395	precorrin-6Y C5,15-methyltransferase	30.6794	32.7067	0.0923193	0.150355	0.825	0.910705	no
MEALZ_RS07400	cobalt-precorrin-5B (C(1))-methyltransferase	28.7683	33.1532	0.204669	0.562633	0.4208	0.626533	no
MEALZ_RS07405	precorrin-8X methylmutase	34.4223	35.3179	0.0370562	0.0916358	0.89505	0.94613	no
MEALZ_RS07410	cobalamin biosynthesis protein CbiX	15.9027	24.7333	0.637182	1.49012	0.03735	0.12395	no
MEALZ_RS07415	precorrin-4 C(11)-methyltransferase	18.8147	17.7587	-0.0833342	-0.129444	0.85295	0.924029	no
MEALZ_RS07420	cobyrinic acid a,c-diamide synthase	24.3792	25.2378	0.0499361	0.121282	0.85885	0.927531	no
MEALZ_RS07425	hypothetical protein	44.1951	44.8115	0.0199855	0.0519411	0.94115	0.968893	no
MEALZ_RS07430	non-ribosomal peptide synthetase	8.02095	30.7648	1.93943	5.55456	5e-05	0.000618375	yes
MEALZ_RS07435	hypothetical protein	4.1688	4.22305	0.0186546	0.0331231	0.9727	0.984701	no
MEALZ_RS07440	non-ribosomal peptide synthetase	19.2088	15.9443	-0.268729	-0.753691	0.28315	0.49026	no
MEALZ_RS07445	non-ribosomal peptide synthetase	3.4015	5.03045	0.564516	0.613118	0.33795	0.548721	no
MEALZ_RS07450	TonB-dependent receptor	11.2397	48.657	2.11405	6.04812	5e-05	0.000618375	yes
MEALZ_RS07455	peptidase	12.4341	33.5143	1.43047	3.61171	5e-05	0.000618375	yes
MEALZ_RS07460	hypothetical protein	12.505	25.8141	1.04565	2.54758	0.00085	0.00663722	yes
MEALZ_RS07465	hypothetical protein	20.8321	41.8755	1.0073	2.54359	0.00065	0.00538526	yes
MEALZ_RS07470	4'-phosphopantetheinyl transferase	32.1829	32.3924	0.00936241	0.0229742	0.9689	0.982636	no
MEALZ_RS07475	hypothetical protein	211.515	204.672	-0.047452	-0.135917	0.8469	0.920647	no
MEALZ_RS07480	hypothetical protein	145.502	54.1625	-1.42568	-1.94228	0.00745	0.0366427	yes
MEALZ_RS07485	transcriptional regulator	236.318	142.738	-0.727361	-1.88786	0.0067	0.0339173	yes
MEALZ_RS07490	antibiotic synthesis protein MbtH	157.508	510.749	1.69719	3.77496	5e-05	0.000618375	yes
MEALZ_RS07495	RNA polymerase subunit sigma-24	82.7299	400.009	2.27355	6.38753	5e-05	0.000618375	yes
MEALZ_RS07500	peptide ABC transporter	15.8396	15.5726	-0.0245276	-0.0645057	0.92875	0.963968	no
MEALZ_RS07505	peptidase S45	10.6101	17.3391	0.708594	1.95443	0.0069	0.0347531	yes
MEALZ_RS07510	anti-FecI sigma factor FecR	22.1728	31.8904	0.524329	1.34676	0.05765	0.167537	no
MEALZ_RS07515	hypothetical protein	24.4773	38.596	0.657007	0.61095	0.3584	0.567879	no
MEALZ_RS07520	transporter	17.1651	30.2246	0.816246	0.999143	0.1581	0.336568	no
MEALZ_RS07525	secretion protein HlyD	32.5077	49.0474	0.593396	0.907162	0.20095	0.396621	no
MEALZ_RS07530	acriflavin resistance protein	27.4351	46.732	0.768388	1.91993	0.00615	0.0317383	yes
MEALZ_RS07535	hypothetical protein	27.0659	61.7865	1.19082	1.24425	0.0973	0.241773	no
MEALZ_RS07540	TonB-dependent membrane protein	17.9948	64.6236	1.84448	4.22415	5e-05	0.000618375	yes
MEALZ_RS07545	biopolymer transport ExbB protein	34.985	173.432	2.30956	6.44838	5e-05	0.000618375	yes
MEALZ_RS07550	biopolymer transporter ExbD	21.5729	167.549	2.9573	6.42692	5e-05	0.000618375	yes
MEALZ_RS07555	MFS transporter	46.8709	46.9583	0.00268961	0.00803689	0.9932	0.995483	no
MEALZ_RS07560	histidine kinase	21.7719	28.1388	0.370093	0.921222	0.19335	0.385928	no
MEALZ_RS07565	ribosomal protein L3 N(5)-glutamine methyltransferase	67.7335	82.5072	0.28465	0.876759	0.20915	0.405899	no
MEALZ_RS07570	chorismate synthase	109.533	152.516	0.477599	1.54558	0.0304	0.107484	no
MEALZ_RS07575	MFS transporter	107.284	110.108	0.0374902	0.120892	0.8655	0.931064	no
MEALZ_RS07580	biopolymer transporter ExbB	113.921	104.789	-0.120543	-0.309877	0.65975	0.812832	no
MEALZ_RS07585	biopolymer transporter ExbD	95.6565	98.8909	0.0479735	0.0898349	0.8964	0.946763	no
MEALZ_RS07590	tetraacyldisaccharide 4'-kinase	148.887	173.615	0.221672	0.527419	0.45665	0.658729	no
MEALZ_RS07595	hypothetical protein	429.19	570.674	0.41105	0.316406	0.6524	0.806939	no
MEALZ_RS07600	3-deoxy-manno-octulosonate cytidylyltransferase	120.532	175.751	0.544117	0.999571	0.1568	0.334695	no
MEALZ_RS07605	alanine transaminase	116.229	147.276	0.34155	1.10671	0.1134	0.269128	no
MEALZ_RS07610	homoserine dehydrogenase	165.096	241.132	0.546516	1.7324	0.01435	0.0608373	no
MEALZ_RS07615	threonine synthase	212.072	256.154	0.272455	0.868859	0.2153	0.413425	no
MEALZ_RS07620	single-stranded-DNA-specific exonuclease RecJ	55.1277	58.6155	0.0885046	0.284485	0.68705	0.827855	no
MEALZ_RS07625	metal-dependent phosphohydrolase	57.7951	46.1407	-0.324907	-0.983701	0.15995	0.339418	no
MEALZ_RS07630	bifunctional ADP-dependent (S)-NAD(P)H-hydrate dehydratase/NAD(P)H-hydrate epimerase	118.44	92.8167	-0.351705	-1.03661	0.13325	0.2998	no
MEALZ_RS07635	tRNA (adenosine(37)-N6)-threonylcarbamoyltransferase complex ATPase subunit type 1 TsaE	98.7133	78.8368	-0.324375	-0.407351	0.56595	0.747232	no
MEALZ_RS07640	N-acetylmuramoyl-L-alanine amidase	205.796	236.791	0.202395	0.615332	0.37295	0.582207	no
MEALZ_RS07645	hypothetical protein	4.2053	0	#NAME?	#NAME?	0.0453	0.141935	no
MEALZ_RS07650	DNA mismatch repair protein MutL	50.9656	67.7768	0.411269	1.32569	0.05965	0.171637	no
MEALZ_RS07655	tRNA dimethylallyltransferase	25.8537	35.2086	0.445558	1.16932	0.0988	0.244382	no
MEALZ_RS07660	hypothetical protein	54.1096	52.4509	-0.0449165	-0.12683	0.85565	0.925941	no
MEALZ_RS07665	ribosome biogenesis GTPase YlqF	41.6809	39.1384	-0.090804	-0.250791	0.72685	0.851591	no
MEALZ_RS07670	hypothetical protein	21.0817	18.1872	-0.213064	-0.465745	0.5057	0.700045	no
MEALZ_RS07675	hypothetical protein	70.1699	45.3438	-0.629947	-1.52428	0.0332	0.114043	no
MEALZ_RS07680	HicB family protein	764.859	193.293	-1.98441	-4.92131	5e-05	0.000618375	yes
MEALZ_RS07685	succinate-semialdehyde dehydrogenase	69.435	75.5159	0.121117	0.389578	0.5781	0.755311	no
MEALZ_RS07690	hypothetical protein	72.9508	110.059	0.593286	1.50221	0.03595	0.120746	no
MEALZ_RS07695	dihydrolipoyl dehydrogenase	56.3622	101.538	0.849224	2.71502	0.0001	0.00113134	yes
MEALZ_RS07700	dihydrolipoamide succinyltransferase	67.4678	122.304	0.858198	2.74181	0.00025	0.00246228	yes
MEALZ_RS07705	2-oxoglutarate dehydrogenase subunit E1	80.6473	125.165	0.634134	1.97655	0.00465	0.0252976	yes
MEALZ_RS07710	hypothetical protein	40.4045	39.5217	-0.0318703	-0.0820133	0.9058	0.951767	no
MEALZ_RS07715	histone	261.229	271.4	0.0551073	0.159444	0.82035	0.907726	no
MEALZ_RS07720	rhodanese domain-containing protein	71.6015	45.6071	-0.650733	-1.39532	0.04675	0.145108	no
MEALZ_RS07725	molybdopterin molybdenumtransferase MoeA	19.2612	30.5821	0.666992	1.67631	0.0157	0.0651957	no
MEALZ_RS07730	molybdopterin-guanine dinucleotide biosynthesis protein MobB	13.1706	24.3414	0.886091	1.02903	0.15425	0.330552	no
MEALZ_RS07735	molecular chaperone DnaJ	57.7134	50.5928	-0.189973	-0.103877	0.87585	0.936296	no
MEALZ_RS07740	lipoprotein nlpD/lppB homolog	819.518	787.166	-0.0581086	-0.166817	0.81015	0.901449	no
MEALZ_RS07745	RNA polymerase sigma factor RpoS	1500.13	2148.37	0.518153	1.33086	0.05965	0.171637	no
MEALZ_RS07750	amidohydrolase	49.1333	43.6914	-0.16935	-0.390522	0.5797	0.756204	no
MEALZ_RS07755	GNAT family acetyltransferase	46.7536	63.1161	0.432931	0.850438	0.22805	0.427442	no
MEALZ_RS07760	teicoplanin resistance protein VanZ	6.70186	11.7154	0.805773	0.987197	0.17445	0.360144	no
MEALZ_RS07765	hypothetical protein	178.352	113.223	-0.655557	-1.30648	0.0668	0.185552	no
MEALZ_RS07770	short-chain dehydrogenase	143.588	103.297	-0.475133	-1.11441	0.11105	0.265555	no
MEALZ_RS07775	hypothetical protein	130.27	122.185	-0.0924453	-0.223345	0.75585	0.870349	no
MEALZ_RS07780	hypothetical protein	29.1196	21.5197	-0.436338	-1.17148	0.09895	0.244702	no
MEALZ_RS07785	hypothetical protein	86.1258	73.6223	-0.226303	-0.360781	0.6159	0.7822	no
MEALZ_RS07790	mechanosensitive ion channel protein MscS	9.59868	25.9684	1.43585	4.26586	5e-05	0.000618375	yes
MEALZ_RS07795	C4-dicarboxylate ABC transporter	14.727	18.0509	0.293612	0.647379	0.364	0.574466	no
MEALZ_RS07800	TRAP ABC transporter	21.9085	33.8835	0.629091	0.891533	0.2077	0.404729	no
MEALZ_RS07805	C4-dicarboxylate ABC transporter	60.3906	67.7471	0.165834	0.506222	0.4689	0.668251	no
MEALZ_RS07810	hypothetical protein	88.6851	78.4	-0.177837	-0.547411	0.42935	0.634832	no
MEALZ_RS07815	4-hydroxybenzoyl-CoA thioesterase	2.8109	0.778408	-1.85244	-0.90792	0.0974	0.24187	no
MEALZ_RS07820	polyketide synthase	5.45142	6.61159	0.278364	0.620169	0.3707	0.580363	no
MEALZ_RS07825	enediyne biosynthesis protein UnbU	8.73799	6.08629	-0.521738	-0.466997	0.5114	0.704251	no
MEALZ_RS07830	RNA-binding protein	17.7059	11.5436	-0.617131	-1.17912	0.09775	0.242487	no
MEALZ_RS07835	hypothetical protein	8.68995	5.5086	-0.657661	-1.22228	0.09025	0.229261	no
MEALZ_RS07840	PEP-CTERM sorting domain-containing protein	35.3159	18.0185	-0.97084	-2.48787	0.0008	0.00634635	yes
MEALZ_RS07845	transposase	19.6797	16.1586	-0.284405	-0.525176	0.4625	0.663643	no
MEALZ_RS07850	RND transporter	8.20353	9.07364	0.145437	0.366918	0.60575	0.773999	no
MEALZ_RS07855	DNA-formamidopyrimidine glycosylase	14.0574	19.4027	0.464931	1.04292	0.1405	0.309639	no
MEALZ_RS07860	ABC transporter	11.3868	20.3565	0.838133	1.56258	0.03035	0.107435	no
MEALZ_RS07865	ABC transporter permease	27.9853	33.8405	0.274083	0.529653	0.452	0.653758	no
MEALZ_RS07870	transporter	10.4839	17.5122	0.740187	1.79429	0.01185	0.052202	no
MEALZ_RS07875	phosphatidylserine decarboxylase	34.3645	73.3829	1.09452	2.72203	0.0003	0.00287418	yes
MEALZ_RS07880	flagellar protein FhlB	59.393	142.151	1.25906	1.69722	0.02405	0.0895653	no
MEALZ_RS07885	7-cyano-7-deazaguanine reductase	113.592	232.114	1.03098	2.91269	0.0001	0.00113134	yes
MEALZ_RS07890	chromosome segregation protein SMC	106.081	75.0596	-0.49906	-0.867971	0.21015	0.407112	no
MEALZ_RS07895	cell division protein ZipA	952.327	535.471	-0.830647	-1.7105	0.0165	0.0678106	no
MEALZ_RS07900	metal-binding protein	1292.28	1434.13	0.150258	0.452276	0.5195	0.710854	no
MEALZ_RS07905	DUF159 family protein	73.1721	51.225	-0.514444	-1.42886	0.04255	0.136103	no
MEALZ_RS07910	1-aminocyclopropane-1-carboxylate deaminase	34.8533	23.0122	-0.598898	-1.53757	0.03255	0.112522	no
MEALZ_RS07915	SAM-dependent methyltransferase	53.489	40.7451	-0.392618	-1.04493	0.13705	0.304843	no
MEALZ_RS07920	RNA degradosome polyphosphate kinase	55.4454	46.8394	-0.243346	-0.783813	0.25315	0.456442	no
MEALZ_RS07925	hypothetical protein	6.04409	9.32396	0.625418	1.4517	0.04175	0.134444	no
MEALZ_RS07930	dihydropteroate synthase	21.4736	21.9124	0.0291789	0.0697328	0.919	0.959477	no
MEALZ_RS07935	flavoprotein	177.363	120.775	-0.55438	-1.13165	0.1093	0.262714	no
MEALZ_RS07940	dihydropteroate synthase	77.196	55.4313	-0.477824	-1.18556	0.09405	0.236401	no
MEALZ_RS07945	hypothetical protein	70.6825	56.3746	-0.326306	-0.66317	0.34695	0.557575	no
MEALZ_RS07950	hypothetical protein	66.7631	58.6536	-0.18683	-0.427879	0.5468	0.733163	no
MEALZ_RS07955	dicarboxylate/amino acid:cation symporter	90.3507	70.0008	-0.368165	-1.17858	0.09275	0.233822	no
MEALZ_RS07960	phosphoglycerate mutase (2,3-diphosphoglycerate-independent)	108.955	148.309	0.444878	1.42301	0.0437	0.138374	no
MEALZ_RS07965	DNA ligase	42.7815	46.6977	0.126364	0.404727	0.5545	0.738365	no
MEALZ_RS07970	two-component system response regulator	228.834	216.9	-0.0772726	-0.246422	0.7201	0.84784	no
MEALZ_RS07975	hypothetical protein	165.19	176.163	0.0927912	0.282846	0.68185	0.825444	no
MEALZ_RS07985	histidine kinase	108.99	106.042	-0.03955	-0.0970395	0.88605	0.941744	no
MEALZ_RS07990	hybrid sensor histidine kinase/response regulator	168.389	142.406	-0.241794	-0.775064	0.2698	0.474294	no
MEALZ_RS07995	ABC transporter ATP-binding protein	86.5458	92.6715	0.0986617	0.310553	0.66035	0.813108	no
MEALZ_RS08000	lysogenization protein HflD	148.38	117.061	-0.342037	-0.835408	0.23855	0.439266	no
MEALZ_RS08005	rhodanese-like domain-containing protein	175.063	161.973	-0.112114	-0.237719	0.73985	0.860661	no
MEALZ_RS08010	EAL domain-containing protein	97.446	105.469	0.11414	0.365609	0.60145	0.770464	no
MEALZ_RS08015	mercuric reductase	324.806	304.509	-0.093094	-0.225225	0.74705	0.864968	no
MEALZ_RS08020	copper-translocating P-type ATPase	260.409	195.847	-0.411056	-0.998518	0.15635	0.333914	no
MEALZ_RS08025	hypothetical protein	618.55	410.15	-0.592741	-0.841717	0.23425	0.43463	no
MEALZ_RS08030	GGDEF domain-containing protein	183.919	135.183	-0.444155	-1.33168	0.06065	0.173512	no
MEALZ_RS08035	hypothetical protein	500.937	322.442	-0.635588	-1.9386	0.0069	0.0347531	yes
MEALZ_RS08040	sensor domain-containing diguanylate cyclase	212.904	199.131	-0.096487	-0.303538	0.6636	0.815216	no
MEALZ_RS08045	ATP synthase subunit B	97.0694	67.8167	-0.517375	-1.42012	0.04105	0.132834	no
MEALZ_RS08050	ATP synthase subunit D	92.6467	71.0165	-0.383584	-0.632969	0.36985	0.579412	no
MEALZ_RS08055	ATPase	73.6243	52.1642	-0.497122	-1.47482	0.0338	0.115242	no
MEALZ_RS08060	ATP synthase subunit K	71.5649	58.744	-0.284812	-0.342215	0.63445	0.79513	no
MEALZ_RS08065	V-type ATP synthase subunit A	79.0744	82.6019	0.0629632	0.143357	0.83565	0.91575	no
MEALZ_RS08070	hypothetical protein	72.937	80.7538	0.146879	0.324533	0.63775	0.796737	no
MEALZ_RS08075	ATP synthase subunit A	72.7722	58.9148	-0.304757	-0.985036	0.16255	0.343714	no
MEALZ_RS08080	methyl-accepting chemotaxis protein	186	398.51	1.09931	3.25331	5e-05	0.000618375	yes
MEALZ_RS08085	phosphotyrosine protein phosphatase	325.1	254.706	-0.352051	-1.13006	0.1119	0.266734	no
MEALZ_RS08090	carboxymethylenebutenolidase	281.279	251.108	-0.163694	-0.527849	0.4518	0.653707	no
MEALZ_RS08095	30S ribosomal protein S6	482.362	808.425	0.744999	2.37903	0.0009	0.00695042	yes
MEALZ_RS08100	30S ribosomal protein S18	416.441	760.579	0.868986	2.45307	0.00095	0.00725681	yes
MEALZ_RS08105	membrane protein	392.622	564.242	0.523173	1.59877	0.0231	0.0870861	no
MEALZ_RS08110	50S ribosomal protein L9	474.593	660.208	0.476231	1.53962	0.0284	0.10189	no
MEALZ_RS08115	hypothetical protein	11.9397	16.2449	0.444216	0.646871	0.35935	0.569007	no
MEALZ_RS08120	hypothetical protein	47.5777	44.8451	-0.0853327	-0.208282	0.7667	0.877624	no
MEALZ_RS08130	multicopper oxidase	8.68436	9.77824	0.171154	0.390578	0.57785	0.755149	no
MEALZ_RS08145	hypothetical protein	129.277	98.9166	-0.386178	-0.485822	0.4745	0.67318	no
MEALZ_RS08150	outer membrane autotransporter barrel domain-containing protein	325.401	260.272	-0.322197	-0.775891	0.26905	0.473463	no
MEALZ_RS08155	hypothetical protein	298.973	190.851	-0.64757	-1.90418	0.00685	0.0345304	yes
MEALZ_RS08160	glycolate oxidase iron-sulfur subunit	7.83384	13.1973	0.752457	1.68525	0.0175	0.0707282	no
MEALZ_RS08165	glycolate oxidase subunit GlcE	11.2764	12.0106	0.0910119	0.203694	0.77855	0.882928	no
MEALZ_RS08170	FAD-binding oxidoreductase	20.6567	18.7879	-0.136805	-0.366634	0.60175	0.770582	no
MEALZ_RS08175	cupin	11.4598	4.76106	-1.26723	-1.44644	0.0528	0.157504	no
MEALZ_RS08185	flagellar motor protein MotB	206.665	118.956	-0.796862	-2.55394	0.00035	0.00326166	yes
MEALZ_RS08190	RND transporter	59.419	32.1081	-0.887987	-2.85002	5e-05	0.000618375	yes
MEALZ_RS08195	DUF389 domain-containing protein	97.2594	104.531	0.104015	0.33498	0.63005	0.792004	no
MEALZ_RS08200	mechanosensitive ion channel protein MscS	40.935	40.3787	-0.019742	-0.053217	0.943	0.969512	no
MEALZ_RS08205	hypothetical protein	69.1138	64.75	-0.0940938	-0.295201	0.6729	0.82099	no
MEALZ_RS08210	conserved coiled coil protein	105.978	51.1224	-1.05173	-2.2255	0.00325	0.0191553	yes
MEALZ_RS08215	hypothetical protein	51.3169	34.0219	-0.592972	-1.74147	0.0124	0.0540273	no
MEALZ_RS08220	hypothetical protein	29.4163	33.6294	0.193105	0.237758	0.7295	0.853942	no
MEALZ_RS08225	mechanosensitive ion channel protein MscS	59.6184	44.6145	-0.418245	-1.30319	0.0631	0.17809	no
MEALZ_RS08230	glucosidase	103.543	75.9203	-0.447665	-1.41904	0.04705	0.145435	no
MEALZ_RS08235	alpha-amylase	138.297	105.788	-0.386594	-1.25122	0.07735	0.205488	no
MEALZ_RS08240	gluconokinase	95.1062	66.3986	-0.518386	-0.975445	0.1671	0.350297	no
MEALZ_RS08245	gluconolactonase	82.1892	68.6263	-0.260189	-0.653262	0.35935	0.569007	no
MEALZ_RS08250	toxin	302.545	160.585	-0.913815	-2.40136	0.001	0.00753279	yes
MEALZ_RS08255	hypothetical protein	107.194	46.728	-1.19787	-2.55798	0.0011	0.00813728	yes
MEALZ_RS08260	plasmid stabilization protein	28.3345	16.368	-0.791677	-1.11921	0.1134	0.269128	no
MEALZ_RS08270	thiol-disulfide isomerase	115.238	102.9	-0.163374	-0.0863453	0.89275	0.945037	no
MEALZ_RS08275	bifunctional diguanylate cyclase/phosphodiesterase	58.808	63.9962	0.121976	0.21944	0.76075	0.873324	no
MEALZ_RS08280	glucose-1-dehydrogenase	54.6251	61.5702	0.172667	0.496848	0.47865	0.677138	no
MEALZ_RS08285	hypothetical protein	4.65004	2.09728	-1.14872	-1.54146	0.03975	0.129894	no
MEALZ_RS08290	DNA-binding response regulator	29.7026	15.7448	-0.915715	-1.4607	0.03885	0.127827	no
MEALZ_RS08295	histidine kinase	25.9057	14.5852	-0.828767	-1.9279	0.00695	0.0349313	yes
MEALZ_RS08300	pyruvate, phosphate dikinase	104.368	193.495	0.890617	2.70115	0.0002	0.00204222	yes
MEALZ_RS08305	acetoin utilization protein	16.6288	50.6855	1.60789	4.1561	5e-05	0.000618375	yes
MEALZ_RS08310	ribosomal protein S6 modification protein	31.1815	115.585	1.89019	4.76693	5e-05	0.000618375	yes
MEALZ_RS08315	4-hydroxy-3-methylbut-2-en-1-yl diphosphate synthase	126.964	313.541	1.30424	4.11621	5e-05	0.000618375	yes
MEALZ_RS08320	metallophosphoesterase	110.392	66.1592	-0.738627	-2.2108	0.00225	0.0142755	yes
MEALZ_RS08325	DNA translocase FtsK	154.264	169.395	0.134989	0.409436	0.5585	0.741625	no
MEALZ_RS08330	hypothetical protein	52.1299	62.7753	0.268085	0.389544	0.576	0.753803	no
MEALZ_RS08335	epoxyqueuosine reductase	28.1591	22.1777	-0.344497	-0.908391	0.20175	0.397675	no
MEALZ_RS08340	hypothetical protein	313.669	142.617	-1.13709	-2.38409	0.0016	0.0109167	yes
MEALZ_RS08345	hypothetical protein	386.155	306.584	-0.332897	-1.07446	0.12525	0.287983	no
MEALZ_RS08350	hypothetical protein	158.472	199.92	0.335193	0.735456	0.29635	0.505293	no
MEALZ_RS08355	phosphohydrolase	47.4694	57.0228	0.264542	0.751525	0.2837	0.490714	no
MEALZ_RS08360	flagellar hook-length control protein FliK	4.85569	9.35087	0.945423	1.28141	0.0804	0.211247	no
MEALZ_RS08365	Lysophospholipase-like protein	24.8798	16.0049	-0.636465	-1.42091	0.0445	0.140201	no
MEALZ_RS08370	protein-L-isoaspartate O-methyltransferase	90.224	49.7964	-0.857471	-2.4648	0.00045	0.00397644	yes
MEALZ_RS08375	hypothetical protein	33.1878	22.7448	-0.545116	-1.69617	0.0139	0.0593295	no
MEALZ_RS08380	radical SAM protein	16.1139	38.8635	1.27011	3.27806	5e-05	0.000618375	yes
MEALZ_RS08385	hypothetical protein	249.437	407.593	0.70845	2.20011	0.00225	0.0142755	yes
MEALZ_RS08390	sodium-dependent transporter	45.9982	22.8222	-1.01114	-2.96001	5e-05	0.000618375	yes
MEALZ_RS08395	glutaredoxin 3	113.433	91.6604	-0.307474	-0.663766	0.34945	0.559041	no
MEALZ_RS08400	aldolase	41.0979	45.2586	0.139128	0.357209	0.61975	0.785253	no
MEALZ_RS08405	bacterioferritin	369.416	347.897	-0.0865862	-0.27797	0.6931	0.831122	no
MEALZ_RS08415	bifunctional proline dehydrogenase/L-glutamate gamma-semialdehyde dehydrogenase	45.0956	23.4685	-0.942261	-2.99944	0.0001	0.00113134	yes
MEALZ_RS08420	alpha/beta hydrolase	171.529	96.8052	-0.825293	-2.66388	0.00015	0.00160578	yes
MEALZ_RS08425	hypothetical protein	154.305	92.8736	-0.732447	-2.36836	0.001	0.00753279	yes
MEALZ_RS08430	hypothetical protein	22.8197	11.7146	-0.961971	-1.8743	0.01085	0.0486763	yes
MEALZ_RS08435	hypothetical protein	36.0543	19.2904	-0.902292	-1.32304	0.0685	0.188869	no
MEALZ_RS08440	tRNA (N(6)-L-threonylcarbamoyladenosine(37)-C(2))- methylthiotransferase MtaB	32.827	33.5785	0.0326541	0.0821865	0.91215	0.956085	no
MEALZ_RS08445	membrane protein	19.5965	11.5184	-0.766651	-1.24102	0.07815	0.20702	no
MEALZ_RS08450	DNA-binding response regulator	17.2528	18.8273	0.125992	0.301054	0.66495	0.815828	no
MEALZ_RS08455	hybrid sensor histidine kinase/response regulator	2.30339	6.70418	1.5413	3.51955	5e-05	0.000618375	yes
MEALZ_RS08460	hypothetical protein	26.9486	18.3301	-0.555999	-1.29692	0.07135	0.193952	no
MEALZ_RS08465	hypothetical protein	0	2.99207	inf	#NAME?	0.0102	0.0463873	yes
MEALZ_RS08470	hypothetical protein	23.4595	15.5485	-0.593397	-1.40409	0.0533	0.158432	no
MEALZ_RS08475	hypothetical protein	107.407	70.6816	-0.603682	-1.86583	0.00825	0.0395358	yes
MEALZ_RS08480	chemotaxis protein CheB	23.7043	16.8487	-0.492512	-1.08128	0.1243	0.286627	no
MEALZ_RS08485	DNA-binding response regulator	7.54918	5.37152	-0.49099	-0.657229	0.3504	0.559881	no
MEALZ_RS08490	hybrid sensor histidine kinase/response regulator	2.7602	2.11497	-0.384134	-0.667177	0.3485	0.558338	no
MEALZ_RS08495	hypothetical protein	8.5017	6.82829	-0.316227	-0.159715	0.8344	0.915436	no
MEALZ_RS08500	urea ABC transporter substrate-binding protein	2.93867	0.803542	-1.87072	-2.06412	0.01895	0.0754904	no
MEALZ_RS08505	branched-chain amino acid ABC transporter permease	5.66589	2.58061	-1.13459	-1.66504	0.0244	0.0905863	no
MEALZ_RS08510	urea ABC transporter permease subunit UrtC	6.13826	2.27266	-1.43344	-1.92135	0.0126	0.0548187	no
MEALZ_RS08515	ABC transporter ATP-binding protein	7.26456	3.17758	-1.19295	-1.35968	0.0786	0.207751	no
MEALZ_RS08520	ABC transporter ATP-binding protein	11.4525	7.83303	-0.548013	-0.991896	0.1653	0.347683	no
MEALZ_RS08525	formamidase	12.4471	11.9978	-0.053045	-0.124376	0.8625	0.928954	no
MEALZ_RS08530	formamidase	154.992	118.817	-0.383447	-1.05786	0.13545	0.302412	no
MEALZ_RS08535	hypothetical protein	98.9578	65.9807	-0.584769	-1.22229	0.0844	0.218713	no
MEALZ_RS08540	hypothetical protein	336.613	262.343	-0.359639	-0.758781	0.279	0.4852	no
MEALZ_RS08545	lipoprotein	124.217	108.667	-0.192943	-0.282957	0.68695	0.827855	no
MEALZ_RS08550	hypothetical protein	35.6395	42.2653	0.245994	0.378744	0.5888	0.761628	no
MEALZ_RS08555	hypothetical protein	25.1032	16.1562	-0.635783	-1.63685	0.02215	0.0844641	no
MEALZ_RS08560	hypothetical protein	68.7581	60.8216	-0.176947	-0.262866	0.70925	0.8412	no
MEALZ_RS08565	hypothetical protein	38.6056	14.7507	-1.38802	-2.68877	0.00035	0.00326166	yes
MEALZ_RS08570	transcriptional regulator	138.614	87.6631	-0.661036	-1.44176	0.04405	0.139113	no
MEALZ_RS08575	transcriptional regulator	65.6746	52.0993	-0.334072	-0.480262	0.49635	0.692259	no
MEALZ_RS08580	hypothetical protein	149.899	91.6604	-0.709622	-1.25897	0.0788	0.208049	no
MEALZ_RS08585	transcriptional regulator	66.2205	44.1035	-0.586385	-0.896589	0.198	0.39229	no
MEALZ_RS08590	N-acetyltransferase	21.2518	18.4722	-0.202229	-0.343958	0.62245	0.787755	no
MEALZ_RS08595	hypothetical protein	56.5751	42.5616	-0.410617	-0.616818	0.3823	0.590859	no
MEALZ_RS08600	hypothetical protein	0	5.36323	inf	#NAME?	0.0102	0.0463873	yes
MEALZ_RS08605	hypothetical protein	10.4664	2.88109	-1.86108	-3.32223	0.00015	0.00160578	yes
MEALZ_RS08610	urea ABC transporter substrate-binding protein	11.5412	6.72572	-0.779032	-1.34853	0.06315	0.178105	no
MEALZ_RS08615	ISAtfe	61.6576	67.8308	0.137661	0.432608	0.5367	0.72588	no
MEALZ_RS08620	urea ABC transporter substrate-binding protein	6.65684	3.01027	-1.14495	-1.49281	0.04185	0.134621	no
MEALZ_RS08625	branched-chain amino acid ABC transporter permease	12.992	4.21271	-1.6248	-3.5891	5e-05	0.000618375	yes
MEALZ_RS08630	urea ABC transporter permease subunit UrtC	16.9812	7.65785	-1.14893	-2.54513	0.0007	0.00569292	yes
MEALZ_RS08635	ABC transporter ATP-binding protein	26.748	15.9884	-0.742401	-1.46319	0.03815	0.125975	no
MEALZ_RS08640	ABC transporter ATP-binding protein	22.0185	11.7542	-0.905545	-1.50987	0.0328	0.113059	no
MEALZ_RS08645	hypothetical protein	47.4552	27.0331	-0.811839	-2.01738	0.0051	0.0273227	yes
MEALZ_RS08650	urease accessory protein UreD	98.4782	56.9738	-0.789505	-2.38492	0.0008	0.00634635	yes
MEALZ_RS08655	urease subunit gamma	120.034	68.4634	-0.810035	-1.8698	0.0093	0.0432829	yes
MEALZ_RS08660	urease subunit beta	150.981	94.5848	-0.674683	-0.956485	0.1788	0.366214	no
MEALZ_RS08665	urease subunit alpha	54.1756	32.261	-0.747853	-2.06701	0.003	0.0180287	yes
MEALZ_RS08670	urease accessory protein UreE	33.4843	19.2714	-0.797019	-1.11542	0.12215	0.283529	no
MEALZ_RS08675	urease accessory protein UreF	22.5146	22.5625	0.00306771	0.00582975	0.9879	0.992469	no
MEALZ_RS08680	urease accessory protein UreG	65.4062	40.214	-0.701728	-1.70662	0.01545	0.0643364	no
MEALZ_RS08685	4-hydroxy-tetrahydrodipicolinate synthase	103.236	109.355	0.0830647	0.23183	0.7362	0.858672	no
MEALZ_RS08690	hypothetical protein	50.1071	58.7937	0.230648	0.371676	0.5993	0.769286	no
MEALZ_RS08695	phosphoribosylformylglycinamidine synthase	104.743	102.6	-0.0298189	-0.0897401	0.90035	0.948776	no
MEALZ_RS08700	heat-shock protein Hsp20	569.382	574.265	0.0123203	0.0399353	0.95345	0.974912	no
MEALZ_RS08705	peptidase M15	37.3819	40.4402	0.113448	0.287524	0.685	0.826757	no
MEALZ_RS08710	integron integrase	11.6861	9.06454	-0.366494	-0.861447	0.21965	0.418059	no
MEALZ_RS08715	hypothetical protein	269.97	147.224	-0.874788	-2.8135	0.0001	0.00113134	yes
MEALZ_RS08720	hypothetical protein	109.064	63.2606	-0.785799	-2.37268	0.001	0.00753279	yes
MEALZ_RS08730	mitogen-activated protein kinase kinase	66.7735	49.4882	-0.43219	-1.3144	0.06025	0.172823	no
MEALZ_RS08735	hypothetical protein	88.2423	108.395	0.296757	0.621623	0.3735	0.582457	no
MEALZ_RS08740	hypothetical protein	90.8153	69.072	-0.394834	-0.987234	0.1645	0.346305	no
MEALZ_RS08745	toxin	231.361	136.528	-0.760948	-1.53504	0.03295	0.113445	no
MEALZ_RS08750	hypothetical protein	166.324	129.441	-0.3617	-0.764758	0.27155	0.476599	no
MEALZ_RS08755	hypothetical protein	17.39	10.508	-0.726779	-1.01166	0.1495	0.324093	no
MEALZ_RS08760	addiction module toxin RelE	30.5855	12.0661	-1.34188	-2.03631	0.00925	0.0431005	yes
MEALZ_RS08765	gamma-glutamylcyclotransferase	36.0332	35.9001	-0.00534036	-0.0122355	0.9855	0.991794	no
MEALZ_RS08770	phosphoserine phosphatase	73.2517	74.2029	0.0186137	0.0538016	0.9392	0.968432	no
MEALZ_RS08775	RNA pyrophosphohydrolase	333.579	162.34	-1.03901	-3.28795	5e-05	0.000618375	yes
MEALZ_RS08780	phosphodiesterase	23.1283	39.9707	0.789282	1.98498	0.00635	0.0325315	yes
MEALZ_RS08785	amino-acid N-acetyltransferase	14.4764	37.8863	1.38797	3.70196	5e-05	0.000618375	yes
MEALZ_RS08790	dihydroxy-acid dehydratase	138.461	238.857	0.786668	2.45297	0.00055	0.00470018	yes
MEALZ_RS08795	hypothetical protein	131.003	179.937	0.457893	1.44978	0.0391	0.128473	no
MEALZ_RS08800	ornithine carbamoyltransferase	21.6274	65.2589	1.59332	2.72377	0.0005	0.00435069	yes
MEALZ_RS08805	aspartate aminotransferase family protein	34.1486	82.3916	1.27067	3.15304	5e-05	0.000618375	yes
MEALZ_RS08810	monothiol glutaredoxin, Grx4 family	477.354	247.578	-0.947176	-2.87452	0.0001	0.00113134	yes
MEALZ_RS08815	ribonuclease T	19.3293	36.1785	0.904346	2.10416	0.0038	0.0215978	yes
MEALZ_RS08820	ABC transporter	321.875	194.451	-0.72709	-2.33484	0.00105	0.00783532	yes
MEALZ_RS08825	NADPH-dependent oxidoreductase	263.557	191.538	-0.460482	-1.47574	0.03445	0.116891	no
MEALZ_RS08830	carboxypeptidase	53.0319	111.91	1.0774	3.34938	5e-05	0.000618375	yes
MEALZ_RS08835	carbamoyl-phosphate synthase small subunit	113.585	116.937	0.0419546	0.135821	0.84405	0.919884	no
MEALZ_RS08845	transcription elongation factor GreA	329.902	330.592	0.00301231	0.00968813	0.9878	0.992469	no
MEALZ_RS08850	RNA-binding protein	244.09	336.422	0.462857	1.26248	0.0769	0.204752	no
MEALZ_RS08855	23S rRNA methyltransferase	150.634	110.832	-0.442674	-1.35952	0.05045	0.152744	no
MEALZ_RS08865	phosphoglucosamine mutase	151.578	126.494	-0.26099	-0.829485	0.2388	0.439591	no
MEALZ_RS08870	triose-phosphate isomerase	900.303	1049.68	0.221462	0.642482	0.361	0.570561	no
MEALZ_RS08875	preprotein translocase subunit SecG	751.871	706.568	-0.0896568	-0.289235	0.6763	0.822489	no
MEALZ_RS08880	tRNA-Leu	0	0	0	0	1	1	no
MEALZ_RS08890	MBL fold metallo-hydrolase	50.1096	74.7098	0.57621	1.71699	0.015	0.0630116	no
MEALZ_RS08895	poly(3-hydroxybutyrate) depolymerase	128.405	239.794	0.901094	2.83767	5e-05	0.000618375	yes
MEALZ_RS08900	hypothetical protein	253.017	281.908	0.155993	0.505056	0.47135	0.670303	no
MEALZ_RS08905	ethyl tert-butyl ether degradation protein EthD	302.666	211.121	-0.519656	-1.50172	0.03435	0.116618	no
MEALZ_RS08910	LysR family transcriptional regulator	62.3438	30.7497	-1.01967	-2.81724	0.00025	0.00246228	yes
MEALZ_RS08915	peptide deformylase	64.2095	26.5653	-1.27324	-3.05572	5e-05	0.000618375	yes
MEALZ_RS08920	hypothetical protein	181.131	85.7455	-1.0789	-3.2622	5e-05	0.000618375	yes
MEALZ_RS08925	monofunctional biosynthetic peptidoglycan transglycosylase	11.9433	17.5073	0.551748	1.15072	0.1064	0.258051	no
MEALZ_RS08935	2OG-Fe(II) oxygenase	42.6129	34.5015	-0.304631	-0.759208	0.2864	0.493812	no
MEALZ_RS08940	50S rRNA methyltransferase	67.6081	62.6446	-0.110005	-0.343996	0.61965	0.78521	no
MEALZ_RS08945	hypothetical protein	81.391	53.011	-0.618578	-1.97515	0.00485	0.0261593	yes
MEALZ_RS08950	fumarate hydratase	104.488	80.428	-0.377566	-1.21501	0.0868	0.223011	no
MEALZ_RS08955	response regulator	41.8704	35.0114	-0.258108	-0.579534	0.40585	0.613758	no
MEALZ_RS08970	hydroxylamine reductase	342.575	383.194	0.161656	0.376499	0.5847	0.759036	no
MEALZ_RS08975	hydroxylamine oxidation protein HaoB	249.854	282.647	0.177918	0.264352	0.70335	0.837504	no
MEALZ_RS08980	hypothetical protein	260.53	139.106	-0.905271	-2.34791	0.00125	0.00899624	yes
MEALZ_RS08985	PilZ domain-containing protein	252.7	250.161	-0.0145698	-0.04678	0.94835	0.97261	no
MEALZ_RS08990	pterin dehydratase	242.605	221.499	-0.131307	-0.396121	0.5683	0.748565	no
MEALZ_RS08995	hypothetical protein	79.7401	36.187	-1.13984	-2.78155	0.00015	0.00160578	yes
MEALZ_RS09000	phosphoenolpyruvate synthase	238.236	172.629	-0.464719	-1.38555	0.046	0.143451	no
MEALZ_RS09005	hypothetical protein	39.0469	18.3484	-1.08955	-3.05949	5e-05	0.000618375	yes
MEALZ_RS09010	peptidyl-prolyl cis-trans isomerase	207.936	507.174	1.28634	4.01036	5e-05	0.000618375	yes
MEALZ_RS09015	cell division protein BolA	139.115	343.495	1.30401	2.45029	0.00205	0.0133178	yes
MEALZ_RS09020	hypothetical protein	169.091	214.975	0.346372	0.724287	0.3025	0.512474	no
MEALZ_RS09025	septation protein A	204.089	213.975	0.0682472	0.217703	0.7488	0.865678	no
MEALZ_RS09030	hypothetical protein	112.991	142.354	0.333275	0.859762	0.22365	0.423581	no
MEALZ_RS09035	deoxycytidine triphosphate deaminase	467.004	421.193	-0.148954	-0.267855	0.70035	0.836123	no
MEALZ_RS09040	ubiquinone biosynthesis protein UbiE	213.777	232.244	0.119531	0.315526	0.6469	0.802858	no
MEALZ_RS09045	gamma-glutamyl-phosphate reductase	129.557	131.037	0.016389	0.0532703	0.9395	0.968542	no
MEALZ_RS09050	nicotinate-nicotinamide nucleotide adenylyltransferase	57.2887	69.0524	0.26944	0.737005	0.2964	0.505293	no
MEALZ_RS09055	ribosome silencing factor RsfS	314.408	286.977	-0.131704	-0.405127	0.5563	0.739921	no
MEALZ_RS09060	hypothetical protein	59.4122	73.2679	0.302422	0.785633	0.2619	0.466446	no
MEALZ_RS09065	hypothetical protein	80.2034	93.2764	0.21785	0.386147	0.58245	0.757185	no
MEALZ_RS09070	twitching motility protein PilT	40.369	22.6438	-0.834133	-1.39971	0.0487	0.149223	no
MEALZ_RS09075	DUF2191 domain-containing protein	205.425	113.613	-0.854489	-1.29333	0.0735	0.198218	no
MEALZ_RS09080	transcriptional regulator	82.4673	31.8305	-1.37341	-3.04172	0.0001	0.00113134	yes
MEALZ_RS09085	ArsC family transcriptional regulator	61.5593	41.546	-0.567266	-1.35928	0.0583	0.168892	no
MEALZ_RS09090	arsenical-resistance protein	29.2005	19.796	-0.560786	-1.46397	0.03835	0.126426	no
MEALZ_RS09095	arsenical resistance operon transcriptional repressor ArsD	45.1237	32.834	-0.458696	-0.933141	0.19475	0.387392	no
MEALZ_RS09100	arsenical pump-driving ATPase	24.3772	22.6439	-0.10641	-0.304986	0.66575	0.816117	no
MEALZ_RS09105	AI-2E family transporter	100.152	53.013	-0.917766	-2.84122	5e-05	0.000618375	yes
MEALZ_RS09110	2-alkenal reductase	45.9766	42.8354	-0.102096	-0.299825	0.6653	0.815984	no
MEALZ_RS09115	hypothetical protein	63.493	79.2639	0.320066	0.912949	0.18965	0.38099	no
MEALZ_RS09120	pyruvate kinase	13.5233	13.0416	-0.0523194	-0.137764	0.84735	0.920801	no
MEALZ_RS09125	phosphate ABC transporter substrate-binding protein	8.89899	5.59533	-0.66942	-1.29515	0.0701	0.191513	no
MEALZ_RS09130	phosphate ABC transporter permease subunit PstC	8.52013	6.65622	-0.356173	-0.595653	0.39655	0.604978	no
MEALZ_RS09135	phosphate ABC transporter, permease protein PstA	12.0975	6.24276	-0.954458	-1.62471	0.02625	0.09614	no
MEALZ_RS09140	phosphate ABC transporter ATP-binding protein	14.8536	10.3383	-0.522802	-1.10194	0.12105	0.281743	no
MEALZ_RS09145	phosphate transport system regulatory protein PhoU	20.8691	13.8999	-0.586296	-1.23856	0.0797	0.209915	no
MEALZ_RS09150	hypothetical protein	4.08436	0.890263	-2.19781	-1.00604	0.3298	0.540631	no
MEALZ_RS09155	hypothetical protein	166.491	90.7685	-0.875177	-2.29872	0.00145	0.0100775	yes
MEALZ_RS09160	GTPase	42.2904	32.8743	-0.363372	-1.07359	0.1236	0.285729	no
MEALZ_RS09165	SAM-dependent methyltransferase	46.9763	45.0048	-0.0618527	-0.193099	0.77965	0.88314	no
MEALZ_RS09170	hypothetical protein	41.5552	51.8274	0.318685	0.697854	0.3216	0.532228	no
MEALZ_RS09175	MarR family transcriptional regulator	55.4176	46.6506	-0.248448	-0.598981	0.39745	0.605887	no
MEALZ_RS09180	hypothetical protein	35.5529	39.1002	0.137208	0.405281	0.56175	0.744451	no
MEALZ_RS09185	apolipoprotein acyltransferase	27.8166	43.5973	0.648292	1.72457	0.01525	0.0637034	no
MEALZ_RS09190	agmatine deiminase	28.0777	58.7352	1.0648	3.00662	5e-05	0.000618375	yes
MEALZ_RS09195	DNA repair protein RecN	43.7753	59.5181	0.443209	1.40484	0.0464	0.144435	no
MEALZ_RS09200	inorganic polyphosphate/ATP-NAD kinase	74.6455	43.0386	-0.794423	-2.29204	0.00165	0.0112003	yes
MEALZ_RS09205	heat-inducible transcriptional repressor HrcA	45.4759	61.264	0.429937	1.27934	0.0686	0.188927	no
MEALZ_RS09210	nucleotide exchange factor GrpE	59.9939	102.418	0.771579	2.20436	0.00195	0.0128144	yes
MEALZ_RS09215	molecular chaperone DnaK	107.883	216.76	1.00663	3.11469	5e-05	0.000618375	yes
MEALZ_RS09220	molecular chaperone DnaJ	140.33	246.518	0.812871	2.60455	0.0004	0.00363131	yes
MEALZ_RS09225	4-hydroxy-tetrahydrodipicolinate reductase	181.409	253.857	0.484774	1.55636	0.02755	0.0995583	no
MEALZ_RS09230	hypothetical protein	31.8319	75.6696	1.24924	1.86944	0.0143	0.0606899	no
MEALZ_RS09235	formate dehydrogenase subunit alpha	155.452	230.293	0.567004	1.64791	0.0197	0.0774962	no
MEALZ_RS09240	NADH-quinone oxidoreductase subunit F	164.382	217.905	0.406643	1.25449	0.0721	0.195368	no
MEALZ_RS09245	LysR family transcriptional regulator	132.986	85.8586	-0.631237	-2.00096	0.0052	0.0277465	yes
MEALZ_RS09250	MBL fold metallo-hydrolase	192.64	136.953	-0.492229	-1.59553	0.02345	0.0878787	no
MEALZ_RS09255	quinoprotein dehydrogenase-associated SoxYZ-likecarrier	157.69	161.429	0.0338145	0.109632	0.87595	0.936295	no
MEALZ_RS09260	hypothetical protein	125.735	131.358	0.0631174	0.192979	0.78295	0.885367	no
MEALZ_RS09265	hypothetical protein	171.697	214.378	0.320286	0.929374	0.17975	0.367529	no
MEALZ_RS09270	hypothetical protein	130.824	84.1987	-0.635759	-1.74871	0.01385	0.0591584	no
MEALZ_RS09275	molybdenum cofactor guanylyltransferase	56.4579	39.9741	-0.49811	-0.918106	0.1931	0.385687	no
MEALZ_RS09280	formate dehydrogenase	58.9642	42.2346	-0.481412	-1.16066	0.1017	0.249694	no
MEALZ_RS09285	topoisomerase II	70.8028	65.394	-0.114647	-0.202291	0.78425	0.886055	no
MEALZ_RS09290	zinc metalloprotease HtpX	505.776	370.615	-0.448578	-1.38636	0.05005	0.152033	no
MEALZ_RS09295	sorbosone dehydrogenase	261.839	164.615	-0.669584	-2.13299	0.00325	0.0191553	yes
MEALZ_RS09305	membrane protein	304.205	124.395	-1.29011	-3.70289	5e-05	0.000618375	yes
MEALZ_RS09310	Vi polysaccharide biosynthesis protein VipA/TviB	201.188	235.934	0.229837	0.727324	0.297	0.505955	no
MEALZ_RS09315	NAD-dependent epimerase	132.015	166.42	0.334125	1.08406	0.1202	0.28042	no
MEALZ_RS09320	four helix bundle protein	121.859	168.993	0.471749	1.31355	0.06465	0.181011	no
MEALZ_RS09325	sugar transferase	89.0705	81.4036	-0.129855	-0.416711	0.54685	0.733163	no
MEALZ_RS09330	amidotransferase 1, exosortase A system-associated	196.094	184.59	-0.0872241	-0.268401	0.7052	0.838513	no
MEALZ_RS09335	hypothetical protein	666.588	764.02	0.196816	0.602776	0.39	0.59827	no
MEALZ_RS09340	HPr-rel-A system PqqD family protein	215.488	235.577	0.128587	0.193644	0.78035	0.883682	no
MEALZ_RS09345	HprK-related kinase A	119.302	139.605	0.226733	0.642684	0.35295	0.562151	no
MEALZ_RS09350	hypothetical protein	45.9693	55.4917	0.271601	0.816141	0.24205	0.443591	no
MEALZ_RS09360	hypothetical protein	80.1177	55.8922	-0.519474	-1.63384	0.02015	0.0787994	no
MEALZ_RS09365	sensor histidine kinase	25.5731	19.6958	-0.37674	-0.773671	0.27725	0.482914	no
MEALZ_RS09370	hypothetical protein	148.6	99.6644	-0.576286	-1.41201	0.04515	0.141614	no
MEALZ_RS09380	proline--tRNA ligase	73.9069	104.302	0.496987	1.60514	0.0257	0.0943861	no
MEALZ_RS09385	hypothetical protein	1264.67	669.157	-0.918343	-2.52205	0.0002	0.00204222	yes
MEALZ_RS09390	hypothetical protein	2.01848	0	#NAME?	0	1	1	no
MEALZ_RS09395	(Fe-S)-cluster assembly protein	687.984	430.314	-0.676985	-1.93832	0.0057	0.0299727	yes
MEALZ_RS09400	MFS transporter	95.2121	76.5813	-0.314153	-1.01638	0.1513	0.32674	no
MEALZ_RS09405	single-stranded DNA-binding protein	144.449	319.7	1.14616	3.52833	5e-05	0.000618375	yes
MEALZ_RS09410	flagellar motor protein PomA	53.2709	129.588	1.28251	3.77923	5e-05	0.000618375	yes
MEALZ_RS09415	flagellar motor protein MotB	92.8408	140.889	0.601725	1.90704	0.008	0.0385543	yes
MEALZ_RS09420	pilus biosynthesis protein PilZ	73.0423	67.0097	-0.124363	-0.339498	0.6384	0.796966	no
MEALZ_RS09425	bifunctional biotin--[acetyl-CoA-carboxylase] synthetase/biotin operon repressor	80.2543	73.8341	-0.120291	-0.286972	0.68625	0.827703	no
MEALZ_RS09430	type III pantothenate kinase	66.3249	62.1391	-0.0940495	-0.200841	0.77105	0.879318	no
MEALZ_RS09435	hypothetical protein	38.7	49.3267	0.350033	1.0063	0.1534	0.329439	no
MEALZ_RS09440	D-alanyl-D-alanine endopeptidase	164.719	137.812	-0.257301	-0.832051	0.23105	0.431036	no
MEALZ_RS09445	hypothetical protein	41.4771	27.0725	-0.615491	-1.75715	0.01225	0.0535103	no
MEALZ_RS09450	hypothetical protein	46.9498	52.7204	0.167243	0.453411	0.5189	0.710521	no
MEALZ_RS09455	SIMPL domain-containing protein	118.65	97.7902	-0.278953	-0.863768	0.21285	0.410479	no
MEALZ_RS09460	phosphopeptide-binding protein	76.6912	123.84	0.691348	2.20888	0.00215	0.013832	yes
MEALZ_RS09465	type VI secretion protein	107.6	158.356	0.557496	0.77034	0.27495	0.480449	no
MEALZ_RS09470	hypothetical protein	61.2619	95.9703	0.647598	0.708079	0.30265	0.512583	no
MEALZ_RS09475	hypothetical protein	56.9284	95.7308	0.749833	1.32939	0.0603	0.172883	no
MEALZ_RS09490	hypothetical protein	149.572	215.088	0.524083	1.6519	0.0168	0.0687362	no
MEALZ_RS09495	type VI secretion system-associated protein	259.867	652.486	1.32817	4.12298	5e-05	0.000618375	yes
MEALZ_RS09500	type VI secretion protein EvpB	171.737	424.139	1.30434	3.86719	5e-05	0.000618375	yes
MEALZ_RS09505	hypothetical protein	160.396	584.204	1.86483	5.7159	5e-05	0.000618375	yes
MEALZ_RS09510	virulence protein SciE type	78.6557	210.524	1.42036	4.44229	5e-05	0.000618375	yes
MEALZ_RS09515	hypothetical protein	41.8201	118.463	1.50216	3.89534	5e-05	0.000618375	yes
MEALZ_RS09520	type VI secretion system protein ImpG	38.7158	73.5535	0.925871	2.15724	0.0023	0.0145233	yes
MEALZ_RS09525	type VI secretion protein	75.4279	107.08	0.50552	1.07316	0.1232	0.285251	no
MEALZ_RS09530	ClpV1 family T6SS ATPase	85.6725	153.076	0.837344	2.58273	0.0002	0.00204222	yes
MEALZ_RS09535	hypothetical protein	211.082	444.105	1.07309	3.40864	5e-05	0.000618375	yes
MEALZ_RS09540	hypothetical protein	195.316	283.231	0.536171	1.72747	0.01455	0.0614888	no
MEALZ_RS09545	type VI secretion protein ImpA	145.421	230.003	0.661413	2.03314	0.0052	0.0277465	yes
MEALZ_RS09550	hypothetical protein	72.002	80.8292	0.16684	0.467066	0.50875	0.702233	no
MEALZ_RS09555	type VI secretion protein	108.908	84.7644	-0.361575	-0.834077	0.2425	0.443735	no
MEALZ_RS09560	type VI secretion protein ImpA	93.7823	81.779	-0.197585	-0.635626	0.3603	0.569756	no
MEALZ_RS09565	hypothetical protein	47.4478	36.4372	-0.380929	-0.893723	0.2035	0.399805	no
MEALZ_RS09570	hypothetical protein	43.4172	41.4838	-0.0657208	-0.191603	0.78275	0.885309	no
MEALZ_RS09575	hypothetical protein	160.632	193.677	0.269896	0.576523	0.4074	0.615323	no
MEALZ_RS09580	3-oxoacyl-ACP synthase	34.1156	34.6003	0.0203528	0.0372284	0.9583	0.977946	no
MEALZ_RS09585	hypothetical protein	48.3059	56.3461	0.222117	0.538963	0.44565	0.648578	no
MEALZ_RS09590	hypothetical protein	107.875	137.293	0.347889	1.11224	0.1115	0.265939	no
MEALZ_RS09600	integrase	0.0549053	0	#NAME?	0	1	1	no
MEALZ_RS09605	hypothetical protein	21.5534	12.1951	-0.821608	-1.16102	0.10545	0.256528	no
MEALZ_RS09610	hypothetical protein	31.9585	12.9102	-1.30769	-2.63011	0.0005	0.00435069	yes
MEALZ_RS09615	hypothetical protein	132.634	84.1695	-0.656078	-2.12245	0.0032	0.0189729	yes
MEALZ_RS09620	non-specific protein-tyrosine kinase	29.162	48.967	0.747718	2.30054	0.0013	0.00928338	yes
MEALZ_RS09625	serine/threonine protein kinase	35.0116	45.019	0.362702	1.12042	0.10885	0.262107	no
MEALZ_RS09630	hypothetical protein	37.394	59.4072	0.66783	0.857464	0.2267	0.425901	no
MEALZ_RS09635	histidine kinase	72.6409	92.9828	0.356183	1.1175	0.11055	0.264678	no
MEALZ_RS09640	FAD-dependent pyridine nucleotide-disulfide oxidoreductase	254.048	273.331	0.10555	0.332537	0.635	0.795465	no
MEALZ_RS09645	rubredoxin	682.977	350.049	-0.964283	-2.07487	0.0038	0.0215978	yes
MEALZ_RS09650	hydrogenase maturation nickel metallochaperone HypA	83.8146	123.88	0.563667	1.05601	0.13685	0.304743	no
MEALZ_RS09655	hydrogenase assembly protein HypC	315.728	377.492	0.257765	0.564288	0.41445	0.621568	no
MEALZ_RS09660	nickel-iron hydrogenase accessory protein	160.379	149.913	-0.0973603	-0.305389	0.6604	0.813108	no
MEALZ_RS09665	hydrogenase expression/formation protein HypE	61.6311	44.8606	-0.458209	-1.36062	0.05625	0.164348	no
MEALZ_RS09670	DNA-binding response regulator	17.7419	6.53145	-1.44168	-2.58165	0.0014	0.00980985	yes
MEALZ_RS09675	sulfate transporter	24.243	9.36453	-1.37229	-1.48112	0.05485	0.161601	no
MEALZ_RS09680	hypothetical protein	30.2904	17.3152	-0.806816	-1.60316	0.0263	0.0962641	no
MEALZ_RS09685	carbamoyltransferase HypF	9.20123	14.4484	0.651015	1.70795	0.01795	0.0721563	no
MEALZ_RS09690	hydrogenase formation protein HypD	73.4941	64.1698	-0.195734	-0.612759	0.38175	0.590314	no
MEALZ_RS09695	hydrogenase accessory protein HypB	271.504	274.893	0.0178996	0.0574722	0.93775	0.968249	no
MEALZ_RS09700	lactoylglutathione lyase	190.395	166.737	-0.19142	-0.575017	0.41645	0.622227	no
MEALZ_RS09705	hypothetical protein	120.547	229.755	0.930497	2.67413	0.00015	0.00160578	yes
MEALZ_RS09710	class V aminotransferase	111.619	99.8571	-0.160648	-0.515738	0.4723	0.671015	no
MEALZ_RS09715	metallophosphoesterase	87.3573	55.2116	-0.661956	-1.88517	0.00795	0.0384218	yes
MEALZ_RS09720	hypothetical protein	11.5691	14.8049	0.355802	0.288363	0.6787	0.824111	no
MEALZ_RS09725	hypothetical protein	42.2903	142.877	1.75637	3.82759	5e-05	0.000618375	yes
MEALZ_RS09730	hypothetical protein	1512.65	1652.82	0.127853	0.389081	0.58175	0.757099	no
MEALZ_RS09735	ATP-dependent helicase	37.4736	67.0338	0.839016	2.6887	0.00015	0.00160578	yes
MEALZ_RS09740	exosortase system-associated protein, TIGR04073 family	617.346	696.857	0.174784	0.567017	0.4125	0.619969	no
MEALZ_RS09745	SAM-dependent methyltransferase	8.41352	11.4113	0.439679	0.451461	0.5446	0.731116	no
MEALZ_RS09750	FAD-dependent oxidoreductase	14.0295	28.4334	1.01913	2.30387	0.00155	0.0106547	yes
MEALZ_RS09755	type III effector	66.171	94.0826	0.507729	1.21073	0.0903	0.229291	no
MEALZ_RS09760	hypothetical protein	14.4537	11.9472	-0.274767	-0.265788	0.70125	0.836648	no
MEALZ_RS09765	SsrA-binding protein	72.2211	67.3916	-0.0998509	-0.259038	0.7105	0.84207	no
MEALZ_RS09770	sodium-dependent transporter	154.019	122.605	-0.329084	-1.05788	0.129	0.293779	no
MEALZ_RS09775	ubiquinone-binding protein	290.953	307.403	0.0793459	0.235677	0.7368	0.859204	no
MEALZ_RS09780	protein RnfH	123.063	105.917	-0.216464	-0.251696	0.71915	0.846972	no
MEALZ_RS09785	small protein A	35.8869	34.4897	-0.0572944	-0.127969	0.8493	0.922334	no
MEALZ_RS09790	transcriptional repressor	117.087	145.442	0.312863	0.8694	0.2182	0.41656	no
MEALZ_RS09795	cell division protein FtsX	105.235	134.109	0.349797	0.938014	0.17715	0.364145	no
MEALZ_RS09800	lipoprotein releasing system, ATP-binding protein	91.1475	107.236	0.234518	0.395186	0.5716	0.751089	no
MEALZ_RS09805	ATP-binding protein	143.003	80.5185	-0.828652	-2.36234	0.0007	0.00569292	yes
MEALZ_RS09810	DNA internalization-related competence protein ComEC/Rec2	35.4062	20.1323	-0.814491	-2.44891	0.0005	0.00435069	yes
MEALZ_RS09815	transcriptional regulator	274.393	92.9674	-1.56145	-4.54225	5e-05	0.000618375	yes
MEALZ_RS09820	Fe-S cluster assembly protein SufB	396.064	209.624	-0.917928	-2.60109	0.0003	0.00287418	yes
MEALZ_RS09825	toxin HicA	421.354	281.704	-0.580852	-0.456697	0.50475	0.699078	no
MEALZ_RS09830	HicB family protein	271.37	110.075	-1.30178	-0.574907	0.44625	0.648971	no
MEALZ_RS09835	ABC transporter ATP-binding protein	436.85	226.498	-0.947638	-3.03478	5e-05	0.000618375	yes
MEALZ_RS09840	Fe-S cluster assembly protein SufD	373.108	190.675	-0.968478	-2.98684	5e-05	0.000618375	yes
MEALZ_RS09845	hypothetical protein	37.7101	30.4401	-0.308977	-0.725094	0.3052	0.515295	no
MEALZ_RS09850	cysteine sulfinate desulfinase	227.619	116.349	-0.968165	-2.54263	0.0005	0.00435069	yes
MEALZ_RS09855	iron-sulfur cluster assembly scaffold protein	364.412	174.855	-1.05941	-1.78679	0.0121	0.0529713	no
MEALZ_RS09860	hypothetical protein	206.901	105.109	-0.977056	-3.11857	5e-05	0.000618375	yes
MEALZ_RS09865	ferredoxin	226.249	94.021	-1.26685	-3.28941	5e-05	0.000618375	yes
MEALZ_RS09875	lysine--tRNA ligase	122.925	148.012	0.267934	0.859334	0.22675	0.425901	no
MEALZ_RS09880	hypothetical protein	43.3947	56.6138	0.383635	0.967051	0.1763	0.362772	no
MEALZ_RS09885	hypothetical protein	39.9637	38.0659	-0.0701887	-0.227631	0.73865	0.860354	no
MEALZ_RS09890	hypothetical protein	250.592	150.411	-0.736429	-2.1945	0.00165	0.0112003	yes
MEALZ_RS09895	hypothetical protein	1.92996	9.28035	2.26561	1.82458	0.1348	0.301753	no
MEALZ_RS09900	hypothetical protein	21.1334	28.9109	0.452091	0.539817	0.4379	0.642149	no
MEALZ_RS09905	GGDEF domain-containing protein	59.9158	54.3202	-0.14145	-0.420046	0.54995	0.735339	no
MEALZ_RS09910	PEP-CTERM/exosortase system-associated acyltransferase	77.9716	82.7896	0.0864995	0.253906	0.71605	0.845405	no
MEALZ_RS09915	SAM-dependent methyltransferase	38.4836	45.2409	0.233385	0.622483	0.3727	0.582121	no
MEALZ_RS09920	hypothetical protein	35.8261	66.6536	0.895672	2.46499	0.0007	0.00569292	yes
MEALZ_RS09925	type 4 fimbrial biogenesis protein PilZ	52.9296	56.1892	0.0862197	0.190511	0.77905	0.883049	no
MEALZ_RS09930	DNA polymerase III subunit delta'	27.3152	27.5091	0.0102029	0.0133517	0.98395	0.991084	no
MEALZ_RS09935	dTMP kinase	23.2928	28.54	0.293099	0.301488	0.66495	0.815828	no
MEALZ_RS09940	aminodeoxychorismate lyase	34.3101	45.5594	0.409114	0.675095	0.3349	0.545995	no
MEALZ_RS09945	aminodeoxychorismate lyase	76.834	66.4369	-0.209762	-0.41637	0.5567	0.740288	no
MEALZ_RS09950	beta-ketoacyl-[acyl-carrier-protein] synthase II	231.189	282.649	0.289936	0.901732	0.19945	0.394443	no
MEALZ_RS09955	acyl carrier protein	1533.67	2089.79	0.446364	1.43426	0.0407	0.132078	no
MEALZ_RS09965	malonyl CoA-acyl carrier protein transacylase	235.287	322.047	0.452851	1.14352	0.1006	0.247502	no
MEALZ_RS09970	ketoacyl-ACP synthase III	183.704	242.47	0.400423	1.05182	0.1283	0.292798	no
MEALZ_RS09975	phosphate acyltransferase	69.6859	108.348	0.636732	1.11304	0.1064	0.258051	no
MEALZ_RS09980	metal-binding protein	491.081	745.524	0.602294	1.65977	0.01635	0.0673796	no
MEALZ_RS09985	septum formation protein Maf	43.5901	37.1691	-0.229896	-0.568914	0.42415	0.629794	no
MEALZ_RS09990	HDOD domain-containing protein	122.687	106.231	-0.207772	-0.655455	0.348	0.557986	no
MEALZ_RS09995	lytic transglycosylase	267.389	189.379	-0.497661	-1.60096	0.02235	0.0849826	no
MEALZ_RS10000	DNA mismatch repair protein MutS	179.88	217.969	0.277095	0.852873	0.2242	0.424152	no
MEALZ_RS10005	hypothetical protein	119.813	136.352	0.186554	0.0715361	0.7705	0.879026	no
MEALZ_RS10010	GTP cyclohydrolase I	297.786	308.544	0.051198	0.165975	0.8096	0.901257	no
MEALZ_RS10015	tRNA dihydrouridine(20/20a) synthase DusA	100.815	74.3169	-0.439944	-1.39629	0.045	0.141329	no
MEALZ_RS10020	gamma carbonic anhydrase family protein	183.574	138.164	-0.409975	-1.27791	0.0703	0.191971	no
MEALZ_RS10025	membrane protein	48.6324	76.1446	0.646823	1.93624	0.0058	0.0304048	yes
MEALZ_RS10030	hypothetical protein	24.5165	45.541	0.89341	2.17963	0.00235	0.0147766	yes
MEALZ_RS10035	hypothetical protein	29.9449	20.3439	-0.557716	-0.808112	0.2549	0.45849	no
MEALZ_RS10040	general secretion pathway protein	88.9507	110.677	0.315282	1.00132	0.15205	0.327708	no
MEALZ_RS10045	hypothetical protein	120.532	80.7633	-0.577641	-1.86986	0.00755	0.0370279	yes
MEALZ_RS10050	histidine kinase	33.0744	64.8247	0.970827	2.90951	5e-05	0.000618375	yes
MEALZ_RS10055	histidine kinase	29.1799	63.344	1.11823	3.31246	5e-05	0.000618375	yes
MEALZ_RS10060	cyclic nucleotide-binding protein	36.8147	60.9024	0.726217	2.19647	0.0022	0.0140703	yes
MEALZ_RS10065	oligopeptidase A	45.7136	126.011	1.46285	3.67871	5e-05	0.000618375	yes
MEALZ_RS10070	3-polyprenyl-4-hydroxybenzoate decarboxylase	38.086	77.819	1.03086	1.79844	0.0126	0.0548187	no
MEALZ_RS10075	hypothetical protein	93.2247	40.4316	-1.20523	-2.82312	0.0001	0.00113134	yes
MEALZ_RS10080	gamma-glutamyltransferase	23.8425	14.5349	-0.714013	-1.91718	0.00725	0.0359252	yes
MEALZ_RS10085	transposase	11.3301	7.93337	-0.514159	-0.835625	0.24255	0.443759	no
MEALZ_RS10090	hypothetical protein	109.067	150.058	0.460311	1.06745	0.1326	0.298788	no
MEALZ_RS10095	chemotaxis protein CheW	22.2224	15.12	-0.555553	-1.12653	0.11475	0.271792	no
MEALZ_RS10100	chemotaxis protein	35.6797	20.196	-0.821033	-2.16841	0.0029	0.0175336	yes
MEALZ_RS10110	hypothetical protein	74.1923	59.5507	-0.317151	-0.807428	0.25525	0.458885	no
MEALZ_RS10115	sensor histidine kinase	89.5721	49.4983	-0.85567	-2.42852	0.00065	0.00538526	yes
MEALZ_RS10120	DNA-binding response regulator	50.8674	30.9143	-0.718469	-1.00662	0.1561	0.333678	no
MEALZ_RS10125	hypothetical protein	155.564	100.984	-0.623375	-1.48942	0.0362	0.121347	no
MEALZ_RS10130	ATPase AAA	114.893	52.2927	-1.13561	-3.57453	5e-05	0.000618375	yes
MEALZ_RS10135	hypothetical protein	43.3867	33.4804	-0.373936	-0.844559	0.2252	0.424579	no
MEALZ_RS10140	DNA invertase	35.4952	22.7719	-0.640368	-1.44846	0.0407	0.132078	no
MEALZ_RS10145	hypothetical protein	15.0892	12.3145	-0.293155	-0.510636	0.46185	0.662949	no
MEALZ_RS10150	hypothetical protein	7.47501	15.4004	1.04282	1.09806	0.1204	0.280667	no
MEALZ_RS10155	restriction endonuclease subunit R	10.5268	15.2423	0.534012	1.46125	0.0369	0.123003	no
MEALZ_RS10160	hypothetical protein	19.3002	20.7155	0.102095	0.19571	0.7829	0.885367	no
MEALZ_RS10165	cell division protein Fic	10.449	11.4902	0.137038	0.123506	0.8589	0.927531	no
MEALZ_RS10180	hypothetical protein	195.503	136.004	-0.523549	-0.658426	0.3495	0.559041	no
MEALZ_RS10185	hypothetical protein	51.8258	67.6636	0.384711	0.231427	0.74635	0.864351	no
MEALZ_RS10190	type I restriction endonuclease subunit M	39.8208	39.4336	-0.0140977	-0.0428243	0.95315	0.974688	no
MEALZ_RS10195	hypothetical protein	24.5044	9.79603	-1.32277	-2.54336	0.0012	0.00870984	yes
MEALZ_RS10210	hypothetical protein	31.5168	27.1442	-0.215473	-0.503409	0.47255	0.671202	no
MEALZ_RS10220	twitching motility protein PilT	33.1611	35.0551	0.0801328	0.109324	0.8785	0.938014	no
MEALZ_RS10225	prevent-host-death family protein	145.624	149.473	0.0376357	0.0757405	0.9171	0.958791	no
MEALZ_RS10230	hypothetical protein	4.61518	10.2959	1.15762	0.859031	0.22245	0.421843	no
MEALZ_RS10235	hypothetical protein	2.51707	1.89733	-0.407775	-0.389535	0.6	0.769698	no
MEALZ_RS10240	hypothetical protein	1.88024	1.70533	-0.140869	-0.0828067	0.8944	0.945663	no
MEALZ_RS10245	hypothetical protein	6.57517	1.01728	-2.69231	-1.33634	0.2688	0.473302	no
MEALZ_RS10250	hypothetical protein	1.35093	0	#NAME?	0	1	1	no
MEALZ_RS10255	integrating conjugative element membrane protein	0.925717	0.62621	-0.563924	0	1	1	no
MEALZ_RS10260	conjugative coupling factor TraD, PFGI-1 class	1.21622	0.900943	-0.432899	0	1	1	no
MEALZ_RS10270	hypothetical protein	24.4436	20.0872	-0.283179	-0.799772	0.2556	0.45903	no
MEALZ_RS10275	DNA-binding protein	27.3688	21.2573	-0.36457	-0.378681	0.583	0.7578	no
MEALZ_RS10280	CopG family transcriptional regulator	127.04	77.2872	-0.716979	-0.505188	0.48575	0.683057	no
MEALZ_RS10285	hypothetical protein	49.793	43.3793	-0.198937	-0.567923	0.4137	0.620989	no
MEALZ_RS10290	hypothetical protein	9.83133	8.62352	-0.18911	-0.487881	0.49	0.687093	no
MEALZ_RS10305	RES domain-containing protein	19.4096	12.9848	-0.579946	-0.632849	0.37395	0.583007	no
MEALZ_RS10310	hypothetical protein	75.2081	39.5913	-0.925706	-1.96008	0.006	0.0310985	yes
MEALZ_RS10315	MazF family transcriptional regulator	42.5959	22.1261	-0.944965	-1.59037	0.0264	0.0965414	no
MEALZ_RS10320	CopG family transcriptional regulator	27.4671	18.515	-0.569008	-0.556849	0.43565	0.640496	no
MEALZ_RS10325	hypothetical protein	46.0738	35.7272	-0.366924	-1.10182	0.1082	0.260986	no
MEALZ_RS10330	hypothetical protein	34.5226	27.5067	-0.327759	-0.779939	0.2674	0.472019	no
MEALZ_RS10335	hypothetical protein	39.7122	20.9516	-0.922521	-1.91249	0.0076	0.0371967	yes
MEALZ_RS10340	hypothetical protein	64.1654	36.1658	-0.82717	-1.92274	0.00745	0.0366427	yes
MEALZ_RS10350	serine/threonine protein kinase	35.0636	18.4295	-0.927958	-2.38615	0.00055	0.00470018	yes
MEALZ_RS10355	hypothetical protein	47.1852	31.3841	-0.588302	-1.5532	0.02675	0.0975228	no
MEALZ_RS10360	hypothetical protein	73.3925	38.8061	-0.919349	-2.32954	0.0015	0.0103647	yes
MEALZ_RS10365	hypothetical protein	0	0	0	0	1	1	no
MEALZ_RS10370	serine/threonine protein kinase	13.1577	16.9401	0.364536	0.843678	0.23245	0.432365	no
MEALZ_RS10380	hypothetical protein	25.0139	33.2115	0.408951	1.03062	0.1462	0.319373	no
MEALZ_RS10385	toxin-antitoxin system toxin component, PIN family protein	98.5792	53.9029	-0.87092	-2.07729	0.0032	0.0189729	yes
MEALZ_RS10390	hypothetical protein	72.7499	45.1731	-0.687482	-0.578711	0.4102	0.61799	no
MEALZ_RS10395	CopG family transcriptional regulator	1008.02	373.323	-1.43303	-4.30442	5e-05	0.000618375	yes
MEALZ_RS10400	hypothetical protein	200.949	107.736	-0.899326	-2.09886	0.00315	0.0187416	yes
MEALZ_RS10410	hypothetical protein	8.52611	4.94797	-0.78505	-0.985008	0.16485	0.34692	no
MEALZ_RS10415	lytic transglycosylase	3.16467	1.29155	-1.29296	-1.01235	0.15105	0.326387	no
MEALZ_RS10420	integrating conjugative element protein	5.40047	1.9399	-1.4771	-1.80743	0.02155	0.0826775	no
MEALZ_RS10425	hypothetical protein	4.17498	5.04765	0.273844	0.337354	0.6243	0.788823	no
MEALZ_RS10440	integrase	0	0	0	0	1	1	no
MEALZ_RS10450	integrase	56.928	26.7895	-1.08747	-2.62664	0.00035	0.00326166	yes
MEALZ_RS10455	transposase	7.04194	8.33412	0.243057	0.533951	0.44475	0.647875	no
MEALZ_RS10460	hypothetical protein	9.74284	12.3738	0.344873	0.39621	0.58435	0.758729	no
MEALZ_RS10465	integrase	10.8229	13.5952	0.329017	0.740366	0.2881	0.496098	no
MEALZ_RS10470	tRNA-Met	0	0	0	0	1	1	no
MEALZ_RS10475	GTP-binding protein YchF	52.2654	84.5494	0.693939	2.13471	0.0027	0.0165505	yes
MEALZ_RS10480	hypothetical protein	19.7562	14.2859	-0.467721	-0.724024	0.304	0.513995	no
MEALZ_RS10485	folate-binding protein YgfZ	30.1596	37.6397	0.319638	0.866421	0.2216	0.420632	no
MEALZ_RS10490	histidine kinase	87.9916	114.694	0.38235	1.20162	0.0877	0.224454	no
MEALZ_RS10495	cytochrome oxidase assembly protein	20.8331	42.712	1.03577	2.73035	0.00025	0.00246228	yes
MEALZ_RS10500	tRNA-specific adenosine deaminase	234.07	319.143	0.447267	1.41413	0.04485	0.141043	no
MEALZ_RS10505	TetR family transcriptional regulator	76.7735	33.0009	-1.2181	-3.16841	5e-05	0.000618375	yes
MEALZ_RS10510	MexE family multidrug efflux RND transporter periplasmic adaptor subunit	19.1854	7.20829	-1.41228	-3.09884	5e-05	0.000618375	yes
MEALZ_RS10515	multidrug efflux RND transporter permease subunit	19.7733	10.5284	-0.90927	-2.38908	0.0008	0.00634635	yes
MEALZ_RS10520	membrane protein	11.432	9.49454	-0.267907	-0.385829	0.5838	0.758327	no
MEALZ_RS10525	hypothetical protein	14.6535	7.39947	-0.985755	-1.71967	0.01885	0.0751923	no
MEALZ_RS10530	cytochrome C biogenesis protein CycH	8.5377	7.16977	-0.251921	-0.498592	0.4815	0.67939	no
MEALZ_RS10535	ribonuclease	5.52423	5.49872	-0.00667775	-0.00678534	0.92715	0.963523	no
MEALZ_RS10540	DUF2191 domain-containing protein	48.2485	32.3437	-0.576998	-0.664641	0.36995	0.579417	no
MEALZ_RS10545	hypothetical protein	2.88847	3.35933	0.217868	0	1	1	no
MEALZ_RS10550	CRISPR-associated endonuclease Cas2	208.729	220.991	0.0823599	0.221422	0.7546	0.869858	no
MEALZ_RS10555	subtype I-C CRISPR-associated endonuclease Cas1	61.4733	74.6445	0.280077	0.863253	0.21255	0.410099	no
MEALZ_RS10560	CRISPR-associated protein Cas4	38.6646	78.3604	1.01911	2.67108	0.00035	0.00326166	yes
[truncated: 2,142 more rows]
