# Supplementary material for: Metabolic role of pyrophosphate-linked phosphofructokinase pfk for C1 assimilation in Methylotuvimicrobium alcaliphilum 20Z
Source: Microb Cell Fact. 2020 Jun 16;19:131. doi: 10.1186/s12934-020-01382-5 (PMC7298851; doi:10.1186/s12934-020-01382-5)
Supplement: Supplementary file 8 — Additional file 8. Primers used for RT-qPCR experiment. [file 12934_2020_1382_MOESM8_ESM.xlsx]

## Sheet: Sheet1
Table S6: Primers used for RT-qPCR experiment
pmoC-For	CCGTTCATGATCCTGCCTAAC	pmoC RT-qPCR
pmoC-Rev	CGAAGAAGACGAAGCCATAGTG
mxaF-For	GAGCCGTTTATGTTGCCTTATC	mxaF RT-qPCR
mxaF-Rev	TCGCCTTGACTTGACCTAAC
xoxF-For	CTCAGTACAGCACCGAATACAA	xoxF RT-qPCR
xoxF-Rev	CGGTTTGCGGAGAGTAAGAA
pgi-For	GGTTGACGGAGTCGATGTAATG	pgi RT-qPCR
pgi-Rev	CAGTCTGTCCTAGCCATTGTTC
zwf1-For	GGCTATTTGGAGGAAGAGAACA	zwf1 RT-qPCR
zwf1-Rev	CGTTTGCCGGTCTGTAGATAA
eda-For	GGACTGACGCCGACATTATT	eda RT-qPCR
eda-Rev	GCCGTATTCCATGCCTAACA
xfp1-For	CAGCGAGGTGTATCCCAATATC	xfp1 RT-qPCR
xfp1-Rev	TGCAACGTGACTCGGTATG
gapA-For	GCTCACCTCACTCAATACGATAC	gapA RT-qPCR
gapA-Rev	GATCGCGTTCGGAAAGTACA
pgk-For	ACCGGTTGCCGAACATTTA	pgk RT-qPCR
pgk-Rev	CGACTTCACCTGGCTGTATTT
tal-For	CCAAGGGATGCGACAACTAA	tal RT-qPCR
tal-Rev	TGCTCCTAATGTGGCTCTTG
fumA-For	CCGGCATCGTAGTGGTATTT	fumA RT-qPCR
fumA-Rev	ACGCCTTCGTTGACCATATC
